# Supplementary material for: Liver Kinase B1 in CD11c+ Cells Inhibits Fibrosis in Chronic Pancreatitis via the Oncostatin M Signaling
Source: Adv Sci (Weinh). 2026 Mar 30;13(32):e75018. doi: 10.1002/advs.75018 (PMC13252620; doi:10.1002/advs.75018)
Supplement: Supplementary file 2 — Supporting File 2: advs75018‐sup‐0002‐TableS1.xlsx. [file ADVS-13-e75018-s009.xlsx]

## Sheet: Table S1
Table S1. Details of the differences in expression levels of CD11cCreLkb1f/f and Lkb1f/f in pancreatic tissues from CP transcriptome sequencing in mice.
Gene id	Gene name	Gene description	control_vs_treated	Sum
359			359	359
ENSMUSG00000031373	Car5b	carbonic anhydrase 5b, mitochondrial [Source:MGI Symbol;Acc:MGI:1926249]	yes|down	1
ENSMUSG00000078162	Gm2574	predicted pseudogene 2574 [Source:MGI Symbol;Acc:MGI:3780741]	yes|down	1
ENSMUSG00000078161	Erich3	glutamate rich 3 [Source:MGI Symbol;Acc:MGI:1919095]	yes|up	1
ENSMUSG00000059089	Fcgr4	Fc receptor, IgG, low affinity IV [Source:MGI Symbol;Acc:MGI:2179523]	yes|up	1
ENSMUSG00000028024	Enpep	glutamyl aminopeptidase [Source:MGI Symbol;Acc:MGI:106645]	yes|down	1
ENSMUSG00000049892	Rasd1	RAS, dexamethasone-induced 1 [Source:MGI Symbol;Acc:MGI:1270848]	yes|down	1
ENSMUSG00000058626	Capn11	calpain 11 [Source:MGI Symbol;Acc:MGI:1352490]	yes|down	1
ENSMUSG00000030048	Gkn3	gastrokine 3 [Source:MGI Symbol;Acc:MGI:1916138]	yes|up	1
ENSMUSG00000097789	Gm2115	predicted gene 2115 [Source:MGI Symbol;Acc:MGI:3780284]	yes|down	1
ENSMUSG00000025207	Sema4g	sema domain, immunoglobulin domain (Ig), transmembrane domain (TM) and short cytoplasmic domain, (semaphorin) 4G [Source:MGI Symbol;Acc:MGI:1347047]	yes|up	1
ENSMUSG00000030111	A2m	alpha-2-macroglobulin [Source:MGI Symbol;Acc:MGI:2449119]	yes|up	1
ENSMUSG00000019577	Pdk4	pyruvate dehydrogenase kinase, isoenzyme 4 [Source:MGI Symbol;Acc:MGI:1351481]	yes|down	1
ENSMUSG00000102234	Gm37885	predicted gene, 37885 [Source:MGI Symbol;Acc:MGI:5611113]	yes|up	1
ENSMUSG00000029843	Slc13a4	solute carrier family 13 (sodium/sulfate symporters), member 4 [Source:MGI Symbol;Acc:MGI:2442367]	yes|down	1
ENSMUSG00000056904	Gm5620	predicted gene 5620 [Source:MGI Symbol;Acc:MGI:3647798]	yes|down	1
ENSMUSG00000090608	Gm17200	predicted gene 17200 [Source:MGI Symbol;Acc:MGI:4938027]	yes|down	1
ENSMUSG00000030187	Klra2	killer cell lectin-like receptor, subfamily A, member 2 [Source:MGI Symbol;Acc:MGI:101906]	yes|up	1
ENSMUSG00000105021	Gm8234	predicted gene 8234 [Source:MGI Symbol;Acc:MGI:3779790]	yes|up	1
ENSMUSG00000076569	Igkv5-39	immunoglobulin kappa variable 5-39 [Source:MGI Symbol;Acc:MGI:2686255]	yes|down	1
ENSMUSG00000042306	S100a14	S100 calcium binding protein A14 [Source:MGI Symbol;Acc:MGI:1913416]	yes|up	1
ENSMUSG00000074824	Rslcan18	regulator of sex-limitation candidate 18 [Source:MGI Symbol;Acc:MGI:5433745]	yes|up	1
ENSMUSG00000076564	Igkv12-46	immunoglobulin kappa variable 12-46 [Source:MGI Symbol;Acc:MGI:4439773]	yes|up	1
ENSMUSG00000019772	Vip	vasoactive intestinal polypeptide [Source:MGI Symbol;Acc:MGI:98933]	yes|up	1
ENSMUSG00000096546	Smlr1	small leucine-rich protein 1 [Source:MGI Symbol;Acc:MGI:1922856]	yes|up	1
ENSMUSG00000115276	9930017N22Rik	RIKEN cDNA 9930017N22 gene [Source:MGI Symbol;Acc:MGI:2443961]	yes|down	1
ENSMUSG00000096719	Mrgpra2b	MAS-related GPR, member A2B [Source:MGI Symbol;Acc:MGI:3033098]	yes|up	1
ENSMUSG00000079362	Gm43302	predicted gene 43302 [Source:MGI Symbol;Acc:MGI:5663439]	yes|up	1
ENSMUSG00000074207	Adh1	alcohol dehydrogenase 1 (class I) [Source:MGI Symbol;Acc:MGI:87921]	yes|up	1
ENSMUSG00000062515	Fabp4	fatty acid binding protein 4, adipocyte [Source:MGI Symbol;Acc:MGI:88038]	yes|down	1
ENSMUSG00000023926	Rhag	Rhesus blood group-associated A glycoprotein [Source:MGI Symbol;Acc:MGI:1202713]	yes|up	1
ENSMUSG00000032942	Ucp3	uncoupling protein 3 (mitochondrial, proton carrier) [Source:MGI Symbol;Acc:MGI:1099787]	yes|down	1
ENSMUSG00000058427	Cxcl2	chemokine (C-X-C motif) ligand 2 [Source:MGI Symbol;Acc:MGI:1340094]	yes|up	1
ENSMUSG00000116719	Gm29719	predicted gene, 29719 [Source:MGI Symbol;Acc:MGI:5588878]	yes|down	1
ENSMUSG00000055409	Nell1	NEL-like 1 [Source:MGI Symbol;Acc:MGI:2443902]	yes|up	1
ENSMUSG00000076680	Ighv6-6	immunoglobulin heavy variable 6-6 [Source:MGI Symbol;Acc:MGI:4439619]	yes|down	1
ENSMUSG00000021795	Sftpd	surfactant associated protein D [Source:MGI Symbol;Acc:MGI:109515]	yes|up	1
ENSMUSG00000009185	Ccl8	chemokine (C-C motif) ligand 8 [Source:MGI Symbol;Acc:MGI:101878]	yes|up	1
ENSMUSG00000021219	Rgs6	regulator of G-protein signaling 6 [Source:MGI Symbol;Acc:MGI:1354730]	yes|down	1
ENSMUSG00000000982	Ccl3	chemokine (C-C motif) ligand 3 [Source:MGI Symbol;Acc:MGI:98260]	yes|up	1
ENSMUSG00000056071	S100a9	S100 calcium binding protein A9 (calgranulin B) [Source:MGI Symbol;Acc:MGI:1338947]	yes|up	1
ENSMUSG00000032796	Lama1	laminin, alpha 1 [Source:MGI Symbol;Acc:MGI:99892]	yes|up	1
ENSMUSG00000028626	Col9a2	collagen, type IX, alpha 2 [Source:MGI Symbol;Acc:MGI:88466]	yes|down	1
ENSMUSG00000112478	Gm47761	predicted gene, 47761 [Source:MGI Symbol;Acc:MGI:6096912]	yes|down	1
ENSMUSG00000003279	Dlgap1	DLG associated protein 1 [Source:MGI Symbol;Acc:MGI:1346065]	yes|up	1
ENSMUSG00000032311	Nrg4	neuregulin 4 [Source:MGI Symbol;Acc:MGI:1933833]	yes|down	1
ENSMUSG00000110899	Gm48840	predicted gene, 48840 [Source:MGI Symbol;Acc:MGI:6098571]	yes|up	1
ENSMUSG00000087413	Gm11266	predicted gene 11266 [Source:MGI Symbol;Acc:MGI:3649705]	yes|up	1
ENSMUSG00000095338	Igkv3-9	immunoglobulin kappa variable 3-9 [Source:MGI Symbol;Acc:MGI:1330856]	yes|down	1
ENSMUSG00000083087	Gm11249	predicted gene 11249 [Source:MGI Symbol;Acc:MGI:3650834]	yes|up	1
ENSMUSG00000035638	Muc20	mucin 20 [Source:MGI Symbol;Acc:MGI:2385039]	yes|up	1
ENSMUSG00000107482	Etfbl	electron transferring flavoprotein, beta polypeptide like [Source:MGI Symbol;Acc:MGI:5753809]	yes|down	1
ENSMUSG00000076633	Ighv5-2	immunoglobulin heavy variable 5-2 [Source:MGI Symbol;Acc:MGI:4439893]	yes|down	1
ENSMUSG00000027400	Pdyn	prodynorphin [Source:MGI Symbol;Acc:MGI:97535]	yes|up	1
ENSMUSG00000067242	Lgi1	leucine-rich repeat LGI family, member 1 [Source:MGI Symbol;Acc:MGI:1861691]	yes|down	1
ENSMUSG00000023903	Mmp25	matrix metallopeptidase 25 [Source:MGI Symbol;Acc:MGI:2443938]	yes|up	1
ENSMUSG00000094951	Ighv5-6	immunoglobulin heavy variable 5-6 [Source:MGI Symbol;Acc:MGI:4439815]	yes|up	1
ENSMUSG00000005800	Mmp8	matrix metallopeptidase 8 [Source:MGI Symbol;Acc:MGI:1202395]	yes|up	1
ENSMUSG00000056258	Kcnq3	potassium voltage-gated channel, subfamily Q, member 3 [Source:MGI Symbol;Acc:MGI:1336181]	yes|down	1
ENSMUSG00000044748	Defb1	defensin beta 1 [Source:MGI Symbol;Acc:MGI:1096878]	yes|up	1
ENSMUSG00000061808	Ttr	transthyretin [Source:MGI Symbol;Acc:MGI:98865]	yes|up	1
ENSMUSG00000017453	Pipox	pipecolic acid oxidase [Source:MGI Symbol;Acc:MGI:1197006]	yes|up	1
ENSMUSG00000024842	Cabp4	calcium binding protein 4 [Source:MGI Symbol;Acc:MGI:1920910]	yes|down	1
ENSMUSG00000030041	M1ap	meiosis 1 associated protein [Source:MGI Symbol;Acc:MGI:1315200]	yes|down	1
ENSMUSG00000034837	Gnat1	guanine nucleotide binding protein, alpha transducing 1 [Source:MGI Symbol;Acc:MGI:95778]	yes|up	1
ENSMUSG00000037390	Muc3	mucin 3, intestinal [Source:MGI Symbol;Acc:MGI:1203527]	yes|down	1
ENSMUSG00000035296	Sgcg	sarcoglycan, gamma (dystrophin-associated glycoprotein) [Source:MGI Symbol;Acc:MGI:1346524]	yes|down	1
ENSMUSG00000062464	Cyp4f37	cytochrome P450, family 4, subfamily f, polypeptide 37 [Source:MGI Symbol;Acc:MGI:3780112]	yes|down	1
ENSMUSG00000093579	Gm20036	predicted gene, 20036 [Source:MGI Symbol;Acc:MGI:5012221]	yes|down	1
ENSMUSG00000054072	Iigp1	interferon inducible GTPase 1 [Source:MGI Symbol;Acc:MGI:1926259]	yes|up	1
ENSMUSG00000026149	Tm4sf20	transmembrane 4 L six family member 20 [Source:MGI Symbol;Acc:MGI:1913511]	yes|down	1
ENSMUSG00000031494	Cd209a	CD209a antigen [Source:MGI Symbol;Acc:MGI:2157942]	yes|down	1
ENSMUSG00000096805	Ighv9-1	immunoglobulin heavy variable 9-1 [Source:MGI Symbol;Acc:MGI:4439911]	yes|down	1
ENSMUSG00000084983	Gm11789	predicted gene 11789 [Source:MGI Symbol;Acc:MGI:3650495]	yes|up	1
ENSMUSG00000104528	Gm43314	predicted gene 43314 [Source:MGI Symbol;Acc:MGI:5663451]	yes|down	1
ENSMUSG00000030144	Clec4d	C-type lectin domain family 4, member d [Source:MGI Symbol;Acc:MGI:1298389]	yes|up	1
ENSMUSG00000113290	A530058O07Rik	RIKEN cDNA A530058O07 gene [Source:MGI Symbol;Acc:MGI:2145514]	yes|down	1
ENSMUSG00000092021	Gbp11	guanylate binding protein 11 [Source:MGI Symbol;Acc:MGI:3646307]	yes|up	1
ENSMUSG00000032808	Cyp2c38	cytochrome P450, family 2, subfamily c, polypeptide 38 [Source:MGI Symbol;Acc:MGI:1306819]	yes|up	1
ENSMUSG00000044103	Il1f9	interleukin 1 family, member 9 [Source:MGI Symbol;Acc:MGI:2449929]	yes|up	1
ENSMUSG00000035186	Ubd	ubiquitin D [Source:MGI Symbol;Acc:MGI:1344410]	yes|up	1
ENSMUSG00000092029	Gm9027	predicted gene 9027 [Source:MGI Symbol;Acc:MGI:3646681]	yes|down	1
ENSMUSG00000022809	Nr1i2	nuclear receptor subfamily 1, group I, member 2 [Source:MGI Symbol;Acc:MGI:1337040]	yes|up	1
ENSMUSG00000075602	Ly6a	lymphocyte antigen 6 complex, locus A [Source:MGI Symbol;Acc:MGI:107527]	yes|up	1
ENSMUSG00000026834	Acvr1c	activin A receptor, type IC [Source:MGI Symbol;Acc:MGI:2661081]	yes|down	1
ENSMUSG00000003123	Lipe	lipase, hormone sensitive [Source:MGI Symbol;Acc:MGI:96790]	yes|down	1
ENSMUSG00000073424	Cyp4f15	cytochrome P450, family 4, subfamily f, polypeptide 15 [Source:MGI Symbol;Acc:MGI:2146921]	yes|up	1
ENSMUSG00000029314	Gpat3	glycerol-3-phosphate acyltransferase 3 [Source:MGI Symbol;Acc:MGI:3603816]	yes|down	1
ENSMUSG00000052270	Fpr2	formyl peptide receptor 2 [Source:MGI Symbol;Acc:MGI:1278319]	yes|up	1
ENSMUSG00000030546	Plin1	perilipin 1 [Source:MGI Symbol;Acc:MGI:1890505]	yes|down	1
ENSMUSG00000047222	Rnase2a	ribonuclease, RNase A family, 2A (liver, eosinophil-derived neurotoxin) [Source:MGI Symbol;Acc:MGI:1890465]	yes|down	1
ENSMUSG00000032360	Hcrtr2	hypocretin (orexin) receptor 2 [Source:MGI Symbol;Acc:MGI:2680765]	yes|down	1
ENSMUSG00000076596	Igkv3-10	immunoglobulin kappa variable 3-10 [Source:MGI Symbol;Acc:MGI:1330821]	yes|down	1
ENSMUSG00000037145	Lypd8l	LY6/PLAUR domain containing 8 like [Source:MGI Symbol;Acc:MGI:1925604]	yes|up	1
ENSMUSG00000056487	Mettl7a2	methyltransferase like 7A2 [Source:MGI Symbol;Acc:MGI:3026615]	yes|up	1
ENSMUSG00000096937	Gm10825	predicted gene 10825 [Source:MGI Symbol;Acc:MGI:3704351]	yes|down	1
ENSMUSG00000063232	Serpina11	serine (or cysteine) peptidase inhibitor, clade A (alpha-1 antiproteinase, antitrypsin), member 11 [Source:MGI Symbol;Acc:MGI:2685741]	yes|up	1
ENSMUSG00000087477	Gm13822	predicted gene 13822 [Source:MGI Symbol;Acc:MGI:3650351]	yes|up	1
ENSMUSG00000041653	Pnpla3	patatin-like phospholipase domain containing 3 [Source:MGI Symbol;Acc:MGI:2151796]	yes|down	1
ENSMUSG00000020963	Tshr	thyroid stimulating hormone receptor [Source:MGI Symbol;Acc:MGI:98849]	yes|down	1
ENSMUSG00000076709	Ighv1-47	immunoglobulin heavy variable 1-47 [Source:MGI Symbol;Acc:MGI:4439890]	yes|down	1
ENSMUSG00000036913	Trim67	tripartite motif-containing 67 [Source:MGI Symbol;Acc:MGI:3045323]	yes|down	1
ENSMUSG00000032661	Oas3	2'-5' oligoadenylate synthetase 3 [Source:MGI Symbol;Acc:MGI:2180850]	yes|up	1
ENSMUSG00000000730	Dnmt3l	DNA (cytosine-5-)-methyltransferase 3-like [Source:MGI Symbol;Acc:MGI:1859287]	yes|down	1
ENSMUSG00000094652	Ighv1-42	immunoglobulin heavy variable V1-42 [Source:MGI Symbol;Acc:MGI:3704123]	yes|up	1
ENSMUSG00000020826	Nos2	nitric oxide synthase 2, inducible [Source:MGI Symbol;Acc:MGI:97361]	yes|up	1
ENSMUSG00000107374	Gm43172	predicted gene 43172 [Source:MGI Symbol;Acc:MGI:5663309]	yes|up	1
ENSMUSG00000054013	Tmem179	transmembrane protein 179 [Source:MGI Symbol;Acc:MGI:2144891]	yes|down	1
ENSMUSG00000043541	Casc1	cancer susceptibility candidate 1 [Source:MGI Symbol;Acc:MGI:2444480]	yes|up	1
ENSMUSG00000113123	Gm40864	predicted gene, 40864 [Source:MGI Symbol;Acc:MGI:5623749]	yes|up	1
ENSMUSG00000097217	Gm26549	predicted gene, 26549 [Source:MGI Symbol;Acc:MGI:5477043]	yes|down	1
ENSMUSG00000053153	Spag16	sperm associated antigen 16 [Source:MGI Symbol;Acc:MGI:1913972]	yes|up	1
ENSMUSG00000041237	Pklr	pyruvate kinase liver and red blood cell [Source:MGI Symbol;Acc:MGI:97604]	yes|up	1
ENSMUSG00000026354	Lct	lactase [Source:MGI Symbol;Acc:MGI:104576]	yes|down	1
ENSMUSG00000111877	Gm6477	predicted gene 6477 [Source:MGI Symbol;Acc:MGI:3647945]	yes|up	1
ENSMUSG00000030495	Slc7a10	solute carrier family 7 (cationic amino acid transporter, y+ system), member 10 [Source:MGI Symbol;Acc:MGI:1858261]	yes|down	1
ENSMUSG00000111977	Gm47163	predicted gene, 47163 [Source:MGI Symbol;Acc:MGI:6095939]	yes|up	1
ENSMUSG00000072596	Ear2	eosinophil-associated, ribonuclease A family, member 2 [Source:MGI Symbol;Acc:MGI:108020]	yes|down	1
ENSMUSG00000060188	Cxcl17	chemokine (C-X-C motif) ligand 17 [Source:MGI Symbol;Acc:MGI:2387642]	yes|up	1
ENSMUSG00000108354	4931431B13Rik	RIKEN cDNA 4931431B13 gene [Source:MGI Symbol;Acc:MGI:1918223]	yes|up	1
ENSMUSG00000068606	Gm4841	predicted gene 4841 [Source:MGI Symbol;Acc:MGI:3643814]	yes|up	1
ENSMUSG00000027514	Zbp1	Z-DNA binding protein 1 [Source:MGI Symbol;Acc:MGI:1927449]	yes|up	1
ENSMUSG00000069874	Irgm2	immunity-related GTPase family M member 2 [Source:MGI Symbol;Acc:MGI:1926262]	yes|up	1
ENSMUSG00000051839	Gypa	glycophorin A [Source:MGI Symbol;Acc:MGI:95880]	yes|up	1
ENSMUSG00000087052	Gm8093	predicted gene 8093 [Source:MGI Symbol;Acc:MGI:3642975]	yes|up	1
ENSMUSG00000101309	Gm29397	predicted gene 29397 [Source:MGI Symbol;Acc:MGI:5580103]	yes|down	1
ENSMUSG00000019489	Cd70	CD70 antigen [Source:MGI Symbol;Acc:MGI:1195273]	yes|up	1
ENSMUSG00000047898	Ccr4	chemokine (C-C motif) receptor 4 [Source:MGI Symbol;Acc:MGI:107824]	yes|up	1
ENSMUSG00000038968	Klk1b16	kallikrein 1-related peptidase b16 [Source:MGI Symbol;Acc:MGI:891982]	yes|up	1
ENSMUSG00000108095	Gm44067	predicted gene, 44067 [Source:MGI Symbol;Acc:MGI:5690459]	yes|down	1
ENSMUSG00000073400	Trim10	tripartite motif-containing 10 [Source:MGI Symbol;Acc:MGI:1338757]	yes|up	1
ENSMUSG00000018796	Acsl1	acyl-CoA synthetase long-chain family member 1 [Source:MGI Symbol;Acc:MGI:102797]	yes|down	1
ENSMUSG00000035692	Isg15	ISG15 ubiquitin-like modifier [Source:MGI Symbol;Acc:MGI:1855694]	yes|up	1
ENSMUSG00000025498	Irf7	interferon regulatory factor 7 [Source:MGI Symbol;Acc:MGI:1859212]	yes|up	1
ENSMUSG00000054434	Tmem120b	transmembrane protein 120B [Source:MGI Symbol;Acc:MGI:3603158]	yes|down	1
ENSMUSG00000034459	Ifit1	interferon-induced protein with tetratricopeptide repeats 1 [Source:MGI Symbol;Acc:MGI:99450]	yes|up	1
ENSMUSG00000090942	F830016B08Rik	RIKEN cDNA F830016B08 gene [Source:MGI Symbol;Acc:MGI:3588218]	yes|up	1
ENSMUSG00000022215	Fitm1	fat storage-inducing transmembrane protein 1 [Source:MGI Symbol;Acc:MGI:1915930]	yes|up	1
ENSMUSG00000022126	Acod1	aconitate decarboxylase 1 [Source:MGI Symbol;Acc:MGI:103206]	yes|up	1
ENSMUSG00000057697	Vmn1r53	vomeronasal 1 receptor 53 [Source:MGI Symbol;Acc:MGI:2148516]	yes|down	1
ENSMUSG00000102737	1700016A09Rik	RIKEN cDNA 1700016A09 gene [Source:MGI Symbol;Acc:MGI:1921477]	yes|down	1
ENSMUSG00000076594	Igkv6-13	immunoglobulin kappa variable 6-13 [Source:MGI Symbol;Acc:MGI:1330829]	yes|up	1
ENSMUSG00000049112	Oxtr	oxytocin receptor [Source:MGI Symbol;Acc:MGI:109147]	yes|down	1
ENSMUSG00000015890	Amdhd1	amidohydrolase domain containing 1 [Source:MGI Symbol;Acc:MGI:1919011]	yes|up	1
ENSMUSG00000115969	Gm46519	predicted gene, 46519 [Source:MGI Symbol;Acc:MGI:5826156]	yes|up	1
ENSMUSG00000007480	Mc5r	melanocortin 5 receptor [Source:MGI Symbol;Acc:MGI:99420]	yes|down	1
ENSMUSG00000057457	Phex	phosphate regulating endopeptidase homolog, X-linked [Source:MGI Symbol;Acc:MGI:107489]	yes|down	1
ENSMUSG00000049233	Apoo-ps	apolipoprotein O, pseudogene [Source:MGI Symbol;Acc:MGI:3649039]	yes|down	1
ENSMUSG00000034785	Dio1	deiodinase, iodothyronine, type I [Source:MGI Symbol;Acc:MGI:94896]	yes|up	1
ENSMUSG00000018566	Slc2a4	solute carrier family 2 (facilitated glucose transporter), member 4 [Source:MGI Symbol;Acc:MGI:95758]	yes|down	1
ENSMUSG00000063556	Gm10132	predicted gene 10132 [Source:MGI Symbol;Acc:MGI:3704449]	yes|up	1
ENSMUSG00000109975	Gm19196	predicted gene, 19196 [Source:MGI Symbol;Acc:MGI:5011381]	yes|up	1
ENSMUSG00000074569	Gcnt7	glucosaminyl (N-acetyl) transferase family member 7 [Source:MGI Symbol;Acc:MGI:3606143]	yes|down	1
ENSMUSG00000040037	Negr1	neuronal growth regulator 1 [Source:MGI Symbol;Acc:MGI:2444846]	yes|down	1
ENSMUSG00000044405	Adig	adipogenin [Source:MGI Symbol;Acc:MGI:2675492]	yes|down	1
ENSMUSG00000042265	Trem1	triggering receptor expressed on myeloid cells 1 [Source:MGI Symbol;Acc:MGI:1930005]	yes|up	1
ENSMUSG00000115767	Gm10366	predicted gene 10366 [Source:MGI Symbol;Acc:MGI:3704443]	yes|up	1
ENSMUSG00000027559	Car3	carbonic anhydrase 3 [Source:MGI Symbol;Acc:MGI:88270]	yes|down	1
ENSMUSG00000001131	Timp1	tissue inhibitor of metalloproteinase 1 [Source:MGI Symbol;Acc:MGI:98752]	yes|up	1
ENSMUSG00000094478	Igkv3-3	immunoglobulin kappa variable 3-3 [Source:MGI Symbol;Acc:MGI:1330849]	yes|down	1
ENSMUSG00000024041	Cryaa	crystallin, alpha A [Source:MGI Symbol;Acc:MGI:88515]	yes|up	1
ENSMUSG00000021647	Cartpt	CART prepropeptide [Source:MGI Symbol;Acc:MGI:1351330]	yes|up	1
ENSMUSG00000073555	Gm4951	predicted gene 4951 [Source:MGI Symbol;Acc:MGI:3644953]	yes|up	1
ENSMUSG00000079357	Gm11100	predicted gene 11100 [Source:MGI Symbol;Acc:MGI:3779338]	yes|down	1
ENSMUSG00000113238	Gm47251	predicted gene, 47251 [Source:MGI Symbol;Acc:MGI:6096078]	yes|down	1
ENSMUSG00000029188	Slc34a2	solute carrier family 34 (sodium phosphate), member 2 [Source:MGI Symbol;Acc:MGI:1342284]	yes|up	1
ENSMUSG00000064115	Cadm2	cell adhesion molecule 2 [Source:MGI Symbol;Acc:MGI:2442722]	yes|down	1
ENSMUSG00000095294	Gm21119	predicted gene, 21119 [Source:MGI Symbol;Acc:MGI:5434474]	yes|up	1
ENSMUSG00000095753	Igkv4-53	immunoglobulin kappa variable 4-53 [Source:MGI Symbol;Acc:MGI:2686266]	yes|up	1
ENSMUSG00000078853	Igtp	interferon gamma induced GTPase [Source:MGI Symbol;Acc:MGI:107729]	yes|up	1
ENSMUSG00000079588	Tmem182	transmembrane protein 182 [Source:MGI Symbol;Acc:MGI:1923725]	yes|down	1
ENSMUSG00000108256	Gm43923	predicted gene, 43923 [Source:MGI Symbol;Acc:MGI:5690315]	yes|up	1
ENSMUSG00000028356	Ambp	alpha 1 microglobulin/bikunin precursor [Source:MGI Symbol;Acc:MGI:88002]	yes|up	1
ENSMUSG00000037335	Hand1	heart and neural crest derivatives expressed 1 [Source:MGI Symbol;Acc:MGI:103577]	yes|down	1
ENSMUSG00000007097	Atp1a2	ATPase, Na+/K+ transporting, alpha 2 polypeptide [Source:MGI Symbol;Acc:MGI:88106]	yes|down	1
ENSMUSG00000061100	Retnla	resistin like alpha [Source:MGI Symbol;Acc:MGI:1888504]	yes|down	1
ENSMUSG00000086382	Chrna1os	cholinergic receptor, nicotinic, alpha polypeptide 1 (muscle), opposite strand [Source:MGI Symbol;Acc:MGI:3651120]	yes|up	1
ENSMUSG00000105017	Gm43107	predicted gene 43107 [Source:MGI Symbol;Acc:MGI:5663244]	yes|down	1
ENSMUSG00000075296	Aldh3b2	aldehyde dehydrogenase 3 family, member B2 [Source:MGI Symbol;Acc:MGI:2147613]	yes|down	1
ENSMUSG00000022586	Ly6i	lymphocyte antigen 6 complex, locus I [Source:MGI Symbol;Acc:MGI:1888480]	yes|up	1
ENSMUSG00000075408	Smim41	small integral membrane protein 41 [Source:MGI Symbol;Acc:MGI:1924967]	yes|up	1
ENSMUSG00000113581	Dio3os	deiodinase, iodothyronine type III, opposite strand [Source:MGI Symbol;Acc:MGI:2664395]	yes|up	1
ENSMUSG00000026073	Il1r2	interleukin 1 receptor, type II [Source:MGI Symbol;Acc:MGI:96546]	yes|up	1
ENSMUSG00000096879	Tdpoz8	TD and POZ domain containing 8 [Source:MGI Symbol;Acc:MGI:3645677]	yes|down	1
ENSMUSG00000041046	Ramp3	receptor (calcitonin) activity modifying protein 3 [Source:MGI Symbol;Acc:MGI:1860292]	yes|up	1
ENSMUSG00000111546	Gm47050	predicted gene, 47050 [Source:MGI Symbol;Acc:MGI:6095756]	yes|up	1
ENSMUSG00000047591	Mafa	v-maf musculoaponeurotic fibrosarcoma oncogene family, protein A (avian) [Source:MGI Symbol;Acc:MGI:2673307]	yes|up	1
ENSMUSG00000059657	Stfa2l1	stefin A2 like 1 [Source:MGI Symbol;Acc:MGI:3524944]	yes|up	1
ENSMUSG00000006574	Slc4a1	solute carrier family 4 (anion exchanger), member 1 [Source:MGI Symbol;Acc:MGI:109393]	yes|up	1
ENSMUSG00000104156	Gm38102	predicted gene, 38102 [Source:MGI Symbol;Acc:MGI:5611330]	yes|up	1
ENSMUSG00000061780	Cfd	complement factor D (adipsin) [Source:MGI Symbol;Acc:MGI:87931]	yes|down	1
ENSMUSG00000115344	Gm49364	predicted gene, 49364 [Source:MGI Symbol;Acc:MGI:6121575]	yes|up	1
ENSMUSG00000045534	Kcna5	potassium voltage-gated channel, shaker-related subfamily, member 5 [Source:MGI Symbol;Acc:MGI:96662]	yes|down	1
ENSMUSG00000086862	Gm13546	predicted gene 13546 [Source:MGI Symbol;Acc:MGI:3649666]	yes|up	1
ENSMUSG00000096490	Igkv10-94	immunoglobulin kappa variable 10-94 [Source:MGI Symbol;Acc:MGI:3646140]	yes|up	1
ENSMUSG00000118506	1700094D03Rik	RIKEN cDNA 1700094D03 gene [Source:MGI Symbol;Acc:MGI:1920795]	yes|down	1
ENSMUSG00000086866	4930512H18Rik	RIKEN cDNA 4930512H18 gene [Source:MGI Symbol;Acc:MGI:1922361]	yes|up	1
ENSMUSG00000056054	S100a8	S100 calcium binding protein A8 (calgranulin A) [Source:MGI Symbol;Acc:MGI:88244]	yes|up	1
ENSMUSG00000074903	Gm2058	predicted gene 2058 [Source:MGI Symbol;Acc:MGI:3805010]	yes|up	1
ENSMUSG00000040165	Cd209c	CD209c antigen [Source:MGI Symbol;Acc:MGI:2157945]	yes|down	1
ENSMUSG00000029352	Crybb3	crystallin, beta B3 [Source:MGI Symbol;Acc:MGI:102717]	yes|up	1
ENSMUSG00000095583	Ighv14-2	immunoglobulin heavy variable 14-2 [Source:MGI Symbol;Acc:MGI:4439607]	yes|down	1
ENSMUSG00000026417	Pigr	polymeric immunoglobulin receptor [Source:MGI Symbol;Acc:MGI:103080]	yes|up	1
ENSMUSG00000082630	Gm14834	predicted gene 14834 [Source:MGI Symbol;Acc:MGI:3801979]	yes|up	1
ENSMUSG00000086813	Gm13657	predicted gene 13657 [Source:MGI Symbol;Acc:MGI:3650031]	yes|up	1
ENSMUSG00000039699	Batf2	basic leucine zipper transcription factor, ATF-like 2 [Source:MGI Symbol;Acc:MGI:1921731]	yes|up	1
ENSMUSG00000049511	Htr1b	5-hydroxytryptamine (serotonin) receptor 1B [Source:MGI Symbol;Acc:MGI:96274]	yes|down	1
ENSMUSG00000080885	Rpl10-ps6	ribosomal protein L10, pseudogene 6 [Source:MGI Symbol;Acc:MGI:3782343]	yes|up	1
ENSMUSG00000039691	Tspan10	tetraspanin 10 [Source:MGI Symbol;Acc:MGI:2384781]	yes|down	1
ENSMUSG00000067001	Serpinb7	serine (or cysteine) peptidase inhibitor, clade B, member 7 [Source:MGI Symbol;Acc:MGI:2151053]	yes|down	1
ENSMUSG00000020591	Ntsr2	neurotensin receptor 2 [Source:MGI Symbol;Acc:MGI:108018]	yes|down	1
ENSMUSG00000045232	Rln3	relaxin 3 [Source:MGI Symbol;Acc:MGI:2158015]	yes|up	1
ENSMUSG00000041216	Clvs1	clavesin 1 [Source:MGI Symbol;Acc:MGI:1921688]	yes|down	1
ENSMUSG00000108155	Gm44443	predicted gene, 44443 [Source:MGI Symbol;Acc:MGI:5690835]	yes|down	1
ENSMUSG00000055782	Abcd2	ATP-binding cassette, sub-family D (ALD), member 2 [Source:MGI Symbol;Acc:MGI:1349467]	yes|down	1
ENSMUSG00000028037	Ifi44	interferon-induced protein 44 [Source:MGI Symbol;Acc:MGI:2443016]	yes|up	1
ENSMUSG00000006014	Prg4	proteoglycan 4 (megakaryocyte stimulating factor, articular superficial zone protein) [Source:MGI Symbol;Acc:MGI:1891344]	yes|up	1
ENSMUSG00000066407	Gm10263	predicted gene 10263 [Source:MGI Symbol;Acc:MGI:3642825]	yes|down	1
ENSMUSG00000032496	Ltf	lactotransferrin [Source:MGI Symbol;Acc:MGI:96837]	yes|up	1
ENSMUSG00000046747	Gm9812	predicted gene 9812 [Source:MGI Symbol;Acc:MGI:3708566]	yes|up	1
ENSMUSG00000095737	Igkv11-125	immunoglobulin kappa variable 11-125 [Source:MGI Symbol;Acc:MGI:3642338]	yes|up	1
ENSMUSG00000086147	Zfp989	zinc finger protein 989 [Source:MGI Symbol;Acc:MGI:3651739]	yes|down	1
ENSMUSG00000099609	Gm29008	predicted gene 29008 [Source:MGI Symbol;Acc:MGI:5579714]	yes|up	1
ENSMUSG00000002944	Cd36	CD36 molecule [Source:MGI Symbol;Acc:MGI:107899]	yes|down	1
ENSMUSG00000027398	Il1b	interleukin 1 beta [Source:MGI Symbol;Acc:MGI:96543]	yes|up	1
ENSMUSG00000108425	Gm44706	predicted gene 44706 [Source:MGI Symbol;Acc:MGI:5753282]	yes|down	1
ENSMUSG00000068246	Apol9b	apolipoprotein L 9b [Source:MGI Symbol;Acc:MGI:1919148]	yes|up	1
ENSMUSG00000005952	Trpv1	transient receptor potential cation channel, subfamily V, member 1 [Source:MGI Symbol;Acc:MGI:1341787]	yes|down	1
ENSMUSG00000067704	Wfdc13	WAP four-disulfide core domain 13 [Source:MGI Symbol;Acc:MGI:3582777]	yes|up	1
ENSMUSG00000079671	2610203C22Rik	RIKEN cDNA 2610203C22 gene [Source:MGI Symbol;Acc:MGI:1919731]	yes|up	1
ENSMUSG00000114467	Gm48430	predicted gene, 48430 [Source:MGI Symbol;Acc:MGI:6097931]	yes|up	1
ENSMUSG00000025515	Muc2	mucin 2 [Source:MGI Symbol;Acc:MGI:1339364]	yes|down	1
ENSMUSG00000025401	Myo1a	myosin IA [Source:MGI Symbol;Acc:MGI:107732]	yes|down	1
ENSMUSG00000030877	Mfsd13b	major facilitator superfamily domain containing 13B [Source:MGI Symbol;Acc:MGI:1921716]	yes|down	1
ENSMUSG00000026700	Tnfsf4	tumor necrosis factor (ligand) superfamily, member 4 [Source:MGI Symbol;Acc:MGI:104511]	yes|up	1
ENSMUSG00000020264	Slc36a2	solute carrier family 36 (proton/amino acid symporter), member 2 [Source:MGI Symbol;Acc:MGI:1891430]	yes|down	1
ENSMUSG00000116814	Gm49636	predicted gene, 49636 [Source:MGI Symbol;Acc:MGI:6215065]	yes|up	1
ENSMUSG00000030278	Cidec	cell death-inducing DFFA-like effector c [Source:MGI Symbol;Acc:MGI:95585]	yes|down	1
ENSMUSG00000031489	Adrb3	adrenergic receptor, beta 3 [Source:MGI Symbol;Acc:MGI:87939]	yes|down	1
ENSMUSG00000060459	Kng2	kininogen 2 [Source:MGI Symbol;Acc:MGI:3027157]	yes|up	1
ENSMUSG00000015568	Lpl	lipoprotein lipase [Source:MGI Symbol;Acc:MGI:96820]	yes|down	1
ENSMUSG00000104724	Gm43162	predicted gene 43162 [Source:MGI Symbol;Acc:MGI:5663299]	yes|down	1
ENSMUSG00000118623	Gm52968	predicted gene, 52968 [Source:MGI Symbol;Acc:MGI:6388849]	yes|up	1
ENSMUSG00000044912	Syt16	synaptotagmin XVI [Source:MGI Symbol;Acc:MGI:2673872]	yes|up	1
ENSMUSG00000038239	Hrc	histidine rich calcium binding protein [Source:MGI Symbol;Acc:MGI:96226]	yes|down	1
ENSMUSG00000040026	Saa3	serum amyloid A 3 [Source:MGI Symbol;Acc:MGI:98223]	yes|up	1
ENSMUSG00000076555	Igkv4-57-1	immunoglobulin kappa variable 4-57-1 [Source:MGI Symbol;Acc:MGI:2686264]	yes|down	1
ENSMUSG00000076512	Igkv9-123	immunoglobulin kappa variable 9-123 [Source:MGI Symbol;Acc:MGI:3643848]	yes|down	1
ENSMUSG00000096422	Igkv12-44	immunoglobulin kappa variable 12-44 [Source:MGI Symbol;Acc:MGI:4439775]	yes|up	1
ENSMUSG00000033849	B3galt2	UDP-Gal:betaGlcNAc beta 1,3-galactosyltransferase, polypeptide 2 [Source:MGI Symbol;Acc:MGI:1349461]	yes|down	1
ENSMUSG00000030785	Cox6a2	cytochrome c oxidase subunit 6A2 [Source:MGI Symbol;Acc:MGI:104649]	yes|up	1
ENSMUSG00000020354	Sgcd	sarcoglycan, delta (dystrophin-associated glycoprotein) [Source:MGI Symbol;Acc:MGI:1346525]	yes|down	1
ENSMUSG00000034919	Ttc22	tetratricopeptide repeat domain 22 [Source:MGI Symbol;Acc:MGI:3045307]	yes|up	1
ENSMUSG00000078795	Ceacam15	carcinoembryonic antigen-related cell adhesion molecule 15 [Source:MGI Symbol;Acc:MGI:2141810]	yes|up	1
ENSMUSG00000078817	Nlrp12	NLR family, pyrin domain containing 12 [Source:MGI Symbol;Acc:MGI:2676630]	yes|up	1
ENSMUSG00000020524	Gria1	glutamate receptor, ionotropic, AMPA1 (alpha 1) [Source:MGI Symbol;Acc:MGI:95808]	yes|down	1
ENSMUSG00000096039	D830030K20Rik	RIKEN cDNA D830030K20 gene [Source:MGI Symbol;Acc:MGI:2443830]	yes|up	1
ENSMUSG00000056836	Gm6851	predicted pseudogene 6851 [Source:MGI Symbol;Acc:MGI:3643618]	yes|up	1
ENSMUSG00000083811	Gm13071	predicted gene 13071 [Source:MGI Symbol;Acc:MGI:3651971]	yes|up	1
ENSMUSG00000114515	Aldoa	aldolase A, fructose-bisphosphate [Source:MGI Symbol;Acc:MGI:87994]	yes|up	1
ENSMUSG00000109129	Gm44973	predicted gene 44973 [Source:MGI Symbol;Acc:MGI:5753549]	yes|down	1
ENSMUSG00000002565	Scin	scinderin [Source:MGI Symbol;Acc:MGI:1306794]	yes|up	1
ENSMUSG00000024029	Tff3	trefoil factor 3, intestinal [Source:MGI Symbol;Acc:MGI:104638]	yes|down	1
ENSMUSG00000094546	Ighv1-26	immunoglobulin heavy variable 1-26 [Source:MGI Symbol;Acc:MGI:4439641]	yes|up	1
ENSMUSG00000043122	A530016L24Rik	RIKEN cDNA A530016L24 gene [Source:MGI Symbol;Acc:MGI:2443020]	yes|down	1
ENSMUSG00000028427	Aqp7	aquaporin 7 [Source:MGI Symbol;Acc:MGI:1314647]	yes|down	1
ENSMUSG00000048142	Nat8l	N-acetyltransferase 8-like [Source:MGI Symbol;Acc:MGI:2447776]	yes|down	1
ENSMUSG00000038064	Cldn22	claudin 22 [Source:MGI Symbol;Acc:MGI:1922927]	yes|down	1
ENSMUSG00000067231	Cyp2c65	cytochrome P450, family 2, subfamily c, polypeptide 65 [Source:MGI Symbol;Acc:MGI:1919553]	yes|down	1
ENSMUSG00000047492	Inhbe	inhibin beta-E [Source:MGI Symbol;Acc:MGI:109269]	yes|up	1
ENSMUSG00000059201	Lep	leptin [Source:MGI Symbol;Acc:MGI:104663]	yes|down	1
ENSMUSG00000078922	Tgtp1	T cell specific GTPase 1 [Source:MGI Symbol;Acc:MGI:98734]	yes|up	1
ENSMUSG00000020799	Tekt1	tektin 1 [Source:MGI Symbol;Acc:MGI:1333819]	yes|down	1
ENSMUSG00000078921	Tgtp2	T cell specific GTPase 2 [Source:MGI Symbol;Acc:MGI:3710083]	yes|up	1
ENSMUSG00000074896	Ifit3	interferon-induced protein with tetratricopeptide repeats 3 [Source:MGI Symbol;Acc:MGI:1101055]	yes|up	1
ENSMUSG00000000942	Hoxa4	homeobox A4 [Source:MGI Symbol;Acc:MGI:96176]	yes|up	1
ENSMUSG00000031302	Nlgn3	neuroligin 3 [Source:MGI Symbol;Acc:MGI:2444609]	yes|up	1
ENSMUSG00000064294	Aox3	aldehyde oxidase 3 [Source:MGI Symbol;Acc:MGI:1918974]	yes|up	1
ENSMUSG00000029361	Nos1	nitric oxide synthase 1, neuronal [Source:MGI Symbol;Acc:MGI:97360]	yes|up	1
ENSMUSG00000106717	Gm42798	predicted gene 42798 [Source:MGI Symbol;Acc:MGI:5662935]	yes|down	1
ENSMUSG00000026822	Lcn2	lipocalin 2 [Source:MGI Symbol;Acc:MGI:96757]	yes|up	1
ENSMUSG00000104621	Gm43185	predicted gene 43185 [Source:MGI Symbol;Acc:MGI:5663322]	yes|up	1
ENSMUSG00000027895	Kcnc4	potassium voltage gated channel, Shaw-related subfamily, member 4 [Source:MGI Symbol;Acc:MGI:96670]	yes|down	1
ENSMUSG00000102364	Ighv8-5	immunoglobulin heavy variable V8-5 [Source:MGI Symbol;Acc:MGI:3645478]	yes|down	1
ENSMUSG00000030747	Dgat2	diacylglycerol O-acyltransferase 2 [Source:MGI Symbol;Acc:MGI:1915050]	yes|down	1
ENSMUSG00000076653	Ighv7-2	immunoglobulin heavy variable 7-2 [Source:MGI Symbol;Acc:MGI:4439623]	yes|down	1
ENSMUSG00000022878	Adipoq	adiponectin, C1Q and collagen domain containing [Source:MGI Symbol;Acc:MGI:106675]	yes|down	1
ENSMUSG00000086216	Gm13610	predicted gene 13610 [Source:MGI Symbol;Acc:MGI:3651297]	yes|down	1
ENSMUSG00000109293	Dcst2	DC-STAMP domain containing 2 [Source:MGI Symbol;Acc:MGI:2685606]	yes|down	1
ENSMUSG00000106754	Gm43101	predicted gene 43101 [Source:MGI Symbol;Acc:MGI:5663238]	yes|down	1
ENSMUSG00000082101	Slfn14	schlafen 14 [Source:MGI Symbol;Acc:MGI:2684866]	yes|up	1
ENSMUSG00000086693	A730081D07Rik	RIKEN cDNA A730081D07 gene [Source:MGI Symbol;Acc:MGI:2441825]	yes|up	1
ENSMUSG00000035373	Ccl7	chemokine (C-C motif) ligand 7 [Source:MGI Symbol;Acc:MGI:99512]	yes|up	1
ENSMUSG00000076539	Igkv4-81	immunoglobulin kappa variable 4-81 [Source:MGI Symbol;Acc:MGI:2685306]	yes|up	1
ENSMUSG00000104369	Gm38082	predicted gene, 38082 [Source:MGI Symbol;Acc:MGI:5611310]	yes|down	1
ENSMUSG00000053395	Cacng8	calcium channel, voltage-dependent, gamma subunit 8 [Source:MGI Symbol;Acc:MGI:1932376]	yes|down	1
ENSMUSG00000046879	Irgm1	immunity-related GTPase family M member 1 [Source:MGI Symbol;Acc:MGI:107567]	yes|up	1
ENSMUSG00000027670	Ocstamp	osteoclast stimulatory transmembrane protein [Source:MGI Symbol;Acc:MGI:1921864]	yes|up	1
ENSMUSG00000094162	Gm2457	predicted gene, 2457 [Source:MGI Symbol;Acc:MGI:3780624]	yes|up	1
ENSMUSG00000040197	Cd209e	CD209e antigen [Source:MGI Symbol;Acc:MGI:2157948]	yes|down	1
ENSMUSG00000104841	Gm17743	predicted gene, 17743 [Source:MGI Symbol;Acc:MGI:5009819]	yes|up	1
ENSMUSG00000029561	Oasl2	2'-5' oligoadenylate synthetase-like 2 [Source:MGI Symbol;Acc:MGI:1344390]	yes|up	1
ENSMUSG00000096515	Igkv14-100	immunoglobulin kappa chain variable 14-100 [Source:MGI Symbol;Acc:MGI:4439559]	yes|down	1
ENSMUSG00000036185	Sapcd1	suppressor APC domain containing 1 [Source:MGI Symbol;Acc:MGI:2388100]	yes|down	1
ENSMUSG00000091563	Gm8108	predicted gene 8108 [Source:MGI Symbol;Acc:MGI:3779783]	yes|down	1
ENSMUSG00000060807	Serpina6	serine (or cysteine) peptidase inhibitor, clade A, member 6 [Source:MGI Symbol;Acc:MGI:88278]	yes|up	1
ENSMUSG00000012705	Retn	resistin [Source:MGI Symbol;Acc:MGI:1888506]	yes|down	1
ENSMUSG00000111864	Rpl26-ps6	ribosomal protein L26, pseudogene 6 [Source:MGI Symbol;Acc:MGI:3648682]	yes|down	1
ENSMUSG00000002997	Prkar2b	protein kinase, cAMP dependent regulatory, type II beta [Source:MGI Symbol;Acc:MGI:97760]	yes|down	1
ENSMUSG00000112324	Gm47939	predicted gene, 47939 [Source:MGI Symbol;Acc:MGI:6097203]	yes|down	1
ENSMUSG00000092465	Gm20472	predicted gene 20472 [Source:MGI Symbol;Acc:MGI:5141937]	yes|up	1
ENSMUSG00000030483	Cyp2b10	cytochrome P450, family 2, subfamily b, polypeptide 10 [Source:MGI Symbol;Acc:MGI:88598]	yes|down	1
ENSMUSG00000018623	Mmp7	matrix metallopeptidase 7 [Source:MGI Symbol;Acc:MGI:103189]	yes|up	1
ENSMUSG00000039545	Flicr	Foxp3 regulating long intergenic noncoding RNA [Source:MGI Symbol;Acc:MGI:1925435]	yes|up	1
ENSMUSG00000094262	Igkv4-62	immunoglobulin kappa variable 4-62 [Source:MGI Symbol;Acc:MGI:3643587]	yes|up	1
ENSMUSG00000044254	Pcsk9	proprotein convertase subtilisin/kexin type 9 [Source:MGI Symbol;Acc:MGI:2140260]	yes|up	1
ENSMUSG00000002831	Plin4	perilipin 4 [Source:MGI Symbol;Acc:MGI:1929709]	yes|down	1
ENSMUSG00000100235	Gm28557	predicted gene 28557 [Source:MGI Symbol;Acc:MGI:5579263]	yes|down	1
ENSMUSG00000031443	F7	coagulation factor VII [Source:MGI Symbol;Acc:MGI:109325]	yes|up	1
ENSMUSG00000039809	Gabbr2	gamma-aminobutyric acid (GABA) B receptor, 2 [Source:MGI Symbol;Acc:MGI:2386030]	yes|up	1
ENSMUSG00000040856	Dlk1	delta like non-canonical Notch ligand 1 [Source:MGI Symbol;Acc:MGI:94900]	yes|down	1
ENSMUSG00000105161	Gm42595	predicted gene 42595 [Source:MGI Symbol;Acc:MGI:5662732]	yes|up	1
ENSMUSG00000070313	Pate14	prostate and testis expressed 14 [Source:MGI Symbol;Acc:MGI:3055869]	yes|down	1
ENSMUSG00000030909	Anks4b	ankyrin repeat and sterile alpha motif domain containing 4B [Source:MGI Symbol;Acc:MGI:1919324]	yes|up	1
ENSMUSG00000010601	Apol7a	apolipoprotein L 7a [Source:MGI Symbol;Acc:MGI:1923011]	yes|up	1
ENSMUSG00000085398	4931406G06Rik	RIKEN cDNA 4931406G06 gene [Source:MGI Symbol;Acc:MGI:1918228]	yes|up	1
ENSMUSG00000015947	Fcgr1	Fc receptor, IgG, high affinity I [Source:MGI Symbol;Acc:MGI:95498]	yes|up	1
ENSMUSG00000076670	Ighv3-5	immunoglobulin heavy variable 3-5 [Source:MGI Symbol;Acc:MGI:3648045]	yes|down	1
ENSMUSG00000042385	Gzmk	granzyme K [Source:MGI Symbol;Acc:MGI:1298232]	yes|down	1
ENSMUSG00000000202	Btbd17	BTB (POZ) domain containing 17 [Source:MGI Symbol;Acc:MGI:1919264]	yes|up	1
ENSMUSG00000034774	Dsg1c	desmoglein 1 gamma [Source:MGI Symbol;Acc:MGI:2664358]	yes|up	1
ENSMUSG00000000204	Slfn4	schlafen 4 [Source:MGI Symbol;Acc:MGI:1329010]	yes|up	1
ENSMUSG00000076545	Igkv4-72	immunoglobulin kappa chain variable 4-72 [Source:MGI Symbol;Acc:MGI:2686345]	yes|up	1
ENSMUSG00000091272	Gm17641	predicted gene, 17641 [Source:MGI Symbol;Acc:MGI:4937275]	yes|up	1
ENSMUSG00000118200	Gm31621	predicted gene, 31621 [Source:MGI Symbol;Acc:MGI:5590780]	yes|up	1
ENSMUSG00000105096	Gbp10	guanylate-binding protein 10 [Source:MGI Symbol;Acc:MGI:4359647]	yes|up	1
ENSMUSG00000027966	Col11a1	collagen, type XI, alpha 1 [Source:MGI Symbol;Acc:MGI:88446]	yes|down	1
ENSMUSG00000024388	Myo7b	myosin VIIB [Source:MGI Symbol;Acc:MGI:107709]	yes|down	1
ENSMUSG00000013653	1810065E05Rik	RIKEN cDNA 1810065E05 gene [Source:MGI Symbol;Acc:MGI:1917114]	yes|up	1
ENSMUSG00000104069	Gm37198	predicted gene, 37198 [Source:MGI Symbol;Acc:MGI:5610426]	yes|down	1
ENSMUSG00000019178	Styxl1	serine/threonine/tyrosine interacting-like 1 [Source:MGI Symbol;Acc:MGI:1923821]	yes|down	1
ENSMUSG00000062438	Adam1b	a disintegrin and metallopeptidase domain 1b [Source:MGI Symbol;Acc:MGI:2429506]	yes|up	1
ENSMUSG00000036523	Greb1	gene regulated by estrogen in breast cancer protein [Source:MGI Symbol;Acc:MGI:2149712]	yes|down	1
ENSMUSG00000025735	Rhbdl1	rhomboid like 1 [Source:MGI Symbol;Acc:MGI:2384891]	yes|down	1
ENSMUSG00000094088	Ighv1-64	immunoglobulin heavy variable 1-64 [Source:MGI Symbol;Acc:MGI:4439789]	yes|down	1
ENSMUSG00000087381	Gm16008	predicted gene 16008 [Source:MGI Symbol;Acc:MGI:3802048]	yes|up	1
ENSMUSG00000085007	Smim43	small integral membrane protein 43 [Source:MGI Symbol;Acc:MGI:3650339]	yes|up	1
ENSMUSG00000114888	Gm49616	predicted gene, 49616 [Source:MGI Symbol;Acc:MGI:6215034]	yes|up	1
ENSMUSG00000067813	Xkr9	X-linked Kx blood group related 9 [Source:MGI Symbol;Acc:MGI:2686466]	yes|up	1
ENSMUSG00000045551	Fpr1	formyl peptide receptor 1 [Source:MGI Symbol;Acc:MGI:107443]	yes|up	1
ENSMUSG00000035385	Ccl2	chemokine (C-C motif) ligand 2 [Source:MGI Symbol;Acc:MGI:98259]	yes|up	1
ENSMUSG00000047370	Gm7367	predicted pseudogene 7367 [Source:MGI Symbol;Acc:MGI:3646404]	yes|up	1
ENSMUSG00000026405	C4bp	complement component 4 binding protein [Source:MGI Symbol;Acc:MGI:88229]	yes|up	1
ENSMUSG00000085008	Dbhos	dopamine beta hydroxylase, opposite strand [Source:MGI Symbol;Acc:MGI:3652314]	yes|down	1
ENSMUSG00000024892	Pcx	pyruvate carboxylase [Source:MGI Symbol;Acc:MGI:97520]	yes|down	1
ENSMUSG00000116775	Gm49769	predicted gene, 49769 [Source:MGI Symbol;Acc:MGI:6215281]	yes|up	1
ENSMUSG00000074771	Ankef1	ankyrin repeat and EF-hand domain containing 1 [Source:MGI Symbol;Acc:MGI:2441685]	yes|down	1
ENSMUSG00000108176	Gm43965	predicted gene, 43965 [Source:MGI Symbol;Acc:MGI:5690357]	yes|down	1
ENSMUSG00000039521	Foxp3	forkhead box P3 [Source:MGI Symbol;Acc:MGI:1891436]	yes|up	1
ENSMUSG00000113816	Gm47003	predicted gene, 47003 [Source:MGI Symbol;Acc:MGI:6095679]	yes|down	1
