# Supplementary material for: Liver Kinase B1 in CD11c+ Cells Inhibits Fibrosis in Chronic Pancreatitis via the Oncostatin M Signaling
Source: Adv Sci (Weinh). 2026 Mar 30;13(32):e75018. doi: 10.1002/advs.75018 (PMC13252620; doi:10.1002/advs.75018)
Supplement: Supplementary file 3 — Supporting File 3: advs75018‐sup‐0003‐TableS2.xlsx. [file ADVS-13-e75018-s005.xlsx]

## Sheet: Table S2
Table S2. Detailed table of differences in PSC expression levels between single-cell sequencing of CD11cCreLkb1f/f and Lkb1f/f mice.
Cluster	GeneID	GeneName	CKO	WT	cells_1	cells_2	pct_1	pct_2	log2FC	p_value	p_val_adjust	significance
PSC	ncbi_15081	His3.3A	32.8339716979769	16.4009465206415	8226	6666	0.967	0.904	-1.00141	0	0	down
PSC	ncbi_16334	Ins2	0.190999323107295	1.05421761194324	8226	6666	0.066	0.329	2.46391496937056	0	0	up
PSC	ncbi_16476	Jun	46.6623071238763	28.4555805304256	8226	6666	0.982	0.96	-0.713544	0	0	down
PSC	ncbi_235320	ZBTB16	2.07919671855018	4.46785881351779	8226	6666	0.461	0.73	1.10352023936179	3.8498271520431e-304	1.39263647398007e-299	up
PSC	ncbi_14281	Fos	41.8560653479942	27.8711089381756	8226	6666	0.984	0.957	-0.586665	7.41602285242788e-301	2.68267210663726e-296	down
PSC	ncbi_18412	Sqstm1	7.02467009432126	3.38750303706432	8226	6666	0.76	0.676	-1.05219	2.38836944267812e-295	8.63968762194384e-291	down
PSC	ncbi_213742	Xist	0.0011537976716031	1.49582513803453	8226	6666	0.001	0.122	10.2205177078765	1.09899017912011e-289	3.9754870739491e-285	up
PSC	ncbi_22190	Ubc	8.14519654357196	4.70575882262166	8226	6666	0.855	0.76	-0.791509	7.57289919942541e-278	2.73942055640015e-273	down
PSC	ncbi_16478	Jund	31.3182071558805	21.0756297179532	8226	6666	0.969	0.952	-0.571424	1.43051593272345e-277	5.1747483350338e-273	down
PSC	ncbi_16333	Ins1	0.075451018969854	0.577281089994532	8226	6666	0.029	0.201	2.93400073963393	1.50921931207983e-264	5.45944993951759e-260	up
PSC	ncbi_22187	UBB	21.9918915735132	14.7586613716029	8226	6666	0.941	0.901	-0.575407	2.09761841285087e-250	7.58792484664674e-246	down
PSC	ncbi_15519	Hsp90aa1	7.06038797775332	3.58777333161158	8226	6666	0.78	0.706	-0.976639	2.18763576046556e-246	7.91355359990811e-242	down
PSC	ncbi_118567600	Gm26887	3.45537675047834	1.36225994934142	8226	6666	0.553	0.383	-1.34278	1.90055654243968e-214	6.87507323662129e-210	down
PSC	ncbi_22027	Hsp90b1	6.61578532262349	10.5401630076519	8226	6666	0.806	0.878	0.671904733828687	2.22916994306644e-206	8.06379935204855e-202	up
PSC	ncbi_76933	Ifi27l2a	9.24232549639426	4.9793362937532	8226	6666	0.817	0.692	-0.892289	2.85709228540881e-197	1.03352456332378e-192	down
PSC	ncbi_258571	OR5M3	3.58617428029572	6.72896659976192	8226	6666	0.523	0.72	0.907920569475556	2.1425385591007e-177	7.75041898369088e-173	up
PSC	ncbi_119086081	Gm26917	154.650166611175	304.096167054033	8226	6666	0.964	0.982	0.975518786035687	1.35631535361954e-169	4.90633516018332e-165	up
PSC	ncbi_193740	Hspa1a	2.83973332677742	1.11353706582134	8226	6666	0.406	0.291	-1.35053	1.39124532150435e-160	5.03269082600984e-156	down
PSC	ncbi_66497	Cmss1	9.0685445972394	16.5827259799272	8226	6666	0.769	0.857	0.870731039916647	3.53245054212231e-150	1.27782865910732e-145	up
PSC	ncbi_23882	Gadd45g	9.78485812079209	5.27185397608986	8226	6666	0.717	0.589	-0.892228	1.85783059828813e-147	6.72051640624747e-143	down
PSC	ncbi_11852	RHOB	6.99302329801802	4.62002891675307	8226	6666	0.797	0.728	-0.598004	5.2193986848304e-145	1.88806528025055e-140	down
PSC	ncbi_18752	Prkcg	0.204936762689176	0.907842710439772	8226	6666	0.079	0.213	2.14671866359988	7.25789701554503e-139	2.62547166640326e-134	up
PSC	ncbi_17710	COX3	10.7415901695809	17.881963806453	8226	6666	0.9	0.934	0.735292236089006	8.43888263570542e-135	3.05268140464008e-130	up
PSC	ncbi_15502	Dnaja1	8.50604762124189	5.41120973348101	8226	6666	0.833	0.794	-0.652528	9.21028599978432e-135	3.33172885756198e-130	down
PSC	ncbi_15370	Nr4a1	6.15700481363395	8.60965618904173	8226	6666	0.783	0.872	0.483720255932113	1.75555629220601e-131	6.350549331426e-127	up
PSC	ncbi_15936	Ier2	10.3637837176573	7.3237112624091	8226	6666	0.888	0.826	-0.500898	1.41693619035265e-129	5.12562497498168e-125	down
PSC	ncbi_18124	Nr4a3	1.83311067450481	3.47882549187042	8226	6666	0.372	0.55	0.924269189654864	1.96678722202707e-128	7.11465609696072e-124	up
PSC	ncbi_75739	Mpp7	0.476269296693323	1.33055711535074	8226	6666	0.154	0.309	1.4819865288169	8.44217984068887e-124	3.05387413557079e-119	up
PSC	ncbi_14579	Gem	6.35074227693121	3.61000172817204	8226	6666	0.673	0.58	-0.814908	1.11537125173111e-122	4.0347439660121e-118	down
PSC	ncbi_15505	Hsph1	1.69654950976771	0.775997429445173	8226	6666	0.338	0.304	-1.12838	1.50537163109457e-121	5.4455313383215e-117	down
PSC	ncbi_16952	Anxa1	11.4289881546319	7.12683360919756	8226	6666	0.813	0.776	-0.681357	1.60911908287779e-121	5.8208273704021e-117	down
PSC	ncbi_17719	ND4	8.65786083929304	13.9342508243208	8226	6666	0.864	0.907	0.686546611265884	1.26181940047369e-116	4.56450549927352e-112	up
PSC	ncbi_12406	Serpinh1	5.85016938838041	7.96173656115298	8226	6666	0.805	0.856	0.444598198146488	1.34366910953839e-110	4.86058863684417e-106	up
PSC	ncbi_15874	Iapp	0.0453356262053161	0.252249969808976	8226	6666	0.019	0.101	2.47353004634023	1.71553017477022e-107	6.20575885421381e-103	up
PSC	ncbi_24074	Taf7	1.07221163887552	0.497591403172132	8226	6666	0.347	0.231	-1.1074	1.70482216239685e-106	6.16702369025436e-102	down
PSC	ncbi_231507	Plac8	7.42443280574606	5.19463137205826	8226	6666	0.799	0.725	-0.515251	2.02275830047686e-101	7.31712587614498e-97	down
PSC	ncbi_15982	Ifrd1	17.199380462322	11.7855189035951	8226	6666	0.894	0.863	-0.545337	9.19774687956962e-101	3.32719295621551e-96	down
PSC	ncbi_17720	Mtnd4l	4.36048335592627	6.87144245489428	8226	6666	0.731	0.828	0.656112826409141	1.77288028870832e-100	6.41321715637349e-96	up
PSC	ncbi_17711	CYTB	10.4998596154428	16.3542907809503	8226	6666	0.879	0.918	0.639294239382465	1.14841750171692e-98	4.15428547071078e-94	up
PSC	ncbi_66395	AHNAK	9.4129504910756	12.2333130261186	8226	6666	0.862	0.92	0.378092721999741	6.13852203742974e-96	2.22054896181983e-91	up
PSC	ncbi_15511	Hspa1b	2.51792918636329	1.26712295313858	8226	6666	0.384	0.338	-0.990625	1.05137436448228e-93	3.80324162607821e-89	down
PSC	ncbi_268566	Gphn	24.9662570225832	40.100048307896	8226	6666	0.867	0.911	0.683622247292052	7.15438095228892e-92	2.58802576568099e-87	up
PSC	ncbi_380755	Lsmem1	0.871496554497785	0.320320855319704	8226	6666	0.22	0.12	-1.44369	4.29246639588971e-88	1.55275679404914e-83	down
PSC	ncbi_18477	Prdx1	5.71042950791059	3.95534798512193	8226	6666	0.807	0.741	-0.529783	6.21067806073495e-88	2.24665068169026e-83	down
PSC	ncbi_101401	ADAMTS9	0.639778211101671	1.45925828589541	8226	6666	0.185	0.314	1.18946487543143	2.80727212886696e-87	1.01550261989633e-82	up
PSC	ncbi_18227	Nr4a2	2.19972104457789	3.87003133631197	8226	6666	0.403	0.526	0.814996361031106	5.07158032859592e-87	1.83459346806629e-82	up
PSC	ncbi_22235	Ugdh	2.61395994805309	4.6518205332998	8226	6666	0.458	0.582	0.83153422536386	1.72767383377014e-86	6.2496873262801e-82	up
PSC	ncbi_108767	Pnrc1	4.28362832790746	3.13745865470502	8226	6666	0.741	0.684	-0.449225	5.35743233150498e-86	1.93799757159861e-81	down
PSC	ncbi_27981	Rsrp1	2.49968659161122	1.72842508013288	8226	6666	0.6	0.524	-0.532263	7.52252449422981e-84	2.72119801054269e-79	down
PSC	ncbi_15273	Hivep2	2.52689785426758	3.77619863273657	8226	6666	0.557	0.686	0.579548419439209	2.05747625814598e-81	7.44271461621726e-77	up
PSC	ncbi_26556	Homer1	1.08769272960944	2.02937686858316	8226	6666	0.283	0.426	0.899704208163465	3.5983510843069e-81	1.30166752123718e-76	up
PSC	ncbi_14605	Tsc22d3	1.87392681883688	2.77237211167717	8226	6666	0.486	0.631	0.565031349101394	9.86547016456265e-79	3.56873517732889e-74	up
PSC	ncbi_12702	Socs3	5.84690021981263	4.34744453104649	8226	6666	0.775	0.688	-0.427496	1.66472417095267e-78	6.02197321600417e-74	down
PSC	ncbi_77595	Nup210l	0.17515909680312	0.506146704192724	8226	6666	0.074	0.171	1.53035128146965	8.02229073468701e-78	2.90198345036568e-73	up
PSC	ncbi_17706	ATP8	1.53365116874723	2.69031628150573	8226	6666	0.426	0.567	0.810764971465411	3.22945006335561e-76	1.16822126591826e-71	up
PSC	ncbi_271457	Rab5a	1.39945657229028	0.873265174542071	8226	6666	0.442	0.363	-0.680313	3.28856847984818e-76	1.18960676190028e-71	down
PSC	ncbi_23849	Klf6	7.95910771613603	5.73185329946024	8226	6666	0.78	0.731	-0.473598	8.75459111806292e-76	3.16688579104808e-71	down
PSC	ncbi_17717	ND2	3.46624597844231	5.5984311546316	8226	6666	0.657	0.753	0.691632709450411	6.01672909493662e-73	2.17649158280237e-68	up
PSC	ncbi_12317	Calr	2.84384896876226	3.97231750857421	8226	6666	0.61	0.714	0.482121683040324	1.28125083973776e-72	4.63479678766737e-68	up
PSC	ncbi_58207	Slc43a3	2.13163126916215	3.11448203511959	8226	6666	0.533	0.657	0.547012991957643	4.4320431731119e-72	1.6032472974415e-67	up
PSC	ncbi_17705	ATP6	16.3432583790468	24.5267555512444	8226	6666	0.911	0.939	0.585657814227338	3.96438025830352e-71	1.43407491463872e-66	up
PSC	ncbi_12304	Pdia4	0.735299725837244	1.17056822779691	8226	6666	0.277	0.417	0.670731724235684	8.33331603124657e-71	3.01449374114314e-66	up
PSC	ncbi_20307	Ccl8	0.0999045660292079	0.301318603246378	8226	6666	0.036	0.111	1.59170258896559	2.08991196556656e-70	7.56004754424047e-66	up
PSC	ncbi_17709	COX2	15.5805568184395	22.4590918112523	8226	6666	0.924	0.949	0.527549960671267	6.44973900818996e-69	2.33312858882264e-64	up
PSC	ncbi_12952	Cry1	0.650077575399085	0.295926238812047	8226	6666	0.23	0.141	-1.13511	9.94639849724799e-69	3.59801019239449e-64	down
PSC	ncbi_75990	5033421B08Rik	3.9893414142165	5.7730211241829	8226	6666	0.632	0.72	0.533164734286946	3.29022739875161e-67	1.19020685922441e-62	up
PSC	ncbi_16362	Irf1	1.69461250131476	0.97387197711963	8226	6666	0.398	0.303	-0.799088	3.81535584154807e-67	1.3801668221216e-62	down
PSC	ncbi_72813	2810454H06Rik	0.567852414026034	0.222940323186313	8226	6666	0.186	0.101	-1.34847	4.59978144407803e-67	1.66392493958079e-62	down
PSC	ncbi_52837	Tmx4	1.3464824399646	0.644663151522347	8226	6666	0.321	0.257	-1.06246	3.54015005854465e-65	1.28061388217794e-60	down
PSC	ncbi_102632858	Gm30821	2.3464066021474	3.92663401326846	8226	6666	0.472	0.592	0.742815357361865	1.80986770143103e-64	6.5470154231566e-60	up
PSC	ncbi_65113	Ndfip1	2.75192396300825	2.06133636236746	8226	6666	0.637	0.6	-0.416843	3.09172428832088e-64	1.1184003440572e-59	down
PSC	ncbi_16149	Cd74	0.151039688223138	0.456167798287502	8226	6666	0.048	0.125	1.59399828537557	2.13509523900176e-63	7.72349351756497e-59	up
PSC	ncbi_235072	Septin7	3.38091049592807	2.61306448142799	8226	6666	0.689	0.65	-0.371657	2.50800823762822e-63	9.07246899879632e-59	down
PSC	ncbi_18035	Nfkbia	3.35699355473369	2.24463002492743	8226	6666	0.57	0.506	-0.580671	2.72838867081862e-63	9.86967317781929e-59	down
PSC	ncbi_17708	COX1	22.7646186240324	31.5461806879666	8226	6666	0.958	0.966	0.470670293735163	3.94912012852542e-63	1.42855471529278e-58	up
PSC	ncbi_17718	ND3	1.0263062037778	1.67093324735853	8226	6666	0.317	0.449	0.70313864249391	8.79374340789315e-63	3.18104874037127e-58	up
PSC	ncbi_102436	Lars2	15.5162918084231	27.0254279125497	8226	6666	0.724	0.799	0.800529688312997	2.94744521690139e-62	1.06620883276191e-57	up
PSC	ncbi_50794	Klf13	0.758284842097799	1.20115516344033	8226	6666	0.292	0.421	0.66354059788209	8.1655072017225e-62	2.9537905751511e-57	up
PSC	ncbi_18552	Pcsk5	2.82469658184336	4.42073064389202	8226	6666	0.506	0.62	0.64617048716134	1.61798626023167e-61	5.85290349776205e-57	up
PSC	ncbi_15945	Cxcl10	1.56583734046634	0.659310898806606	8226	6666	0.218	0.13	-1.24778	6.82331631670898e-61	2.46826644440631e-56	down
PSC	ncbi_63830	Kcnq1ot1	1.40252557114136	2.21802901222634	8226	6666	0.405	0.53	0.66121334387627	1.22955142251694e-60	4.44777931581276e-56	up
PSC	ncbi_12445	Ccnd3	1.0182036251359	1.52903735376785	8226	6666	0.352	0.483	0.586550211204798	2.20249503124635e-60	7.96730552603054e-56	up
PSC	ncbi_208266	DOT1L	0.593151036106132	1.05475339182511	8226	6666	0.233	0.35	0.830327880563649	2.57131818403289e-60	9.30148639892056e-56	up
PSC	ncbi_21825	Thbs1	8.51670021426468	12.0046518700139	8226	6666	0.691	0.774	0.495222171575832	6.29430916842499e-59	2.27690339858606e-54	up
PSC	ncbi_81489	Dnajb1	3.1173255877152	1.9259562987671	8226	6666	0.471	0.415	-0.694705	3.48302880061477e-58	1.25995083833439e-53	down
PSC	ncbi_20384	SRSF5	3.38313019448631	2.61416183399768	8226	6666	0.694	0.644	-0.371998	8.17105020565187e-58	2.95579570139251e-53	down
PSC	ncbi_218820	Znf503	1.01070991477333	0.608659929894506	8226	6666	0.337	0.256	-0.731566	2.01808452800471e-57	7.30021897160425e-53	down
PSC	ncbi_13709	Elf1	2.05056940083891	2.87480765249242	8226	6666	0.501	0.62	0.487420688554179	4.57306565845043e-57	1.65426077128786e-52	up
PSC	ncbi_17105	Lyz2	0.117338019411319	0.28974950905143	8226	6666	0.046	0.116	1.30340449948005	8.81031211020694e-57	3.18704230274626e-52	up
PSC	ncbi_19820	Rlim	1.59997195003006	1.08836366953343	8226	6666	0.464	0.4	-0.555844	1.02983683920771e-56	3.72533178214997e-52	down
PSC	ncbi_320204	Mettl20	1.31670999409273	0.767693546293951	8226	6666	0.332	0.288	-0.778257	2.92951972908156e-56	1.05972446679796e-51	down
PSC	ncbi_54216	PCDH7	3.45952441106799	4.82614094159093	8226	6666	0.608	0.71	0.480284519022878	5.13467329741977e-56	1.85741671860863e-51	up
PSC	ncbi_18984	Por	0.856645659931085	1.23798087780416	8226	6666	0.308	0.434	0.531166678356115	1.63631746850283e-55	5.91921481056212e-51	up
PSC	ncbi_68585	Rtn4	3.56797864261503	2.57974005173529	8226	6666	0.638	0.609	-0.467866	4.82467438145076e-55	1.745277710746e-50	down
PSC	ncbi_69550	Bst2	2.81705	2.02996456706929	8226	6666	0.595	0.537	-0.472711	8.4678652113041e-55	3.06316556153714e-50	down
PSC	ncbi_22063	Trpc1	0.501340785703017	0.234567469155692	8226	6666	0.194	0.12	-1.09546	1.70041871543191e-54	6.15109466120338e-50	down
PSC	ncbi_105244799	Gm40346	0.472745394937065	0.212091774516015	8226	6666	0.18	0.107	-1.156	1.75517167657349e-54	6.34915802283693e-50	down
PSC	ncbi_11668	Aldh1a1	1.55129304749069	2.30388434319833	8226	6666	0.451	0.562	0.570566671542642	1.49935841027871e-53	5.4237791133422e-49	up
PSC	ncbi_56289	Rassf1	1.41970357882147	1.03266223551586	8226	6666	0.441	0.407	-0.459183	1.79736158890264e-53	6.50177581169641e-49	down
PSC	ncbi_19692	Reg1	8.45540283871735	11.5258393299341	8226	6666	0.854	0.906	0.446921873160079	3.28618239205564e-53	1.18874361850221e-48	up
PSC	ncbi_67846	Tmem39a	0.922753120695248	0.553427011919651	8226	6666	0.309	0.253	-0.737447	9.36149873779446e-53	3.38642855340977e-48	down
PSC	ncbi_22073	Prss2	1.12616161985519	1.78241497051603	8226	6666	0.329	0.452	0.66237220257165	1.21241976638372e-52	4.38580726291648e-48	up
PSC	ncbi_240327	Iigp1	0.599733144161714	0.261845154514365	8226	6666	0.186	0.109	-1.1953	1.7966772578228e-52	6.49930031244821e-48	down
PSC	ncbi_18787	Serpine1	5.37254443028293	3.66601014764754	8226	6666	0.567	0.534	-0.551382	4.57079007202736e-52	1.65343760065518e-47	down
PSC	ncbi_67788	Sfr1	3.01023672563281	2.31814101506705	8226	6666	0.652	0.612	-0.376894	1.90403065325324e-51	6.88764048507828e-47	down
PSC	ncbi_14960	H2-Aa	0.112325644301207	0.300606452118035	8226	6666	0.039	0.101	1.41938467149284	4.51070020140163e-51	1.63170069085502e-46	up
PSC	ncbi_17716	ND1	4.07504496131775	5.86200002478406	8226	6666	0.707	0.783	0.524566204989711	9.9979759654593e-51	3.61666782574525e-46	up
PSC	ncbi_399101	Snhg3	1.32392890150838	0.895539122339609	8226	6666	0.411	0.364	-0.563945	1.62540278700953e-50	5.87973204172828e-46	down
PSC	ncbi_14229	Fkbp5	1.2894030044982	1.79518769873908	8226	6666	0.401	0.524	0.477399923016148	2.50458188361159e-50	9.06007450577658e-46	up
PSC	ncbi_16658	Mafb	1.11009559939271	0.680164092596338	8226	6666	0.325	0.256	-0.706647	6.90776649695728e-50	2.49881545260933e-45	down
PSC	ncbi_15525	Hspa4	2.05562254467746	1.56310472572507	8226	6666	0.533	0.517	-0.395139	9.00284145108736e-50	3.25668786651634e-45	down
PSC	ncbi_69207	SRSF11	2.77088010323025	2.15723452219517	8226	6666	0.647	0.611	-0.361146	1.8154477024934e-49	6.56720051899964e-45	down
PSC	ncbi_17872	Ppp1r15a	5.84371131878573	4.52107724119973	8226	6666	0.765	0.729	-0.370211	3.74987909489811e-49	1.35648126378844e-44	down
PSC	ncbi_14969	H2-Eb1	0.136570554476569	0.354389259285144	8226	6666	0.05	0.116	1.37503946639406	8.08370221641954e-49	2.92419843976761e-44	up
PSC	ncbi_11966	Atp6v1b2	1.26434164197074	0.783817856376139	8226	6666	0.321	0.292	-0.689726	8.43131547093588e-49	3.04994405845634e-44	down
PSC	ncbi_227541	Camk1d	5.98865270054077	8.06011123708619	8226	6666	0.664	0.757	0.428562089597803	6.8898692192615e-48	2.49234129137566e-43	up
PSC	ncbi_209416	Gpkow	0.594367165225994	0.333751309006046	8226	6666	0.23	0.172	-0.832391	1.21054237444663e-47	4.37901598532325e-43	down
PSC	ncbi_100038882	Isg15	1.51856941205788	0.74913752030794	8226	6666	0.255	0.188	-1.01931	2.7531571709387e-47	9.95927075015365e-43	down
PSC	ncbi_16598	Klf2	13.0487371062382	10.066327468642	8226	6666	0.851	0.824	-0.374369	3.11762972064227e-47	1.12777137514514e-42	down
PSC	ncbi_50772	Mapk6	0.908996486467696	0.562097938748324	8226	6666	0.304	0.245	-0.693355	4.21634507166056e-47	1.52522066622249e-42	down
PSC	ncbi_19652	Rbm3	1.48097328831921	1.0764859366748	8226	6666	0.472	0.421	-0.46018	4.36206881357262e-47	1.57793477262176e-42	down
PSC	ncbi_23984	Pde10a	0.545246492552575	1.05150599075689	8226	6666	0.18	0.272	0.947349205561037	1.39457860491004e-46	5.04474864540158e-42	up
PSC	ncbi_240832	Tor1aip2	1.51079817951761	1.05542366482106	8226	6666	0.455	0.39	-0.517448	1.49682297902026e-46	5.41460744430788e-42	down
PSC	ncbi_212307	Mapre2	1.52671140796719	1.08755877837424	8226	6666	0.431	0.398	-0.489296	1.62509571538271e-46	5.87862124082542e-42	down
PSC	ncbi_13003	Vcan	1.03385054435147	1.49455637097035	8226	6666	0.291	0.403	0.53164665899108	6.35922364205642e-46	2.30038556027749e-41	up
PSC	ncbi_170930	SUMO2	2.83033701932367	2.18644972258923	8226	6666	0.657	0.613	-0.372369	1.12089529828387e-45	4.05472665201207e-41	down
PSC	ncbi_12778	Ackr3	0.479879187657727	0.783237248886687	8226	6666	0.108	0.19	0.706661711766836	2.47668016905918e-45	8.95914284355467e-41	up
PSC	ncbi_66090	YPEL3	2.42440247888676	1.86474328747797	8226	6666	0.609	0.557	-0.378634	1.03983046711895e-44	3.76148273175608e-40	down
PSC	ncbi_67035	Dnajb4	1.6577132665914	1.1296764670436	8226	6666	0.433	0.382	-0.553244	1.43671954377332e-44	5.19718927764561e-40	down
PSC	ncbi_67180	Yipf5	0.925965254064783	0.610150841815436	8226	6666	0.337	0.281	-0.601711	4.03986403084444e-44	1.46138041451767e-39	down
PSC	ncbi_271377	Zbtb11	1.18754493219413	0.776668765402783	8226	6666	0.352	0.294	-0.612546	1.13176292136744e-43	4.09403919175459e-39	down
PSC	ncbi_606496	Gsk3a	0.31938465806156	0.536888745301373	8226	6666	0.14	0.229	0.749145197880365	1.79552475656608e-43	6.49513125440213e-39	up
PSC	ncbi_12696	CIRBP	0.640892818505178	0.374713860360168	8226	6666	0.25	0.18	-0.774134	3.52307345472459e-43	1.27443659151207e-38	down
PSC	ncbi_80859	Nfkbiz	3.49628843135544	2.70703451417006	8226	6666	0.658	0.613	-0.369099	6.25971539405256e-43	2.26438944664457e-38	down
PSC	ncbi_12042	Bcl10	1.08248446757746	0.762260618451229	8226	6666	0.354	0.323	-0.505934	8.26703889606065e-43	2.99051865026098e-38	down
PSC	ncbi_14825	Cxcl1	3.74058768196724	2.53135432640708	8226	6666	0.489	0.41	-0.563337	1.67469422650167e-42	6.05803889494715e-38	down
PSC	ncbi_13726	Emd	0.714082610570159	1.17751496104703	8226	6666	0.246	0.345	0.721502993697525	2.91956548224269e-42	1.05612361754647e-37	up
PSC	ncbi_68144	5031426D15Rik	0.463717526617902	0.707704087994426	8226	6666	0.19	0.286	0.609792757014334	3.51524397548912e-42	1.27160435569343e-37	up
PSC	ncbi_118567819	Gm53610	0.431354889092696	0.195297334020901	8226	6666	0.144	0.089	-1.1428	7.35409274444888e-42	2.66026950937694e-37	down
PSC	ncbi_105522	Ankrd28	1.75936017350713	1.17446520545998	8226	6666	0.413	0.372	-0.583006	9.28313927396955e-42	3.35808280096574e-37	down
PSC	ncbi_81877	TNXB	2.49816331404137	3.3741954979483	8226	6666	0.549	0.64	0.433660777283776	2.91259465980307e-41	1.05360199223716e-36	up
PSC	ncbi_12226	BTG1	2.85292542186768	2.2113659374656	8226	6666	0.608	0.572	-0.36749	3.18253388666598e-41	1.15124980816255e-36	down
PSC	ncbi_18130	Ints6	0.608224062226289	0.998189331662623	8226	6666	0.227	0.324	0.714617937743482	5.9619685710245e-41	2.1566825108824e-36	up
PSC	ncbi_17721	ND5	2.43383194734556	3.50455450645308	8226	6666	0.555	0.651	0.525983397520179	6.71149133175192e-41	2.42781487434794e-36	up
PSC	ncbi_192657	Ell2	0.366700313291232	0.684774765623253	8226	6666	0.144	0.228	0.900845333647358	6.8918694411249e-41	2.49306485163252e-36	up
PSC	ncbi_20148	Dhrs3	0.288602883146934	0.400562756562924	8226	6666	0.117	0.19	0.472802895696052	8.35615415225492e-41	3.0227552030367e-36	up
PSC	ncbi_50918	Myadm	1.31368001788549	1.77483319467946	8226	6666	0.428	0.536	0.434040997207583	1.0207582836767e-40	3.6924910153721e-36	up
PSC	ncbi_67775	Rtp4	0.355153841807984	0.158771197296231	8226	6666	0.142	0.08	-1.16099	2.00368195253602e-40	7.24811909510379e-36	down
PSC	ncbi_100040208	Try4	1.29572482281951	0.85595350823526	8226	6666	0.374	0.29	-0.598098	4.70616226369681e-40	1.70240713726968e-35	down
PSC	ncbi_215418	Csrnp1	0.854883598067891	1.13035736834208	8226	6666	0.296	0.4	0.40293793755325	9.57360078538332e-40	3.46315434810456e-35	up
PSC	ncbi_230857	Ece1	0.84177313802758	1.18138800187215	8226	6666	0.301	0.406	0.488930223795162	1.1600901059872e-39	4.19650994939809e-35	up
PSC	ncbi_66447	Mgst3	0.627229973838049	0.396074933713171	8226	6666	0.204	0.189	-0.663087	1.56631510651436e-39	5.66598826630506e-35	down
PSC	ncbi_69060	Pnlip	0.897727954989449	0.570495018028047	8226	6666	0.287	0.206	-0.653972	1.77685521807726e-39	6.42759606587268e-35	down
PSC	ncbi_20826	SNU13	1.98513694391514	1.43026526333325	8226	6666	0.5	0.472	-0.472928	2.72674121301571e-39	9.86371366396303e-35	down
PSC	ncbi_18952	Septin4	0.891101957334577	0.59769320671772	8226	6666	0.321	0.263	-0.576106	3.06050030458579e-39	1.10710538018086e-34	down
PSC	ncbi_14284	Fosl2	2.19184582862158	2.8703377470603	8226	6666	0.533	0.632	0.389058623120579	3.15390561799036e-39	1.14089381825183e-34	up
PSC	ncbi_16324	Inhbb	0.230281820941044	0.331724861776166	8226	6666	0.086	0.149	0.526395102866634	4.03184359141018e-39	1.45847910075672e-34	up
PSC	ncbi_347722	Agap1	0.868840833142625	1.18552985412423	8226	6666	0.291	0.395	0.448323828962866	6.10521272996108e-39	2.20849965293612e-34	up
PSC	ncbi_11758	Prdx6	1.76929451640989	1.36018978826705	8226	6666	0.496	0.473	-0.379342	6.41272329316808e-39	2.31973852407062e-34	down
PSC	ncbi_107587	Osr2	0.967032203351882	0.617841078388648	8226	6666	0.307	0.25	-0.646244	7.08957448068485e-39	2.56458267264294e-34	down
PSC	ncbi_19766	Ripk1	1.56405875963158	1.17393317159385	8226	6666	0.446	0.411	-0.413914	8.84048386464421e-39	3.1979566331964e-34	down
PSC	ncbi_17873	Gadd45b	6.00634586245937	4.64661560218383	8226	6666	0.678	0.649	-0.3703	1.02132770441187e-38	3.69455083793949e-34	down
PSC	ncbi_52662	Ldlrad4	2.24080972126886	2.98966345356252	8226	6666	0.522	0.622	0.415946815988625	1.08976795764699e-38	3.94212660999222e-34	up
PSC	ncbi_14593	Ggps1	0.776489296798727	0.534394759973816	8226	6666	0.296	0.256	-0.538976	3.54943170017736e-38	1.28397142322216e-33	down
PSC	ncbi_101056014	AY036118	1.00220795382903	1.89302242102448	8226	6666	0.279	0.367	0.91744187057858	4.28317955752866e-38	1.54939737314042e-33	up
PSC	ncbi_16402	Itga5	0.576633227486299	0.896003424614149	8226	6666	0.216	0.311	0.63576110872263	4.94788537345802e-38	1.7898480549947e-33	up
PSC	ncbi_14066	F3	0.797395579087439	0.490682236072485	8226	6666	0.268	0.21	-0.700393	1.08383382109654e-37	3.92066046443464e-33	down
PSC	ncbi_14872	Gstt2	0.521307795373305	0.290467761129564	8226	6666	0.197	0.141	-0.843538	1.32980071152695e-37	4.81042109387759e-33	down
PSC	ncbi_26362	Axl	1.28494546462134	1.65769521673824	8226	6666	0.42	0.526	0.367446402810033	2.19073587740853e-37	7.92476796293761e-33	up
PSC	ncbi_216850	Kdm6b	0.840328382796598	1.18988961058527	8226	6666	0.3	0.402	0.501752187499546	2.48754681594021e-37	8.99845185198213e-33	up
PSC	ncbi_67959	Puf60	0.520712968270061	0.325135226307768	8226	6666	0.229	0.179	-0.679282	2.75537995110302e-37	9.96731143512007e-33	down
PSC	ncbi_57905	Isy1	0.413236502828388	0.652884519770111	8226	6666	0.169	0.255	0.65973201285586	3.8281807067008e-37	1.38480608884195e-32	up
PSC	ncbi_15903	Id3	9.19051027187962	6.62327570500053	8226	6666	0.73	0.683	-0.472594	6.4453756183051e-37	2.33155017616569e-32	down
PSC	ncbi_18750	Prkca	1.10873832641502	1.55234659484791	8226	6666	0.354	0.456	0.485494610223904	7.06164998436628e-37	2.55448126534466e-32	up
PSC	ncbi_378472	Vaultrc5	0.378860131099869	0.165241129731933	8226	6666	0.137	0.079	-1.1966	9.28033768806134e-37	3.35706935527931e-32	down
PSC	ncbi_21664	Phlda1	2.89496318947792	2.0456664504747	8226	6666	0.485	0.457	-0.500953	1.4754991262473e-36	5.337470539287e-32	down
PSC	ncbi_78889	Wsb1	1.62467950704896	1.23068988763095	8226	6666	0.462	0.42	-0.400659	5.3318415957311e-36	1.92874037883977e-31	down
PSC	ncbi_66869	ZNF700	0.549336408835382	0.310599112393464	8226	6666	0.209	0.153	-0.822434	5.70259218201079e-36	2.06285569592058e-31	down
PSC	ncbi_12953	Cry2	1.06808653360114	0.757898849459805	8226	6666	0.337	0.298	-0.494896	9.16814258547054e-36	3.31648389886811e-31	down
PSC	ncbi_12579	Cdkn2b	0.385277602772358	0.201483706466672	8226	6666	0.155	0.105	-0.934894	9.78836811384987e-36	3.54084428150405e-31	down
PSC	ncbi_68146	Arl13b	0.947481255009981	1.37506930912009	8226	6666	0.336	0.435	0.537287687701299	1.14236178172311e-35	4.13237950920519e-31	up
PSC	ncbi_30939	Pttg1	0.874603303727656	0.569778267121232	8226	6666	0.276	0.248	-0.61814	3.46490444879632e-35	1.25339453530758e-30	down
PSC	ncbi_18627	Per2	0.210432455596216	0.317577973657165	8226	6666	0.096	0.161	0.593522407913427	3.89625531834192e-35	1.40943139885701e-30	up
PSC	ncbi_75620	Kxd1	0.921694944599919	0.680664428539685	8226	6666	0.327	0.311	-0.43729	4.58129478899438e-35	1.65723757697083e-30	down
PSC	ncbi_12916	Crem	0.978029330654791	1.42813261448968	8226	6666	0.314	0.409	0.546133828898226	5.4416759960884e-35	1.96847187482502e-30	up
PSC	ncbi_99929	Tiparp	3.46336194745111	4.45949719324596	8226	6666	0.605	0.686	0.364698583417681	1.96883907749477e-34	7.12207847892959e-30	up
PSC	ncbi_74570	Zkscan1	0.534758210308108	0.342018118966469	8226	6666	0.216	0.181	-0.644662	2.99788263516399e-34	1.08445406444422e-29	down
PSC	ncbi_29864	Rnf11	0.784265008879833	0.571453611947508	8226	6666	0.311	0.279	-0.456636	3.75916689382388e-34	1.35984103217185e-29	down
PSC	ncbi_26432	Plod2	2.58952925535543	3.42756180275851	8226	6666	0.559	0.649	0.404479200971788	7.36792322903732e-34	2.66527254887196e-29	up
PSC	ncbi_67971	Tppp3	0.757102391584119	1.17843637624403	8226	6666	0.221	0.306	0.638245416099408	8.57908689315517e-34	3.10339889272995e-29	up
PSC	ncbi_22192	UBE2M	0.660815026681928	0.484921406135185	8226	6666	0.276	0.256	-0.446416	1.09349965145632e-33	3.95562563917809e-29	down
PSC	ncbi_118568094	LOC118568094	0.320448704013256	0.17338208624105	8226	6666	0.143	0.083	-0.885757	1.33636890028148e-33	4.83418085987823e-29	down
PSC	ncbi_53620	Vamp5	0.934200480344841	0.667944015713849	8226	6666	0.318	0.29	-0.483943	1.63021326190823e-33	5.89713345362683e-29	down
PSC	ncbi_19012	Plpp1	1.02760937110663	0.738231547467661	8226	6666	0.362	0.309	-0.477092	1.7899311061643e-33	6.47489678343875e-29	down
PSC	ncbi_240514	Ccdc85b	0.898821334891642	0.677301744356929	8226	6666	0.335	0.309	-0.408183	2.57119372584638e-33	9.30103618387669e-29	down
PSC	ncbi_14268	Fn1	4.4971480840589	6.30722010906323	8226	6666	0.524	0.608	0.487984684368508	3.22482254138758e-33	1.16654730612154e-28	up
PSC	ncbi_17242	Mdk	2.60671918834531	1.99438513354692	8226	6666	0.544	0.472	-0.386274	3.5399802459625e-33	1.28055245417448e-28	down
PSC	ncbi_208606	Rsrc2	1.41088	1.07772657927432	8226	6666	0.444	0.406	-0.388569	4.25900660336834e-33	1.54065304870246e-28	down
PSC	ncbi_72091	Snhg7	0.978450214518937	0.716096315245556	8226	6666	0.294	0.281	-0.450291	5.8505378038868e-33	2.11637354517801e-28	down
PSC	ncbi_55990	Fmo2	1.1844701242351	1.70250834437455	8226	6666	0.298	0.393	0.52338300028741	1.23677223624803e-32	4.47389988740361e-28	up
PSC	ncbi_192197	Bcas3	1.1078799422876	1.45091069929127	8226	6666	0.362	0.46	0.38912639283981	1.23989299811378e-32	4.48518893137678e-28	up
PSC	ncbi_24064	Spry2	0.459459828135014	0.724243908992493	8226	6666	0.177	0.259	0.656422140602518	1.25562182909737e-32	4.54208640457683e-28	up
PSC	ncbi_100504166	4933421O10Rik	0.424532775991749	0.229005036945778	8226	6666	0.16	0.118	-0.890207	2.11233801056317e-32	7.6411715194112e-28	down
PSC	ncbi_50709	H1-4	0.860790043125699	0.562252737467367	8226	6666	0.281	0.235	-0.614354	3.13924825834874e-32	1.13559166497507e-27	down
PSC	ncbi_12703	Socs1	0.969797684375664	0.611451283686613	8226	6666	0.259	0.212	-0.665359	6.92104135618379e-32	2.50361750018592e-27	down
PSC	ncbi_245596	Hdx	0.340856250896479	0.160791716146014	8226	6666	0.123	0.073	-1.0835	7.46806468401684e-32	2.70149771879625e-27	down
PSC	ncbi_21847	Klf10	0.662534558812786	0.385334100023019	8226	6666	0.213	0.172	-0.781729	7.77768977147868e-32	2.8135014979347e-27	down
PSC	ncbi_64136	Sdf2l1	0.169982754652979	0.275633407006021	8226	6666	0.081	0.14	0.697037202404998	1.32410525361691e-31	4.7898183444338e-27	up
PSC	ncbi_20867	Stip1	0.247534619699743	0.344402481810852	8226	6666	0.115	0.179	0.476301356572908	1.74944673027504e-31	6.32844860209692e-27	up
PSC	ncbi_12070	Bex3	0.614824992022237	0.40187716463418	8226	6666	0.238	0.203	-0.613297	2.36690698841191e-31	8.56204933988124e-27	down
PSC	ncbi_118568244	Gm53930	0.472227362125961	0.270862264179647	8226	6666	0.18	0.134	-0.801695	2.86654691395738e-31	1.03694468065494e-26	down
PSC	ncbi_14958	H1-0	1.26601953613622	0.913177887071643	8226	6666	0.361	0.327	-0.471288	3.12483774291829e-31	1.13037880512326e-26	down
PSC	ncbi_77889	Lbh	1.42949432747902	1.0644160406798	8226	6666	0.403	0.362	-0.425408	3.69279915216807e-31	1.33583316530528e-26	down
PSC	ncbi_20296	Ccl2	2.13362906738964	0.93457462840492	8226	6666	0.153	0.099	-1.19084	5.71952949534829e-31	2.06898259964729e-26	down
PSC	ncbi_24063	Spry1	1.02469456802424	0.740693598029993	8226	6666	0.319	0.288	-0.468191	1.99422842138337e-30	7.21392189151221e-26	down
PSC	ncbi_13211	Dhx9	1.30292479056049	1.01100283398525	8226	6666	0.42	0.392	-0.365935	2.11315848765551e-30	7.64413951324504e-26	down
PSC	ncbi_56305	Pitpnb	0.810361785071164	0.604280105168633	8226	6666	0.308	0.292	-0.423288	2.60042829365045e-30	9.40678930945116e-26	down
PSC	ncbi_319996	Casc4	0.874349822645384	0.640176966512054	8226	6666	0.319	0.289	-0.449679	2.7754741814794e-30	1.00400003040836e-25	down
PSC	ncbi_75747	Sesn3	0.827687935763853	0.619476956938264	8226	6666	0.299	0.276	-0.417978	3.10338250320604e-30	1.12261758670975e-25	down
PSC	ncbi_68328	Rab13	0.567921997962056	0.382557695468692	8226	6666	0.246	0.201	-0.569892	3.21553255360878e-30	1.16318674594244e-25	down
PSC	ncbi_14863	Gstm2	0.880246328199583	0.656132837034641	8226	6666	0.308	0.294	-0.423863	3.81555236426943e-30	1.38023791225082e-25	down
PSC	ncbi_53895	Clpp	0.551841165644126	0.357100092728182	8226	6666	0.204	0.174	-0.627782	3.85701201857431e-30	1.39523552759907e-25	down
PSC	ncbi_12363	Casp4	1.51861334921457	1.15019477191933	8226	6666	0.406	0.359	-0.400846	4.37945207197922e-30	1.58422299251776e-25	down
PSC	ncbi_14696	Gnb4	0.677110948387152	0.458452183092978	8226	6666	0.269	0.214	-0.562519	4.38166790583858e-30	1.58502454825805e-25	down
PSC	ncbi_102462	Imp3	0.948437287995177	0.720352304664928	8226	6666	0.336	0.325	-0.396802	4.47406138391805e-30	1.61844696501852e-25	down
PSC	ncbi_109168	Atl3	0.832716326962222	0.613522323679468	8226	6666	0.304	0.281	-0.440647	7.77736022907503e-30	2.8133822892656e-25	down
PSC	ncbi_224938	Pja2	0.908173027362767	0.707361639284206	8226	6666	0.336	0.318	-0.360474	1.02346759583419e-29	3.70229168117059e-25	down
PSC	ncbi_14219	Ccn2	1.11506488478727	1.84540546511867	8226	6666	0.232	0.31	0.72675897157358	1.30771389137552e-29	4.7305242306618e-25	up
PSC	ncbi_60440	Iigp1	0.818723795202495	0.517020001075018	8226	6666	0.212	0.145	-0.663054	1.3254815788386e-29	4.79479706329076e-25	down
PSC	ncbi_68240	Rpa3	0.199137512832436	0.277232081210652	8226	6666	0.092	0.148	0.477125207603674	1.55385954748274e-29	5.62093152706408e-25	up
PSC	ncbi_320078	Olfml2b	0.587632740610747	0.831545706915821	8226	6666	0.212	0.293	0.500808782073206	6.20543660927293e-29	2.24475463903839e-24	up
PSC	ncbi_11658	Alcam	0.369019808639554	0.730099060320034	8226	6666	0.112	0.165	0.984200650989363	7.01205208625805e-29	2.53653972168299e-24	up
PSC	ncbi_224671	Btbd9	1.20531624980487	1.67019241346361	8226	6666	0.382	0.468	0.470569274917207	7.61240520480156e-29	2.75371145878492e-24	up
PSC	ncbi_269295	Rtn4rl2	0.397555212586708	0.573212188565024	8226	6666	0.162	0.235	0.52780286858787	8.01875160758913e-29	2.90070320652929e-24	up
PSC	ncbi_11796	Birc3	1.45630751126578	1.06224083559571	8226	6666	0.376	0.328	-0.455167	8.45593267350957e-29	3.05884908531535e-24	down
PSC	ncbi_18611	Pea15	0.918952898650844	0.690792047663909	8226	6666	0.331	0.307	-0.411688	8.68413853817601e-29	3.14140027479979e-24	down
PSC	ncbi_22319	Vamp3	0.646912098973119	0.465560575560845	8226	6666	0.256	0.233	-0.474514	1.14165762964226e-28	4.12983230946792e-24	down
PSC	ncbi_216821	Tmem11	0.500551624528914	0.368411929171194	8226	6666	0.207	0.199	-0.442096	1.6870867948314e-28	6.10286777162312e-24	down
PSC	ncbi_225341	Lims2	0.145282048855678	0.280845932389166	8226	6666	0.065	0.119	0.950443370192975	1.752652907222e-28	6.34004662658486e-24	up
PSC	ncbi_100041286	Snhg15	0.546263094889841	0.703386184117215	8226	6666	0.17	0.24	0.364662053008317	2.43248475252642e-28	8.79927034378906e-24	up
PSC	ncbi_69216	Svbp	1.11140817058319	0.845498205331217	8226	6666	0.36	0.349	-0.394474	2.85024455084808e-28	1.03104746382378e-23	down
PSC	ncbi_21859	Timp3	2.06275739922992	2.66408860811943	8226	6666	0.386	0.476	0.369052125580619	3.41609220951656e-28	1.23573719587052e-23	up
PSC	ncbi_51798	Ech1	0.654493311758341	0.494966810270105	8226	6666	0.26	0.245	-0.402976	3.49798589869033e-28	1.26536141899224e-23	down
PSC	ncbi_227120	Plcl1	1.77020515011556	2.3924294241343	8226	6666	0.431	0.519	0.434538606350776	3.75200204813181e-28	1.3572492208912e-23	up
PSC	ncbi_13007	Csrp1	1.80977845797188	1.37226770098469	8226	6666	0.453	0.415	-0.399226	3.92630866233788e-28	1.4203028955141e-23	down
PSC	ncbi_15483	Hsd11b1	0.872094268701652	0.585075897197316	8226	6666	0.272	0.226	-0.575779	4.05877693454949e-28	1.46822196830393e-23	down
PSC	ncbi_68077	Nop53	0.901585961526347	1.17777819060608	8226	6666	0.33	0.419	0.385493386268176	4.75499252316978e-28	1.72007099533144e-23	up
PSC	ncbi_17988	Ndrg1	0.996423170618497	1.34473306855003	8226	6666	0.31	0.398	0.43245184970088	5.65444995154281e-28	2.0454407254711e-23	up
PSC	ncbi_15894	Icam1	1.11434358980904	0.776850589743304	8226	6666	0.314	0.268	-0.520429	6.02649055339861e-28	2.18002269278641e-23	down
PSC	ncbi_27362	Dnajb9	1.18190473804051	0.876059271174575	8226	6666	0.373	0.339	-0.431971	6.29359913386858e-28	2.27664655068562e-23	down
PSC	ncbi_11931	Atp1b1	0.324432535199013	0.682969987537729	8226	6666	0.087	0.133	1.0736702857531	7.67880563855025e-28	2.77773115168917e-23	up
PSC	ncbi_213053	Slc39a14	0.481717759796659	0.634282203443807	8226	6666	0.199	0.274	0.396864726879628	1.2802289210607e-27	4.63110009904496e-23	up
PSC	ncbi_330267	Thsd7a	1.34423341546573	1.8223956178743	8226	6666	0.333	0.422	0.439024352483165	1.4003342734382e-27	5.06556920073535e-23	up
PSC	ncbi_107035	Fbxo38	0.646021005682207	0.449656921603507	8226	6666	0.243	0.219	-0.522659	1.52901611473509e-27	5.53106289344272e-23	down
PSC	ncbi_12632	Cfl2	0.891785644560764	0.666546630491932	8226	6666	0.313	0.287	-0.419937	1.92152859182395e-27	6.95093752806395e-23	down
PSC	ncbi_12228	Btg3	0.492739390565146	0.315464759561692	8226	6666	0.201	0.162	-0.643181	2.47684486810427e-27	8.95973862588038e-23	down
PSC	ncbi_66354	Snw1	0.898518546015459	0.697914505377377	8226	6666	0.324	0.308	-0.364452	2.75240304710725e-27	9.95654278260575e-23	down
PSC	ncbi_217166	Nr1d1	0.495258747563135	0.301263583152184	8226	6666	0.194	0.143	-0.716969	2.85990703316265e-27	1.03454277017626e-22	down
PSC	ncbi_66676	TMED7	0.941297468587273	0.726475669387175	8226	6666	0.348	0.326	-0.373691	2.99734532712088e-27	1.08425969863271e-22	down
PSC	ncbi_74646	Spsb1	0.541691941336426	0.747565080125648	8226	6666	0.201	0.279	0.464653218283323	3.12993850843593e-27	1.13222395604161e-22	up
PSC	ncbi_20947	Swap70	0.932966618202335	0.716237255226959	8226	6666	0.333	0.315	-0.381341	3.34270679560809e-27	1.20919075624327e-22	down
PSC	ncbi_27280	Phlda3	0.936599378061142	0.672272407065113	8226	6666	0.336	0.283	-0.478326	4.25459181480747e-27	1.53905604308845e-22	down
PSC	ncbi_20442	St3gal1	0.372050477766654	0.520527598250015	8226	6666	0.149	0.217	0.484365702342353	5.02122705916464e-27	1.81637867638222e-22	up
PSC	ncbi_101943	Sf3b3	0.884448837686369	0.675431481245398	8226	6666	0.327	0.307	-0.388919	5.13589135368324e-27	1.85785733828138e-22	down
PSC	ncbi_12282	Hyou1	0.230946775723714	0.333520168413693	8226	6666	0.11	0.17	0.530021550260802	5.16666063642978e-27	1.86898781862211e-22	up
PSC	ncbi_15959	Ifit3	0.580776008069213	0.282540570190937	8226	6666	0.127	0.082	-1.03926	5.46952542656681e-27	1.97854612780628e-22	down
PSC	ncbi_56484	Foxo3	0.777595673017244	1.04845893650921	8226	6666	0.281	0.366	0.431130336510271	5.56958966866647e-27	2.01474336674341e-22	up
PSC	ncbi_19734	Rgs16	0.521336066736775	0.27011073005516	8226	6666	0.146	0.099	-0.948405	5.73189484083998e-27	2.07345563972545e-22	down
PSC	ncbi_432572	Specc1	0.461821814676178	0.273516937915392	8226	6666	0.173	0.133	-0.755491	6.25401693434656e-27	2.26232808583053e-22	down
PSC	ncbi_12121	BICD1	0.175453156077785	0.301256730963198	8226	6666	0.075	0.129	0.779564355430124	7.08111824396774e-27	2.56152371357289e-22	up
PSC	ncbi_81703	Jdp2	0.434732448730053	0.666461611754852	8226	6666	0.155	0.225	0.616278629579598	1.0982515793622e-26	3.97281526318483e-22	up
PSC	ncbi_23962	Oasl2	0.417144031896747	0.239687270063669	8226	6666	0.163	0.114	-0.799136	1.39094163363766e-26	5.03159226552088e-22	down
PSC	ncbi_105242554	Gm38733	3.08093047888821	3.98434099830738	8226	6666	0.585	0.666	0.37096437965491	1.50690223810893e-26	5.45106815613523e-22	up
PSC	ncbi_93695	Gpnmb	0.897541026317957	0.619685859132773	8226	6666	0.287	0.245	-0.534369	1.99093368583434e-26	7.20200351513716e-22	down
PSC	ncbi_11430	Acox1	0.483393481720521	0.326797609738302	8226	6666	0.178	0.165	-0.564658	2.1048362585424e-26	7.61403468165129e-22	down
PSC	ncbi_18578	Pde4b	1.27967022756181	0.85014594391039	8226	6666	0.286	0.237	-0.589933	4.61438530161966e-26	1.66920773900789e-21	down
PSC	ncbi_17149	MAGOH	0.813892065941571	0.614826816514138	8226	6666	0.286	0.274	-0.4046	4.62866506725379e-26	1.67437330142839e-21	down
PSC	ncbi_268741	Tox4	0.553522971432099	0.382604107674985	8226	6666	0.22	0.196	-0.532674	4.84467991141931e-26	1.75251451115682e-21	down
PSC	ncbi_18019	Nfatc2	0.375100021016329	0.193702905764998	8226	6666	0.119	0.071	-0.95307	5.06859330562063e-26	1.8335129423752e-21	down
PSC	ncbi_24068	Sra1	0.887217946730887	0.673608443195393	8226	6666	0.314	0.298	-0.397327	5.50072362447324e-26	1.98983176391695e-21	down
PSC	ncbi_15015	H2-Q8	0.625610154065643	0.41723739095099	8226	6666	0.223	0.185	-0.58428	7.14914701123375e-26	2.5861324398437e-21	down
PSC	ncbi_14200	Fhl2	1.33473404857981	1.01705042221687	8226	6666	0.392	0.357	-0.392127	8.0316887473481e-26	2.9053830874657e-21	down
PSC	ncbi_56176	Pigp	0.855286300988816	0.656856235709489	8226	6666	0.295	0.292	-0.380779	8.95909595363325e-26	3.24086337026729e-21	down
PSC	ncbi_544963	Iqgap2	0.182072438381187	0.31460423559023	8226	6666	0.073	0.126	0.788691891562263	1.01971221513968e-25	3.68870696704627e-21	up
PSC	ncbi_16439	Itpr2	0.574117859877309	0.765327733979523	8226	6666	0.221	0.298	0.414667972233946	1.11956647141756e-25	4.04991975370589e-21	up
PSC	ncbi_18769	Pkig	0.988607675150703	0.752242019627742	8226	6666	0.336	0.306	-0.394155	1.43199716232494e-25	5.18010653499422e-21	down
PSC	ncbi_18607	Pdpk1	0.422823279454915	0.558326644323021	8226	6666	0.187	0.258	0.400971804305957	2.07029391115387e-25	7.48908119420801e-21	up
PSC	ncbi_71839	Osgin1	0.295858728801358	0.141892511531321	8226	6666	0.103	0.067	-1.05958	2.22812517233041e-25	8.06001999838802e-21	down
PSC	ncbi_50490	Nox4	1.90277666258684	2.54623148826253	8226	6666	0.428	0.509	0.420238190878787	2.94535575048776e-25	1.06545298918144e-20	up
PSC	ncbi_244198	Olfml1	0.644532625011151	0.447326074504558	8226	6666	0.256	0.21	-0.526828	4.86884772385145e-25	1.76125697562602e-20	down
PSC	ncbi_99480	Dnttip2	0.753806507234161	0.561278942948287	8226	6666	0.299	0.257	-0.425411	8.34182317282771e-25	3.0175711145387e-20	down
PSC	ncbi_11865	Arntl	0.273206100624521	0.146977520887524	8226	6666	0.121	0.075	-0.893941	8.79524241065245e-25	3.18159098962942e-20	down
PSC	ncbi_56382	Rab9a	0.666120218405845	0.510015404677106	8226	6666	0.279	0.258	-0.385175	9.26323048367304e-25	3.35088099516389e-20	down
PSC	ncbi_56695	Pnkd	0.729062775834687	0.558526541827729	8226	6666	0.255	0.252	-0.384357	9.46342410632055e-25	3.4232990362204e-20	down
PSC	ncbi_19271	Ptprj	0.626105104474136	0.857954256830285	8226	6666	0.212	0.286	0.454433607111113	1.05367363807077e-24	3.81155901835719e-20	up
PSC	ncbi_103266	Tmem263	0.621618315253497	0.444616522477471	8226	6666	0.258	0.219	-0.483375	1.33989409712441e-24	4.84693290693785e-20	down
PSC	ncbi_66192	Lage3	0.497448843101197	0.35964568526186	8226	6666	0.188	0.188	-0.467861	1.50130816597454e-24	5.43083215959631e-20	down
PSC	ncbi_68465	Adipor2	0.490426285620673	0.346055591303929	8226	6666	0.202	0.181	-0.50291	1.94765644178529e-24	7.04545241251413e-20	down
PSC	ncbi_11861	ARL4A	1.29497483879765	1.80322174538758	8226	6666	0.378	0.452	0.477621353080084	2.15643607132928e-24	7.80069184442653e-20	up
PSC	ncbi_19735	Rgs2	0.59829909775386	0.866459864351864	8226	6666	0.186	0.257	0.534191418211446	2.20083356257122e-24	7.96129532924514e-20	up
PSC	ncbi_240756	Klhl12	0.301465940549919	0.159177850979302	8226	6666	0.121	0.084	-0.920928	2.22052898492922e-24	8.03254155008297e-20	down
PSC	ncbi_53325	Banp	0.210927081775168	0.310068361053171	8226	6666	0.099	0.153	0.555623374286493	2.51325728714974e-24	9.09145691053547e-20	up
PSC	ncbi_19334	Rab22a	0.48409705976179	0.374212950451828	8226	6666	0.217	0.208	-0.371349	4.45016757694419e-24	1.60980361928379e-19	down
PSC	ncbi_16825	LDB1	0.472720238728271	0.62299605098204	8226	6666	0.202	0.272	0.398162783158427	4.89422809922296e-24	1.77043807261291e-19	up
PSC	ncbi_20397	Sgpl1	0.669528914043493	0.498062941035106	8226	6666	0.254	0.232	-0.426744	4.9734503609127e-24	1.79909593355656e-19	down
PSC	ncbi_66943	Slc66a2	1.50087183292505	1.9491801933518	8226	6666	0.389	0.472	0.377044577557948	5.05127757760927e-24	1.82724915092438e-19	up
PSC	ncbi_108116	Slco3a1	0.539266941705311	0.746436015094337	8226	6666	0.195	0.266	0.468944761712603	5.43506637990776e-24	1.96608091226783e-19	up
PSC	ncbi_66461	Ptpmt1	0.37038410095981	0.28722389302597	8226	6666	0.164	0.167	-0.366734	6.63572696592602e-24	2.40040787265408e-19	down
PSC	ncbi_234214	Sorbs2	0.2738777167284	0.571022855686069	8226	6666	0.074	0.115	1.05974256068793	8.84779503303443e-24	3.20060137524988e-19	up
PSC	ncbi_66625	Pnisr	0.907210659032983	0.705037807921922	8226	6666	0.333	0.307	-0.363691	1.03787812806002e-23	3.75442034044432e-19	down
PSC	ncbi_100382	AW011738	0.285585822533364	0.151022918749332	8226	6666	0.112	0.073	-0.918707	1.05955410474412e-23	3.8328310185014e-19	down
PSC	ncbi_16646	Kpna1	1.44361742259511	1.09935726399473	8226	6666	0.38	0.358	-0.392997	1.08139939829691e-23	3.91185418339924e-19	down
PSC	ncbi_218203	Mylip	0.852442397319414	0.624994881007218	8226	6666	0.313	0.271	-0.447696	1.28864591622494e-23	4.66154773735208e-19	down
PSC	ncbi_18553	Pcsk6	0.273172763171021	0.423972298759179	8226	6666	0.095	0.15	0.633968571297296	1.33829250067351e-23	4.84113929193635e-19	up
PSC	ncbi_208748	Prrg3	0.354432317260333	0.500694858275596	8226	6666	0.153	0.218	0.498302608229384	1.35262261018639e-23	4.89297703008826e-19	up
PSC	ncbi_76892	Rnft1	0.597739356144112	0.436156324824189	8226	6666	0.248	0.22	-0.454582	1.61231919137395e-23	5.83240344287613e-19	down
PSC	ncbi_666737	4632427E13Rik	0.264388370016953	0.140485096635765	8226	6666	0.115	0.078	-0.911761	1.71453367088637e-23	6.20215410106434e-19	down
PSC	ncbi_69834	Rab43	0.501264046970916	0.714633850665721	8226	6666	0.21	0.282	0.511547574079737	1.7318802089678e-23	6.26490346792012e-19	up
PSC	ncbi_68177	Ebpl	0.652353007820182	0.480212330567651	8226	6666	0.239	0.226	-0.441901	1.80156935833387e-23	6.51699699683694e-19	down
PSC	ncbi_70769	Nolc1	0.443542894411762	0.598385675472245	8226	6666	0.171	0.237	0.431917855412929	2.42225488331737e-23	8.76226481491226e-19	up
PSC	ncbi_50770	Atp11a	0.449581993862228	0.591741390083984	8226	6666	0.191	0.26	0.396305477239528	2.67690787982795e-23	9.68344656448963e-19	up
PSC	ncbi_16913	Psmb8	0.518442794216188	0.402593867349224	8226	6666	0.211	0.207	-0.36478	2.76458245056749e-23	1.00006005566828e-18	down
PSC	ncbi_18263	Odc1	1.17047773862222	0.858163186369948	8226	6666	0.314	0.276	-0.447729	3.06839519536462e-23	1.1099612779712e-18	down
PSC	ncbi_22329	Vcam1	0.732727421637215	0.389983323158656	8226	6666	0.16	0.123	-0.909691	3.66340716911044e-23	1.32520090935401e-18	down
PSC	ncbi_11421	Ace	0.973280098255254	1.24985769629286	8226	6666	0.322	0.402	0.36080408631717	5.7823850238396e-23	2.09171995852374e-18	up
PSC	ncbi_11883	Arsa	0.259399509398727	0.338406674037003	8226	6666	0.129	0.185	0.383452467350363	6.36717267944534e-23	2.30326104506256e-18	up
PSC	ncbi_118567721	Gm53541	0.340726459738899	0.453549743423368	8226	6666	0.136	0.194	0.412541500610932	6.89886805882571e-23	2.49559653159961e-18	up
PSC	ncbi_56452	Orc6	0.428245146447076	0.280351740492755	8226	6666	0.164	0.141	-0.611021	7.86819544261256e-23	2.84624101941067e-18	down
PSC	ncbi_19376	Rab34	0.612193673914608	0.459251641515094	8226	6666	0.261	0.236	-0.414625	7.88481520119787e-23	2.85225305088132e-18	down
PSC	ncbi_68895	Rasl11a	0.918091473289453	0.539538748095946	8226	6666	0.199	0.149	-0.766801	8.48064870491843e-23	3.06778986251719e-18	down
PSC	ncbi_66397	Sar1b	0.504759953613035	0.390831034955962	8226	6666	0.223	0.214	-0.368969	8.96884123001561e-23	3.24438862654585e-18	down
PSC	ncbi_17722	ND6	0.45233160408329	0.811146799569581	8226	6666	0.17	0.224	0.84244117094994	1.48010213407814e-22	5.35412145981426e-18	up
PSC	ncbi_13350	Dgat1	0.201225526094102	0.347314211458549	8226	6666	0.094	0.146	0.787126667309981	1.87905814934328e-22	6.7973049494344e-18	up
PSC	ncbi_13640	Efna5	0.472610527909363	0.65157163073992	8226	6666	0.142	0.203	0.463188195547597	1.92615587490718e-22	6.96767626188923e-18	up
PSC	ncbi_240263	Fem1c	0.336055219848176	0.211298992384649	8226	6666	0.152	0.117	-0.669159	2.1845705017716e-22	7.9024653331086e-18	down
PSC	ncbi_50790	Acsl4	0.860354745957214	1.20318172079278	8226	6666	0.28	0.354	0.483803232519267	2.59829806069676e-22	9.39908340476446e-18	up
PSC	ncbi_66714	C16orf87	0.451050604965322	0.315486605820287	8226	6666	0.186	0.167	-0.515573	2.76917714824714e-22	1.00172214160692e-17	down
PSC	ncbi_14089	Fap	1.12810106702487	0.867023020869676	8226	6666	0.347	0.311	-0.379716	2.78134255175647e-22	1.00612285467239e-17	down
PSC	ncbi_77781	Epm2aip1	0.297354041164781	0.175100345300212	8226	6666	0.137	0.097	-0.763661	2.81327493035645e-22	1.01767407330714e-17	down
PSC	ncbi_217127	Kat7	0.342844648989076	0.215893085068509	8226	6666	0.154	0.121	-0.666991	3.03959354954067e-22	1.09954257061084e-17	down
PSC	ncbi_100715	Tent2	0.647372762651952	0.482707508248996	8226	6666	0.262	0.227	-0.423371	4.23340910557027e-22	1.53139340984899e-17	down
PSC	ncbi_66044	Dtd1	0.624152919153525	0.479602666624258	8226	6666	0.249	0.239	-0.37999	4.43041087363258e-22	1.60265682942785e-17	down
PSC	ncbi_76916	Timmdc1	0.371256592244337	0.268250420458663	8226	6666	0.143	0.14	-0.468687	4.66163856735906e-22	1.68630113535647e-17	down
PSC	ncbi_19225	Ptgs2	1.94275328954517	2.69406097374094	8226	6666	0.337	0.411	0.471659090157969	5.25432205926309e-22	1.90069846171783e-17	up
PSC	ncbi_93696	Chrac1	0.548728620167204	0.41611595653465	8226	6666	0.223	0.214	-0.399023	5.3851406725303e-22	1.94802078688111e-17	down
PSC	ncbi_72146	2810001A02Rik	0.465483603688086	0.327030820806597	8226	6666	0.176	0.163	-0.509173	5.46613238104683e-22	1.97731872751988e-17	down
PSC	ncbi_11520	Plin2	0.915316939740217	0.661826397155408	8226	6666	0.271	0.263	-0.467758	5.48485813511906e-22	1.98409258179797e-17	down
PSC	ncbi_387314	Tmtc1	0.435923462473559	0.661585715150128	8226	6666	0.155	0.218	0.601740365484759	5.5062751137712e-22	1.99183995965559e-17	up
PSC	ncbi_14629	Gclc	0.992272876707416	0.620323249607467	8226	6666	0.224	0.188	-0.67763	5.69295892607069e-22	2.05937096191681e-17	down
PSC	ncbi_72349	Dusp3	0.607713718363263	0.462246309118375	8226	6666	0.245	0.225	-0.394655	6.18033620619768e-22	2.23567481922995e-17	down
PSC	ncbi_118567915	LOC118567915	0.188733972543447	0.292188163760631	8226	6666	0.077	0.124	0.630273069332225	6.55042242956151e-22	2.36954980966958e-17	up
PSC	ncbi_11800	API5	0.534259060286998	0.415737656232131	8226	6666	0.221	0.215	-0.361789	8.64415899292761e-22	3.12693807410164e-17	down
PSC	ncbi_19365	Rad52	0.257401472498332	0.134284012908069	8226	6666	0.102	0.072	-0.938219	8.66536600486256e-22	3.13460949859898e-17	down
PSC	ncbi_75572	Acyp2	0.503538114543721	0.663455515096402	8226	6666	0.193	0.259	0.397829702862033	8.74824936657097e-22	3.16459172586338e-17	up
PSC	ncbi_118567333	LOC118567333	0.445049007256502	0.233479421328473	8226	6666	0.126	0.089	-0.930375	1.10631459611009e-21	4.00198241996864e-17	down
PSC	ncbi_13353	Dgcr6	0.322571545283262	0.211525045823419	8226	6666	0.148	0.128	-0.608556	1.23465381058242e-21	4.46623669440085e-17	down
PSC	ncbi_30794	Pdlim4	0.660805163069604	0.498172032086602	8226	6666	0.265	0.238	-0.40751	1.79049668990147e-21	6.47694272604957e-17	down
PSC	ncbi_68920	C1orf122	0.601797958933988	0.460296886237669	8226	6666	0.237	0.229	-0.386641	1.80514787631295e-21	6.52994192777446e-17	down
PSC	ncbi_20333	Sec22b	0.493707098189088	0.368893237849646	8226	6666	0.214	0.191	-0.420353	1.83750875347609e-21	6.6470041648244e-17	down
PSC	ncbi_20348	Sema3c	0.289830625911027	0.446657653426117	8226	6666	0.077	0.125	0.623784708346207	2.37081979056656e-21	8.57620351039547e-17	up
PSC	ncbi_15368	Hmox1	0.855769393684314	0.524331643544952	8226	6666	0.195	0.164	-0.706636	3.0624240264807e-21	1.10780126733913e-16	down
PSC	ncbi_243277	Adgrd1	1.18373234691753	1.55360340900295	8226	6666	0.3	0.375	0.392246347254013	3.18087082845561e-21	1.15064821348553e-16	up
PSC	ncbi_19206	Ptch1	0.455942835677932	0.281356909677631	8226	6666	0.159	0.129	-0.696255	3.90011233241089e-21	1.41082663512631e-16	down
PSC	ncbi_67921	Ube2f	0.508917846349681	0.378786385321498	8226	6666	0.2	0.193	-0.425951	4.36183755074427e-21	1.57785111560623e-16	down
PSC	ncbi_70088	Meaf6	0.34295717117542	0.259410358515476	8226	6666	0.147	0.147	-0.402657	5.03537987713387e-21	1.82149831675441e-16	down
PSC	ncbi_268291	Rnf217	1.83166544031045	2.60813064091147	8226	6666	0.374	0.437	0.509836673520424	5.06274958357396e-21	1.83139903436204e-16	up
PSC	ncbi_14894	CFAP20	0.597516005693476	0.457502692056118	8226	6666	0.25	0.233	-0.385123	5.17239291446513e-21	1.87106141287862e-16	down
PSC	ncbi_68713	Ifitm1	1.83356566143683	1.35427791068506	8226	6666	0.371	0.327	-0.4371	5.21856826927537e-21	1.88776488572767e-16	down
PSC	ncbi_22776	ZNF33A	0.740194363136951	0.509731174082502	8226	6666	0.238	0.197	-0.538079	5.99184102396359e-21	2.16748857200859e-16	down
PSC	ncbi_21827	Thbs3	0.411092682126151	0.542460966695075	8226	6666	0.172	0.233	0.399970670420025	6.12517768518495e-21	2.21572177583881e-16	up
PSC	ncbi_68480	Card19	0.343875272726624	0.261811170573102	8226	6666	0.141	0.143	-0.393227	6.89954747533939e-21	2.49584230372927e-16	down
PSC	ncbi_18805	Pld1	0.651004071746031	0.881395832494831	8226	6666	0.234	0.304	0.437065588255731	1.01008786071976e-20	3.65389182736767e-16	up
PSC	ncbi_73473	Iws1	0.611664918020373	0.469783305898338	8226	6666	0.252	0.232	-0.380675	1.03118717505412e-20	3.73021648704078e-16	down
PSC	ncbi_210789	Tbc1d4	0.666967539565862	0.906471957714587	8226	6666	0.225	0.294	0.442588696683699	1.08010268381428e-20	3.90716344842976e-16	up
PSC	ncbi_67510	Tvp23b	0.398917478600515	0.287461631385134	8226	6666	0.177	0.164	-0.472581	1.42978354402271e-20	5.17209899214777e-16	down
PSC	ncbi_20750	Spp1	5.96212645095754	10.9910018513202	8226	6666	0.602	0.661	0.882412946449072	1.52635557463868e-20	5.52143865569797e-16	up
PSC	ncbi_70497	Arhgap17	0.845832603996114	0.650825572595247	8226	6666	0.3	0.274	-0.37805	1.58302413644031e-20	5.72643151115918e-16	down
PSC	ncbi_330817	Dhps	0.296892783419181	0.182071064619191	8226	6666	0.123	0.101	-0.705134	1.89649524602519e-20	6.86038190297152e-16	down
PSC	ncbi_328110	Prpf39	0.856565396796932	0.659682247035596	8226	6666	0.323	0.287	-0.376742	2.75477088848555e-20	9.96510821200761e-16	down
PSC	ncbi_68655	Fndc1	0.445096552749793	0.663542650876108	8226	6666	0.126	0.181	0.575964186526487	4.11471711895013e-20	1.48845777060902e-15	up
PSC	ncbi_241035	PKHD1	0.53827431526074	0.971665259507324	8226	6666	0.126	0.139	0.85199827364516	4.19490624748439e-20	1.517465385965e-15	up
PSC	ncbi_320299	Iqcb1	0.275686087344253	0.165679563700323	8226	6666	0.124	0.084	-0.734284	4.42229749942569e-20	1.59972189744225e-15	down
PSC	ncbi_76630	Stambpl1	0.488918894222956	0.313819006805315	8226	6666	0.179	0.146	-0.639498	4.61388423856573e-20	1.66902648445877e-15	down
PSC	ncbi_20405	Sh3gl1	0.536727729874578	0.409972395887046	8226	6666	0.214	0.21	-0.388581	4.61834194258256e-20	1.67063901430981e-15	down
PSC	ncbi_17067	Ly6c1	0.511013429793959	0.761530550870719	8226	6666	0.114	0.167	0.575447850382596	6.24162232111252e-20	2.25784445843924e-15	up
PSC	ncbi_229302	Tm4sf4	0.484082700008327	0.860718745851566	8226	6666	0.093	0.137	0.830157963138802	6.32515531161765e-20	2.28806168242457e-15	up
PSC	ncbi_76499	Clasp2	1.98044788755103	2.62870434792457	8226	6666	0.482	0.544	0.408507187052636	7.03865331754628e-20	2.54616245108919e-15	up
PSC	ncbi_229363	Gmps	0.623660322484345	0.479234622572126	8226	6666	0.249	0.231	-0.379959	7.04560409586478e-20	2.54867682563812e-15	down
PSC	ncbi_105242725	Gm38865	0.29637567732373	0.395578	8226	6666	0.128	0.182	0.416412112468282	7.31976409687784e-20	2.64785146440459e-15	up
PSC	ncbi_12550	Cdh1	0.201107229014786	0.368056135999732	8226	6666	0.065	0.107	0.871635607360232	7.40665574815283e-20	2.6792836503368e-15	up
PSC	ncbi_53945	Slc40a1	0.579122949121392	0.385098835757574	8226	6666	0.215	0.177	-0.588515	7.62194942615979e-20	2.75716398541904e-15	down
PSC	ncbi_19656	Rbmxl1	0.462223806932526	0.345651394512404	8226	6666	0.21	0.191	-0.419169	1.03961505087571e-19	3.76070348503778e-15	down
PSC	ncbi_74126	Syvn1	0.138777413319397	0.213686421456501	8226	6666	0.066	0.108	0.622358241846854	1.06267067845268e-19	3.84410491223474e-15	up
PSC	ncbi_80886	Senp3	0.146113871152459	0.19490200555433	8226	6666	0.071	0.111	0.415408777156685	1.08102166304413e-19	3.91048776389585e-15	up
PSC	ncbi_26908	Eif2s3y	0.510154342841937	0.361146242114713	8226	6666	0.22	0.18	-0.498234	1.09744848506825e-19	3.96991014988587e-15	down
PSC	ncbi_53376	Usp2	0.507032643393942	0.710453517071274	8226	6666	0.194	0.258	0.486580172071948	1.20824022548387e-19	4.37068819166533e-15	up
PSC	ncbi_68742	Tmem219	0.45799599210822	0.336736724770793	8226	6666	0.183	0.174	-0.4436	1.28590901916805e-19	4.65164728593851e-15	down
PSC	ncbi_17850	Mmut	0.173822167308607	0.241139140658181	8226	6666	0.082	0.126	0.472022177605293	1.29927823928657e-19	4.70000910279525e-15	up
PSC	ncbi_64898	Lpin2	0.489427546011528	0.329663578961565	8226	6666	0.173	0.156	-0.569958	1.42557041998561e-19	5.15685843725595e-15	down
PSC	ncbi_100043489	1300002E11Rik	0.528482863979781	0.379746029545812	8226	6666	0.194	0.182	-0.476715	1.63785581995513e-19	5.92477964310567e-15	down
PSC	ncbi_83962	Btbd1	0.639270677947804	0.478052971193131	8226	6666	0.246	0.226	-0.41918	1.83566229207487e-19	6.64032477535164e-15	down
PSC	ncbi_219151	Scara3	0.354739673877829	0.521271543026623	8226	6666	0.143	0.2	0.555144517946928	2.17887153537239e-19	7.88184989205609e-15	up
PSC	ncbi_13875	Erf	0.245592143001457	0.346069616754548	8226	6666	0.112	0.164	0.494627382737772	2.38433363082993e-19	8.62508847616419e-15	up
PSC	ncbi_14544	Gda	0.628356653490629	0.830111269469181	8226	6666	0.207	0.272	0.401665274387891	2.57250657087679e-19	9.30578526948971e-15	up
PSC	ncbi_16531	KCNMA1	0.356294811297119	0.52731173688511	8226	6666	0.105	0.156	0.565453343909305	2.7852787495937e-19	1.00754673487803e-14	up
PSC	ncbi_67487	Dhx40	0.577953797845393	0.434927247988313	8226	6666	0.229	0.212	-0.410098	3.11435390112459e-19	1.12658638019281e-14	down
PSC	ncbi_13197	Gadd45a	1.04915510096302	0.753010300529395	8226	6666	0.294	0.252	-0.478432	3.15438923754348e-19	1.14106876278898e-14	down
PSC	ncbi_99031	Osbpl6	0.28197301972933	0.402921420493253	8226	6666	0.119	0.172	0.514787840879665	3.30145445318997e-19	1.19426813389694e-14	up
PSC	ncbi_76650	Srxn1	0.192995589943628	0.300223601665997	8226	6666	0.092	0.141	0.637202641719774	3.69048863528055e-19	1.33499735892638e-14	up
PSC	ncbi_20652	Soat1	0.796296505340367	0.601880081488906	8226	6666	0.278	0.262	-0.403771	4.77205100500988e-19	1.72624173055227e-14	down
PSC	ncbi_268469	Znf652	0.434213203832788	0.330297360584598	8226	6666	0.202	0.186	-0.394534	4.85815503380232e-19	1.75738900192765e-14	down
PSC	ncbi_108664	Atp6v1h	0.654405268974792	0.505312435070644	8226	6666	0.246	0.232	-0.372944	4.97685454122714e-19	1.80032736174351e-14	down
PSC	ncbi_11655	Alas1	0.414632257736943	0.597909385238627	8226	6666	0.171	0.231	0.527987862500392	5.08190221913079e-19	1.83832730874837e-14	up
PSC	ncbi_244654	Mtss2	0.342311386727677	0.22599688236268	8226	6666	0.156	0.122	-0.59879	5.80987016211804e-19	2.10166243244458e-14	down
PSC	ncbi_19696	Rel	0.511589333273691	0.352490922185829	8226	6666	0.183	0.144	-0.537273	7.52732296074302e-19	2.72293380781918e-14	down
PSC	ncbi_94044	Bcl2l13	0.297538157400554	0.188332761798696	8226	6666	0.127	0.1	-0.65951	7.63125422947964e-19	2.76052990497196e-14	down
PSC	ncbi_102640282	Gm26885	0.379272981501253	0.217301949861116	8226	6666	0.125	0.087	-0.803252	8.27538625718342e-19	2.99353822467353e-14	down
PSC	ncbi_54722	Gsdme	0.282171632269808	0.377330008432234	8226	6666	0.124	0.174	0.419124984124377	9.89289399513918e-19	3.57865547380165e-14	up
PSC	ncbi_67389	C1qtnf12	0.292312534484073	0.211230709171846	8226	6666	0.127	0.121	-0.468503	1.04000909643517e-18	3.76212890544458e-14	down
PSC	ncbi_22591	Xpc	0.396287019696054	0.276654957454996	8226	6666	0.177	0.146	-0.518301	1.26868116761072e-18	4.58932725571503e-14	down
PSC	ncbi_14635	Galk1	0.265890503810011	0.161670687466269	8226	6666	0.124	0.09	-0.717425	1.31878449474082e-18	4.77057103127544e-14	down
PSC	ncbi_268970	Arhgap28	0.784082770236525	0.59252561618306	8226	6666	0.275	0.238	-0.404069	1.53653418149607e-18	5.55825874814387e-14	down
PSC	ncbi_70930	Nol8	0.178050282909398	0.233224405941854	8226	6666	0.08	0.12	0.389242447881288	1.58306039711552e-18	5.72656268052569e-14	up
PSC	ncbi_26410	Map3k8	0.665326381055619	0.496955130481226	8226	6666	0.239	0.209	-0.420873	1.59704429236419e-18	5.77714802319822e-14	down
PSC	ncbi_226016	Abhd17b	1.20579520707053	0.928426961925977	8226	6666	0.358	0.321	-0.377089	1.68643417559879e-18	6.10050698681108e-14	down
PSC	ncbi_56324	Stam2	0.477758875631795	0.367787535423982	8226	6666	0.203	0.19	-0.37732	1.92965393374897e-18	6.98033013994351e-14	down
PSC	ncbi_74255	SMU1	0.344134359517943	0.256328244487822	8226	6666	0.15	0.143	-0.424836	2.21884545522002e-18	8.02645154971289e-14	down
PSC	ncbi_14373	G0s2	1.94485147556187	1.48185581066534	8226	6666	0.415	0.381	-0.392232	2.22931505595586e-18	8.06432428341472e-14	down
PSC	ncbi_16468	Jarid2	1.09440821893484	1.40807302051936	8226	6666	0.346	0.418	0.363541818948485	2.25995889144369e-18	8.17517529390842e-14	up
PSC	ncbi_21787	TFG	0.503394015964063	0.383080617520933	8226	6666	0.219	0.201	-0.39395	2.34281395479951e-18	8.47489520009175e-14	down
PSC	ncbi_212398	Frat2	0.257454311961595	0.148516646822116	8226	6666	0.106	0.072	-0.793281	2.37885941600006e-18	8.6052860514386e-14	down
PSC	ncbi_66680	Oser1	0.396079692809964	0.288439724041985	8226	6666	0.172	0.15	-0.457385	3.20883181180035e-18	1.16076281960066e-13	down
PSC	ncbi_69747	Zswim7	0.323976410736623	0.227932233656243	8226	6666	0.125	0.116	-0.507096	3.62665639358398e-18	1.31190668381507e-13	down
PSC	ncbi_14086	Fscn1	0.555471116157192	0.400270341770984	8226	6666	0.227	0.194	-0.472636	4.11713640471823e-18	1.48933292304277e-13	down
PSC	ncbi_16819	Lcn2	0.393054718609857	0.831795064421952	8226	6666	0.101	0.14	1.08130438811438	4.3497949368471e-18	1.57349482045507e-13	up
PSC	ncbi_21824	Thbd	0.556478798364088	0.789281855754344	8226	6666	0.18	0.239	0.504137405265823	4.4703341479933e-18	1.6170986746951e-13	up
PSC	ncbi_12709	Ckb	0.687696890882347	0.522884490822932	8226	6666	0.251	0.228	-0.395214	5.23685394173987e-18	1.89437954488498e-13	down
PSC	ncbi_71667	Tmem248	0.590510946698075	0.441049282993307	8226	6666	0.226	0.207	-0.420941	6.32075951767849e-18	2.28647154792502e-13	down
PSC	ncbi_27965	Spg21	0.467274205446222	0.36399948807732	8226	6666	0.204	0.193	-0.360245	7.04049846115124e-18	2.54682991333685e-13	down
PSC	ncbi_195208	Dcdc2	0.307906553531345	0.552593897510611	8226	6666	0.085	0.11	0.8435196355076	7.1108905842439e-18	2.57229355994439e-13	up
PSC	ncbi_28036	Larp7	0.339951992064605	0.263154370456368	8226	6666	0.145	0.144	-0.369298	7.20212799341487e-18	2.6052977803379e-13	down
PSC	ncbi_78248	Armcx1	0.406550459918669	0.283786583819976	8226	6666	0.176	0.144	-0.518475	8.01389964454463e-18	2.89894805741757e-13	down
PSC	ncbi_497097	Xkr4	0.221739	0.333122097442278	8226	6666	0.075	0.117	0.58697175546336	8.44903383403257e-18	3.05635349912294e-13	up
PSC	ncbi_75745	Rian	1.66520094930105	2.18324512337939	8226	6666	0.393	0.46	0.390757275152975	8.64522962480195e-18	3.12732536447586e-13	up
PSC	ncbi_23897	Hax1	0.250008343118895	0.194338741059397	8226	6666	0.108	0.114	-0.363237	9.13871052061625e-18	3.30583714372772e-13	down
PSC	ncbi_234344	Naf1	0.628391540984244	0.437132261806047	8226	6666	0.218	0.194	-0.523493	9.79445550354177e-18	3.5430463338512e-13	down
PSC	ncbi_19698	Relb	0.476883206599558	0.335926892140546	8226	6666	0.193	0.16	-0.505362	9.80116523284591e-18	3.54547351132968e-13	down
PSC	ncbi_73086	Rps6ka5	0.491760736889464	0.345869827546558	8226	6666	0.193	0.156	-0.507604	1.0952350373676e-17	3.96190322417355e-13	down
PSC	ncbi_69709	Ptrhd1	0.271029627183301	0.205539326042963	8226	6666	0.103	0.111	-0.398867	1.33647703169105e-17	4.83457201443922e-13	down
PSC	ncbi_69241	POLR2D	0.281015790669046	0.195811616026952	8226	6666	0.116	0.112	-0.520962	1.35195375664046e-17	4.8905575192712e-13	down
PSC	ncbi_333789	N4BP2	0.234491452335556	0.310324032718588	8226	6666	0.104	0.149	0.404089806125721	1.49769099084657e-17	5.4177473902884e-13	up
PSC	ncbi_71567	Mcm9	0.289335371271337	0.177731768929322	8226	6666	0.122	0.096	-0.702728	1.51729193917593e-17	5.488651860775e-13	down
PSC	ncbi_67151	Psmd9	0.370075896078852	0.285203052805449	8226	6666	0.17	0.161	-0.375716	1.52181794874468e-17	5.50502424778899e-13	down
PSC	ncbi_278279	Tmtc2	0.397590202430533	0.555282355396269	8226	6666	0.14	0.194	0.48183632310849	1.70833059826706e-17	6.17971510617126e-13	up
PSC	ncbi_12581	Cdkn2d	0.244944148499985	0.148422590629773	8226	6666	0.113	0.084	-0.722359	1.95959349312038e-17	7.08863350201368e-13	down
PSC	ncbi_13180	Pcbd1	0.313656620475158	0.238891227707118	8226	6666	0.099	0.108	-0.392688	2.17822681979811e-17	7.87951769793768e-13	down
PSC	ncbi_108943	Trmt10a	0.427078418949561	0.293806229847398	8226	6666	0.149	0.137	-0.539483	2.32835223960579e-17	8.42258139154998e-13	down
PSC	ncbi_72611	ZNF655	0.543954689842846	0.400940082766112	8226	6666	0.228	0.198	-0.440005	2.92826640735396e-17	1.05927109019622e-12	down
PSC	ncbi_268395	Mpg	0.416991699512163	0.311788793209877	8226	6666	0.185	0.17	-0.419333	3.06157967427385e-17	1.10749583137182e-12	down
PSC	ncbi_434008	TMEM178B	0.352770951734415	0.534057154117226	8226	6666	0.14	0.193	0.5981235863318	3.06999444923611e-17	1.11053979206667e-12	up
PSC	ncbi_216825	Usp22	0.48925125019834	0.373250328064493	8226	6666	0.206	0.195	-0.39034	3.1630366632085e-17	1.14419688254904e-12	down
PSC	ncbi_71069	Stox2	0.227628267820274	0.33650326347705	8226	6666	0.088	0.132	0.563735780370919	3.2888929938545e-17	1.18972415159693e-12	up
PSC	ncbi_192216	Tmem47	0.500094493669476	0.363788019730959	8226	6666	0.211	0.18	-0.458995	3.34134466114662e-17	1.20869801772318e-12	down
PSC	ncbi_77717	SMIM41	0.378191214118838	0.214925068973937	8226	6666	0.104	0.081	-0.814992	3.7735490649655e-17	1.36504363876062e-12	down
PSC	ncbi_67857	Ppp6c	0.510481269158016	0.37670930648503	8226	6666	0.222	0.191	-0.438306	3.7983822710373e-17	1.37402680272503e-12	down
PSC	ncbi_17684	Cited2	0.545803974820133	0.384856480346924	8226	6666	0.172	0.158	-0.503952	4.06596754585365e-17	1.4708231000371e-12	down
PSC	ncbi_109054	PFDN4	0.140309617549419	0.197551585608775	8226	6666	0.072	0.109	0.493317770448692	4.37914516059666e-17	1.58411197039424e-12	up
PSC	ncbi_330173	env	0.365466872462726	0.240776245568315	8226	6666	0.149	0.128	-0.601843	4.74337526118053e-17	1.71586856697945e-12	down
PSC	ncbi_73137	Prrc1	0.682035697743227	0.524560702579921	8226	6666	0.274	0.242	-0.378674	5.46988558012654e-17	1.97867640975498e-12	down
PSC	ncbi_54195	Gucy1b1	0.404115110657926	0.279186188396934	8226	6666	0.156	0.139	-0.533379	6.19991123719594e-17	2.24275589094326e-12	down
PSC	ncbi_212632	Iffo2	0.441148126259542	0.300487802502245	8226	6666	0.177	0.143	-0.553804	7.03417869523945e-17	2.54454380121592e-12	down
PSC	ncbi_109828	C7	2.27093158970981	2.9542033298826	8226	6666	0.236	0.299	0.379470186995847	8.94990474128104e-17	3.237538541111e-12	up
PSC	ncbi_102636107	Gm33272	0.392767662952622	0.261451363979523	8226	6666	0.157	0.114	-0.586949	9.00846153787304e-17	3.25872087671019e-12	down
PSC	ncbi_12660	Chka	1.34369169021908	1.00939407293577	8226	6666	0.312	0.265	-0.412677	9.52337726769156e-17	3.44498649281475e-12	down
PSC	ncbi_12520	Cd81	0.242710524578552	0.156517303520699	8226	6666	0.118	0.097	-0.632587	1.08917577788602e-16	3.93998445892489e-12	down
PSC	ncbi_234839	Piezo1	0.587868230489357	0.441416960818118	8226	6666	0.216	0.199	-0.413269	1.28080634590325e-16	4.63318887567041e-12	down
PSC	ncbi_208618	Skt	0.321059004564867	0.497620960994916	8226	6666	0.125	0.174	0.632049398993924	1.48587335340503e-16	5.37499826860734e-12	up
PSC	ncbi_216551	Lgalsl	0.525291646326782	0.387309739838329	8226	6666	0.206	0.186	-0.439533	1.5202823059726e-16	5.49946921362529e-12	down
PSC	ncbi_15469	Prmt1	0.304378607528314	0.230027100877456	8226	6666	0.141	0.135	-0.40391	1.67405747428293e-16	6.05573550747109e-12	down
PSC	ncbi_17160	Man2b2	0.150018313482305	0.194174833272152	8226	6666	0.076	0.111	0.37199903625271	1.91328947430992e-16	6.92113334436871e-12	up
PSC	ncbi_68347	Mettl26	0.441966196357364	0.342443861464688	8226	6666	0.162	0.161	-0.367974	1.98683364817452e-16	7.18717203890652e-12	down
PSC	ncbi_18113	Nnmt	1.25063418196414	0.967375871237351	8226	6666	0.321	0.298	-0.370478	2.04461318902881e-16	7.39618374999281e-12	down
PSC	ncbi_67683	Pbdc1	0.362473316136809	0.262930237095517	8226	6666	0.158	0.144	-0.463044	2.12295989528585e-16	7.67959512520705e-12	down
PSC	ncbi_21385	Tbx2	0.296045768481125	0.189990327618805	8226	6666	0.132	0.098	-0.639622	2.28064295158512e-16	8.24999781306402e-12	down
PSC	ncbi_106021	Topors	0.720444376947904	0.54564347374163	8226	6666	0.258	0.226	-0.400864	2.48362235992073e-16	8.98425552477725e-12	down
PSC	ncbi_382245	FAM156A	0.427547890626011	0.331102423554439	8226	6666	0.158	0.158	-0.36871	2.53567445902405e-16	9.1725487880736e-12	down
PSC	ncbi_11605	Gla	0.317339960314147	0.198476400776402	8226	6666	0.123	0.097	-0.67679	3.76423527340511e-16	1.36167446780157e-11	down
PSC	ncbi_20496	Slc12a2	0.195818828485804	0.267920358353269	8226	6666	0.084	0.122	0.452086537097608	3.995636779509e-16	1.44538164861959e-11	up
PSC	ncbi_11622	Ahr	0.484243404571399	0.332337761915908	8226	6666	0.163	0.144	-0.542946	4.13860994997757e-16	1.49710076330489e-11	down
PSC	ncbi_80289	Lysmd3	0.477338316675419	0.354950763372216	8226	6666	0.194	0.179	-0.427289	5.90863212586385e-16	2.13738858520999e-11	down
PSC	ncbi_17178	Fxyd3	0.328539731265563	0.566881980019216	8226	6666	0.077	0.112	0.786795976704158	6.00586007158542e-16	2.17255982229531e-11	up
PSC	ncbi_18828	Plscr2	0.338288383463192	0.228640650700644	8226	6666	0.134	0.115	-0.564967	6.06097581684647e-16	2.19249739198604e-11	down
PSC	ncbi_106869	Tnfaip8	0.471443130094291	0.356196522686469	8226	6666	0.199	0.18	-0.404311	6.19772923090526e-16	2.24196657198767e-11	down
PSC	ncbi_100040233	Prss2	0.265772149178888	0.355740021758982	8226	6666	0.099	0.141	0.420496122458922	6.95780139700748e-16	2.51691507735349e-11	up
PSC	ncbi_17357	Marcksl1	0.54333564304964	0.394242011495102	8226	6666	0.214	0.188	-0.462662	7.9220634740135e-16	2.86572724108964e-11	down
PSC	ncbi_227619	Man1b1	0.180058000255126	0.256539571482712	8226	6666	0.087	0.129	0.510480919228542	7.99582805624074e-16	2.89241084106452e-11	up
PSC	ncbi_30050	Fbxw2	0.426190807871975	0.312089616064108	8226	6666	0.187	0.168	-0.449415	8.24708275987755e-16	2.9832997175581e-11	down
PSC	ncbi_236643	Sytl5	0.281961506060223	0.428979779465769	8226	6666	0.115	0.162	0.605236125561924	8.51246122724832e-16	3.07929772434481e-11	up
PSC	ncbi_102637146	Gm34030	0.673333681532287	0.478423183868117	8226	6666	0.217	0.189	-0.492947	8.90098417855628e-16	3.21984201675095e-11	down
PSC	ncbi_106512	Gpsm3	0.352136684212305	0.25243225438585	8226	6666	0.145	0.132	-0.480078	9.38150714345071e-16	3.39366639407186e-11	down
PSC	ncbi_74140	Tm9sf1	0.18887255325532	0.243407678317002	8226	6666	0.096	0.136	0.365790554478326	1.08742151598901e-15	3.93363859193865e-11	up
PSC	ncbi_68867	Rnf122	0.649162455882309	0.480545780540433	8226	6666	0.241	0.197	-0.433828	1.23119734943643e-15	4.45373329185136e-11	down
PSC	ncbi_14172	Fgf18	0.162464658794275	0.222528067017165	8226	6666	0.069	0.104	0.453621833918637	1.24361217826652e-15	4.49864269366131e-11	up
PSC	ncbi_13803	Enc1	0.518985893367462	0.701004876160479	8226	6666	0.173	0.228	0.433656987062494	1.25007989049081e-15	4.52203899586144e-11	up
PSC	ncbi_319278	Shfl	0.266827968957889	0.170994641291903	8226	6666	0.127	0.095	-0.641656	1.26484624369378e-15	4.57545480193789e-11	down
PSC	ncbi_67480	Cwc25	0.438195094697352	0.581710621348429	8226	6666	0.188	0.244	0.408647101431207	1.26763826300155e-15	4.58555465258181e-11	up
PSC	ncbi_22146	TUBA1C	0.373134047956886	0.290688075778474	8226	6666	0.153	0.149	-0.360112	1.30829828073921e-15	4.73263820074601e-11	down
PSC	ncbi_219024	Pip4p1	0.414347410262205	0.306191499694156	8226	6666	0.18	0.16	-0.436284	1.6366727454212e-15	5.92049998928665e-11	down
PSC	ncbi_78937	Avl9	0.48375915404666	0.359015585565516	8226	6666	0.204	0.179	-0.430139	1.73622120852208e-15	6.28060659970778e-11	down
PSC	ncbi_66647	Nsmce3	0.303804317905988	0.228338439971674	8226	6666	0.141	0.135	-0.411812	1.90621220237573e-15	6.89553202087395e-11	down
PSC	ncbi_102639505	Zfp969	0.168368542443637	0.241177872726381	8226	6666	0.077	0.115	0.518216386941438	1.97901300401004e-15	7.15888164070592e-11	up
PSC	ncbi_227620	Uap1l1	0.296001788587144	0.203035996303405	8226	6666	0.139	0.115	-0.543647	2.05322144326442e-15	7.42732324886471e-11	down
PSC	ncbi_66214	Rgcc	0.602013958487926	0.379131005034696	8226	6666	0.13	0.119	-0.66696	2.58399560578471e-15	9.34734570436561e-11	down
PSC	ncbi_68520	Zfyve21	0.389505792632608	0.297232091743309	8226	6666	0.176	0.164	-0.38994	2.76294380430936e-15	9.99467291770867e-11	down
PSC	ncbi_18003	Nedd9	0.299921364238268	0.192873184259162	8226	6666	0.122	0.096	-0.636665	2.9840032647386e-15	1.07943334098654e-10	down
PSC	ncbi_327959	Xaf1	0.38863269969794	0.266619136058478	8226	6666	0.152	0.127	-0.543457	3.00625955237238e-15	1.08748433047518e-10	down
PSC	ncbi_66147	Necap2	0.221268858301816	0.149304809838779	8226	6666	0.105	0.091	-0.567226	3.12350802130268e-15	1.12989779162603e-10	down
PSC	ncbi_18491	Pappa	0.775469807180358	1.02582385280244	8226	6666	0.232	0.29	0.403595107949662	3.50669699436613e-15	1.268512570742e-10	up
PSC	ncbi_235533	Gk5	0.653060849372308	0.465814561517455	8226	6666	0.218	0.18	-0.487373	3.90897260564129e-15	1.41403175036468e-10	down
PSC	ncbi_75826	Senp2	0.964182104181283	0.748990009379138	8226	6666	0.31	0.286	-0.364316	4.36764204652914e-15	1.57995083391145e-10	down
PSC	ncbi_74012	RAP2A	0.438828443341931	0.331650093451313	8226	6666	0.188	0.173	-0.403889	5.53341441989248e-15	2.00165733225191e-10	down
PSC	ncbi_66824	Pycard	0.321570188971374	0.242184765613882	8226	6666	0.129	0.126	-0.408879	6.5286021344146e-15	2.36165653610314e-10	down
PSC	ncbi_52521	Znf622	0.337676371245007	0.242196556627858	8226	6666	0.144	0.13	-0.479295	6.92432021442498e-15	2.50480359436609e-10	down
PSC	ncbi_22640	Zfp1	0.337579733304923	0.234273546495015	8226	6666	0.147	0.125	-0.526846	7.29382947437033e-15	2.63846987405872e-10	down
PSC	ncbi_66302	Rmdn1	0.392002847161888	0.298306513060772	8226	6666	0.156	0.15	-0.393953	9.60771438671741e-15	3.47549460225116e-10	down
PSC	ncbi_114565	ZBTB21	0.378316207231284	0.267563455108916	8226	6666	0.164	0.137	-0.499554	9.73789748299009e-15	3.52258703549683e-10	down
PSC	ncbi_56496	Tspan6	0.233763963287418	0.154063406776431	8226	6666	0.11	0.098	-0.601209	1.17501233908799e-14	4.25048963541691e-10	down
PSC	ncbi_12580	Cdkn2c	0.247444135485399	0.177419333229769	8226	6666	0.113	0.104	-0.47971	1.21474246791383e-14	4.39420940343149e-10	down
PSC	ncbi_21929	Tnfaip3	0.952578287489272	0.731470096546875	8226	6666	0.239	0.223	-0.380993	1.25578226441956e-14	4.54266676331131e-10	down
PSC	ncbi_219132	Phf11	0.472561745917814	0.346587729347607	8226	6666	0.19	0.168	-0.447171	1.34601712164713e-14	4.86908233584634e-10	down
PSC	ncbi_16206	Lrig1	0.507774947263807	0.38949686483225	8226	6666	0.211	0.189	-0.382491	1.54168983921889e-14	5.5769088243904e-10	down
PSC	ncbi_227699	Nup188	0.138062501910242	0.186567966162729	8226	6666	0.067	0.101	0.434108256657258	1.56040359789952e-14	5.64460397504174e-10	up
PSC	ncbi_233805	Dcun1d3	0.418653288970608	0.555638104136196	8226	6666	0.168	0.219	0.408304640230826	1.63705754116329e-14	5.92189194940408e-10	up
PSC	ncbi_69863	Ttc39b	0.396394177579676	0.288707509717545	8226	6666	0.174	0.15	-0.457191	1.66903881919714e-14	6.03758102456372e-10	down
PSC	ncbi_67866	Wfdc1	0.299345637585387	0.194515737094381	8226	6666	0.113	0.094	-0.621666	1.80077271231223e-14	6.51411520951826e-10	down
PSC	ncbi_75600	Calml4	0.552538856533353	0.425494331117382	8226	6666	0.191	0.184	-0.376858	1.83096597453928e-14	6.62333631629839e-10	down
PSC	ncbi_18792	Plau	0.565453440871279	0.435846662457507	8226	6666	0.208	0.189	-0.375512	1.99903830934339e-14	7.23132118021877e-10	down
PSC	ncbi_78943	Ern1	0.502528253099246	0.386448894732422	8226	6666	0.185	0.174	-0.378841	2.13733206056767e-14	7.7315849958975e-10	down
PSC	ncbi_78832	Cacul1	0.415412800429393	0.323176167690912	8226	6666	0.172	0.166	-0.362126	2.55633277802984e-14	9.24727819124513e-10	down
PSC	ncbi_69961	Rpp25l	0.2798438184755	0.21029673390861	8226	6666	0.11	0.11	-0.412025	2.65387156355235e-14	9.60011499399429e-10	down
PSC	ncbi_242785	Klhl21	0.228102021140633	0.305682840910586	8226	6666	0.103	0.144	0.422195882384688	2.94056675156177e-14	1.06372061670995e-09	up
PSC	ncbi_74360	Cep57	0.315680633728507	0.225413800085829	8226	6666	0.14	0.121	-0.485707	2.98344124904615e-14	1.07923003742995e-09	down
PSC	ncbi_74574	LVRN	0.476813499501577	0.703127359196907	8226	6666	0.136	0.18	0.560263579703828	3.40809899057661e-14	1.23284572885118e-09	up
PSC	ncbi_59126	Nek6	0.393492684989327	0.299503406101362	8226	6666	0.178	0.159	-0.393649	3.69010231595251e-14	1.33485761177266e-09	down
PSC	ncbi_105243563	Gm39452	0.310460799498922	0.414931483871705	8226	6666	0.138	0.185	0.418345044806043	3.83906033527982e-14	1.38874168568412e-09	up
PSC	ncbi_226043	Cbwd1	0.248908696981544	0.17655058229182	8226	6666	0.104	0.092	-0.495298	3.87150945267282e-14	1.40047982940986e-09	down
PSC	ncbi_20167	Rtn2	0.491146638514321	0.371650642848681	8226	6666	0.199	0.186	-0.402112	4.18247023448304e-14	1.51296678262189e-09	down
PSC	ncbi_22160	TWIST1	0.381323770371819	0.289203754669144	8226	6666	0.157	0.146	-0.39881	4.65994537012866e-14	1.68568863819034e-09	down
PSC	ncbi_65020	Nrif1	0.291883596603379	0.201816891366112	8226	6666	0.135	0.106	-0.532126	4.93014464040753e-14	1.78343052222102e-09	down
PSC	ncbi_20620	Plk2	0.49525360583878	0.329086108165215	8226	6666	0.145	0.122	-0.589555	5.12675127185726e-14	1.85455100508165e-09	down
PSC	ncbi_21841	Tia1	0.403155407096767	0.31153981819595	8226	6666	0.177	0.161	-0.371814	5.45887025086995e-14	1.97469172454969e-09	down
PSC	ncbi_13626	EED	0.440285663201302	0.321898846249194	8226	6666	0.183	0.154	-0.451712	5.56579794230132e-14	2.01337174764808e-09	down
PSC	ncbi_15446	Hpgd	0.420871008353046	0.280433559649982	8226	6666	0.118	0.106	-0.585548	6.65288134353463e-14	2.40661329721022e-09	down
PSC	ncbi_22720	Zfp62	0.387362069549153	0.300461183700742	8226	6666	0.171	0.156	-0.366396	6.66021924620201e-14	2.40926771012112e-09	down
PSC	ncbi_14102	Fas	0.30777177384361	0.223405015837503	8226	6666	0.128	0.116	-0.462022	7.34253647510168e-14	2.65608914450328e-09	down
PSC	ncbi_236082	Dhrsx	0.183302923244599	0.239295572983601	8226	6666	0.089	0.126	0.384379839409944	7.74855085962675e-14	2.80296078796138e-09	up
PSC	ncbi_12759	Clu	3.11367606720309	5.07086012193896	8226	6666	0.38	0.428	0.703593734943379	7.81129185901342e-14	2.82565671707951e-09	up
PSC	ncbi_14675	Gna14	0.654292766778982	0.501465967482919	8226	6666	0.221	0.19	-0.383717	8.67488403693522e-14	3.13805255152094e-09	down
PSC	ncbi_71795	Pitpnc1	0.748905228142085	0.969824780889484	8226	6666	0.267	0.325	0.372897079594563	1.14828292115108e-13	4.1537986389719e-09	up
PSC	ncbi_101497	Plekhg2	0.194877502799445	0.288117120548422	8226	6666	0.091	0.131	0.563848366131422	1.18665459794799e-13	4.29260434261706e-09	up
PSC	ncbi_68721	C11orf1	0.238164471476315	0.164553437906496	8226	6666	0.106	0.095	-0.533131	1.4363018378683e-13	5.19567826830479e-09	down
PSC	ncbi_94112	Med15	0.439201240104187	0.337479868268767	8226	6666	0.194	0.18	-0.379982	1.53554654127453e-13	5.55468605840649e-09	down
PSC	ncbi_103889	Hoxb2	0.213854181192161	0.137349477568473	8226	6666	0.103	0.079	-0.6384	1.82432849026052e-13	6.59932588066841e-09	down
PSC	ncbi_115488324	Gm52120	0.149656804528909	0.237089747972861	8226	6666	0.073	0.11	0.663420097260748	1.93541035578397e-13	7.00115342101292e-09	up
PSC	ncbi_100019	MDN1	0.238702266901138	0.316873246037867	8226	6666	0.111	0.152	0.408544543701014	2.12143718626969e-13	7.67408687761197e-09	up
PSC	ncbi_65962	Slc9a3r2	0.334043062728118	0.24310045179267	8226	6666	0.162	0.136	-0.45832	2.24841727852177e-13	8.13342466332465e-09	down
PSC	ncbi_108934	Smim13	0.386787788388251	0.292217275891936	8226	6666	0.166	0.15	-0.40438	2.45258717312998e-13	8.87198884008038e-09	down
PSC	ncbi_14677	GNAI1	0.474776457566684	0.355904257015535	8226	6666	0.18	0.16	-0.415658	2.53032250841213e-13	9.15318864193004e-09	down
PSC	ncbi_30963	Hacd1	0.337339459431573	0.258870305933117	8226	6666	0.134	0.131	-0.381842	2.57538681842803e-13	9.31620427698157e-09	down
PSC	ncbi_57751	Rnf25	0.282366553713561	0.203163982100847	8226	6666	0.12	0.109	-0.474725	2.77369487477541e-13	1.00335638400126e-08	down
PSC	ncbi_170460	Stard5	0.332378724675704	0.22754435249518	8226	6666	0.135	0.115	-0.54648	2.79088956575388e-13	1.00957639151581e-08	down
PSC	ncbi_12022	Barx1	0.456462836618338	0.348168424397832	8226	6666	0.148	0.135	-0.390614	3.39050799019832e-13	1.22648236037434e-08	down
PSC	ncbi_52858	Cdipt	0.191062564421629	0.251107742778385	8226	6666	0.089	0.124	0.394080905569335	3.475265375918e-13	1.25714249708458e-08	up
PSC	ncbi_21745	Tep1	0.247598528956486	0.327867874242904	8226	6666	0.112	0.152	0.404969203384145	4.33269775429726e-13	1.56731008563949e-08	up
PSC	ncbi_16391	Irf9	0.422147783291733	0.320901814700395	8226	6666	0.179	0.158	-0.395508	4.62796251804267e-13	1.67411916127676e-08	down
PSC	ncbi_115487771	LOC115487771	0.387879614908931	0.280943677224089	8226	6666	0.169	0.137	-0.465186	4.65148453351683e-13	1.68262801515438e-08	down
PSC	ncbi_103511	Calhm5	0.257097127961143	0.183844413038523	8226	6666	0.109	0.102	-0.483605	4.9034508493949e-13	1.77377431026011e-08	down
PSC	ncbi_259279	Tubgcp3	0.271700011804929	0.417131913815218	8226	6666	0.119	0.162	0.618303994179058	5.18157620587682e-13	1.87438337671388e-08	up
PSC	ncbi_29863	Pde7b	0.32279814457546	0.446939959803592	8226	6666	0.109	0.15	0.469324645118921	5.25994194089583e-13	1.90273139769966e-08	up
PSC	ncbi_104099	Itga9	0.266149509154565	0.350238005426535	8226	6666	0.119	0.161	0.395968637661958	5.6525320199779e-13	2.04474693290681e-08	up
PSC	ncbi_70238	Rnf168	0.309902356953346	0.221384386060739	8226	6666	0.141	0.118	-0.485074	5.69453563134512e-13	2.05994131928278e-08	down
PSC	ncbi_214764	Edrf1	0.257431138112644	0.175688251393634	8226	6666	0.113	0.093	-0.550908	6.0425913488438e-13	2.18584699453076e-08	down
PSC	ncbi_11841	ARF2	0.312862725013779	0.215022832922625	8226	6666	0.132	0.11	-0.54083	6.12448219734046e-13	2.21547019006594e-08	down
PSC	ncbi_71096	Sntg1	1.45061	2.2076879867921	8226	6666	0.15	0.192	0.605844132377275	6.27641451382858e-13	2.27043018623235e-08	up
PSC	ncbi_20454	St3gal5	0.168754342221368	0.224622690520001	8226	6666	0.071	0.104	0.412366522670989	6.39360217058152e-13	2.31282164918616e-08	up
PSC	ncbi_70369	Bag5	0.306581278605842	0.228640100137563	8226	6666	0.144	0.128	-0.423031	6.55282685636373e-13	2.37041958702101e-08	down
PSC	ncbi_22417	Wnt4	0.298150101816889	0.418846272991526	8226	6666	0.111	0.153	0.490242609536917	7.57324148501159e-13	2.73954437478809e-08	up
PSC	ncbi_70925	Cdkn2aip	0.269556171225698	0.179557288017974	8226	6666	0.116	0.092	-0.585874	7.94916647485144e-13	2.87553148061276e-08	down
PSC	ncbi_232196	C2orf42	0.251869373055174	0.160116480401055	8226	6666	0.108	0.085	-0.653226	8.65040282216793e-13	3.12919671689103e-08	down
PSC	ncbi_237988	Cdr2l	0.439451908925553	0.59001447697723	8226	6666	0.185	0.235	0.424961301031469	8.72838896166761e-13	3.15740742299364e-08	up
PSC	ncbi_69161	Manbal	0.275467326292553	0.211391279934868	8226	6666	0.129	0.122	-0.381807	9.08026046360342e-13	3.2846934201039e-08	down
PSC	ncbi_21749	Terf1	0.346726277498527	0.255739012519807	8226	6666	0.149	0.132	-0.438977	9.10522504447704e-13	3.29372410758913e-08	down
PSC	ncbi_76681	Trim12a	0.311090374025129	0.240734603152191	8226	6666	0.136	0.132	-0.369755	9.63000039888811e-13	3.48355634429378e-08	down
PSC	ncbi_72729	CDC42SE2	0.379250450747201	0.276950076637835	8226	6666	0.164	0.142	-0.453384	9.7648031898738e-13	3.53231990590495e-08	down
PSC	ncbi_72287	Plekhf1	0.301145182717248	0.219454589770091	8226	6666	0.126	0.115	-0.456358	1.33138194733274e-12	4.81614105628146e-08	down
PSC	ncbi_51800	Bok	0.287522938830763	0.213360441840416	8226	6666	0.126	0.115	-0.43021	1.36616806889973e-12	4.94197637243787e-08	down
PSC	ncbi_20733	Spint2	0.220346926398202	0.334564579340487	8226	6666	0.075	0.11	0.602284503110033	1.43088350057185e-12	5.17607797496861e-08	up
PSC	ncbi_230738	Zc3h12a	0.520331787812006	0.388498818797121	8226	6666	0.199	0.171	-0.421428	1.47573679426625e-12	5.33833027957873e-08	down
PSC	ncbi_233011	Itpkc	0.439812196922141	0.584837682710546	8226	6666	0.169	0.217	0.411067331323422	2.06182286696892e-12	7.45843803897339e-08	up
PSC	ncbi_232536	Mrps35	0.290623159845218	0.221571203002875	8226	6666	0.117	0.115	-0.391225	2.13136425458488e-12	7.70999705453533e-08	down
PSC	ncbi_242736	PRAMEF8	0.270903528877282	0.179344253150382	8226	6666	0.106	0.087	-0.594776	2.5991552865461e-12	9.40218433355185e-08	down
PSC	ncbi_18141	Nup50	0.347522906445915	0.264542021805149	8226	6666	0.163	0.143	-0.393481	2.947822131608e-12	1.06634517788788e-07	down
PSC	ncbi_53603	Tslp	0.412715547813988	0.303334733365474	8226	6666	0.154	0.131	-0.444111	3.03007150518679e-12	1.09609806628627e-07	down
PSC	ncbi_213326	Scyl2	0.286821142736229	0.21011814143472	8226	6666	0.132	0.114	-0.448767	3.10088447303585e-12	1.12171394927599e-07	down
PSC	ncbi_51897	Atg13	0.234874448780459	0.174396426276357	8226	6666	0.11	0.103	-0.429306	3.10206052755904e-12	1.12213937523921e-07	down
PSC	ncbi_18582	Pde6d	0.283733510872239	0.217054351471761	8226	6666	0.13	0.124	-0.386324	4.39480872557873e-12	1.58977810839085e-07	down
PSC	ncbi_387524	Znrf2	0.271151364473561	0.189372569515373	8226	6666	0.115	0.103	-0.517641	4.56021017326595e-12	1.64961042807722e-07	down
PSC	ncbi_407790	Ndufa4l2	0.348807197003447	0.251460531978179	8226	6666	0.139	0.122	-0.471938	4.78328175160858e-12	1.73030434082689e-07	down
PSC	ncbi_13823	Epb41l3	0.397921000423074	0.289141700310291	8226	6666	0.17	0.141	-0.460569	6.07374055557225e-12	2.19711490857271e-07	down
PSC	ncbi_20539	Slc7a5	0.275647470965939	0.181576261870113	8226	6666	0.11	0.094	-0.601978	6.28203407777299e-12	2.2724630072936e-07	down
PSC	ncbi_67609	C3orf38	0.273152647669358	0.204012437700861	8226	6666	0.128	0.117	-0.420871	9.29282993266806e-12	3.36158829984335e-07	down
PSC	ncbi_320736	Vstm4	0.367843648760713	0.281409490635673	8226	6666	0.159	0.148	-0.386301	9.52777867896382e-12	3.44657865932837e-07	down
PSC	ncbi_99526	Usp53	1.3106014733676	1.72975103885068	8226	6666	0.357	0.395	0.400308676315426	1.03484980178684e-11	3.7434656729837e-07	up
PSC	ncbi_71586	Ifih1	0.507650965778375	0.369082146261318	8226	6666	0.176	0.152	-0.459788	1.09942005301314e-11	3.97704209976974e-07	down
PSC	ncbi_110355	Grk2	0.153186185827776	0.201397426612268	8226	6666	0.076	0.107	0.394533726774953	1.33790996799509e-11	4.83975551822544e-07	up
PSC	ncbi_20613	Snai1	0.238908066437586	0.160827410666683	8226	6666	0.103	0.085	-0.570649	1.37689863794547e-11	4.98079313290395e-07	down
PSC	ncbi_64297	Gprc5b	0.158160609272243	0.214116485122701	8226	6666	0.075	0.106	0.436767291144318	1.45130648331597e-11	5.2499560727472e-07	up
PSC	ncbi_214742	RCOR3	0.349859956557895	0.261433356614315	8226	6666	0.155	0.135	-0.420195	1.78817173331416e-11	6.46853242809065e-07	down
PSC	ncbi_21923	Tnc	0.545113043547222	0.968453935005989	8226	6666	0.108	0.141	0.829012311898569	1.81411143974649e-11	6.56236672213896e-07	up
PSC	ncbi_239559	A4galt	0.226409934790855	0.315060856065629	8226	6666	0.105	0.143	0.476514030142178	1.85835276776987e-11	6.72240530213072e-07	up
PSC	ncbi_105242658	Hotairm1	0.355382478966183	0.246112516881118	8226	6666	0.124	0.107	-0.529874	1.93242554422562e-11	6.99035616368175e-07	down
PSC	ncbi_17540	Mrvi1	0.403718813987084	0.29378944118151	8226	6666	0.163	0.129	-0.458435	2.02587350271426e-11	7.32839480871855e-07	down
PSC	ncbi_20847	Stat2	0.503518609375169	0.391923750675733	8226	6666	0.195	0.172	-0.361391	2.05965401232937e-11	7.45059242420028e-07	down
PSC	ncbi_16011	Igfbp5	0.538911972161753	0.709978364364312	8226	6666	0.107	0.144	0.397660931984191	2.11354872012215e-11	7.64555114016988e-07	up
PSC	ncbi_108800	Ston2	0.205630580773416	0.283919146457433	8226	6666	0.087	0.122	0.46523192990743	2.51443598899683e-11	9.09572074659712e-07	up
PSC	ncbi_67727	Stx17	0.346210686692634	0.2635055868471	8226	6666	0.158	0.143	-0.393686	2.59433455353641e-11	9.38474581396259e-07	down
PSC	ncbi_231070	Insig1	0.269736533123627	0.194621064441345	8226	6666	0.119	0.103	-0.470677	2.96234015586272e-11	1.07159692798178e-06	down
PSC	ncbi_21353	Tank	0.383335333149464	0.298402469335266	8226	6666	0.161	0.147	-0.36124	3.22076620595213e-11	1.16507996734112e-06	down
PSC	ncbi_71724	Aox3	0.68175959310907	0.518797665142823	8226	6666	0.196	0.167	-0.394025	4.23228550507119e-11	1.53098695860445e-06	down
PSC	ncbi_66432	Slc7a6os	0.276184112508768	0.203319972963204	8226	6666	0.12	0.103	-0.441691	5.59742941811286e-11	2.02481411770815e-06	down
PSC	ncbi_15902	Id2	0.684100524002598	0.531661699416038	8226	6666	0.207	0.194	-0.363639	5.75465617107696e-11	2.08168932332538e-06	down
PSC	ncbi_94353	Hmgn3	0.249405381337108	0.182590144877273	8226	6666	0.112	0.107	-0.449672	6.22636477033406e-11	2.25232519202064e-06	down
PSC	ncbi_18208	Ntn1	0.19062203870198	0.268731433043242	8226	6666	0.077	0.11	0.495230272187166	6.57292769315485e-11	2.37769086372184e-06	up
PSC	ncbi_53415	Htatip2	0.225287183938308	0.172157488181217	8226	6666	0.108	0.101	-0.387839	7.28906985643884e-11	2.63674812986818e-06	down
PSC	ncbi_56745	C1qtnf1	0.211632069611758	0.277208154752818	8226	6666	0.095	0.129	0.389250241015284	7.45850055389756e-11	2.6980379903669e-06	up
PSC	ncbi_171543	Bmf	0.244635757381157	0.175635360419734	8226	6666	0.106	0.097	-0.47782	1.01841043895623e-10	3.68399792188027e-06	down
PSC	ncbi_97130	Kiaa1522	0.404882484391856	0.653442393944793	8226	6666	0.104	0.14	0.690421311328764	1.11765568717739e-10	4.04300768279549e-06	up
PSC	ncbi_15904	Id4	0.365080417134927	0.22945656735645	8226	6666	0.106	0.083	-0.66976	1.38276768233073e-10	5.00202381406319e-06	down
PSC	ncbi_434234	Rexo5	0.22764677522268	0.295264118419449	8226	6666	0.104	0.139	0.375063948151622	1.41019196824762e-10	5.10122842593893e-06	up
PSC	ncbi_74340	Ahcyl2	0.296280713708493	0.386700796898418	8226	6666	0.125	0.163	0.384139196455604	1.49317047766648e-10	5.40139488591073e-06	up
PSC	ncbi_12671	Chrm3	0.728673888896517	0.953515915641871	8226	6666	0.185	0.229	0.387937044252016	1.54205515721547e-10	5.57823032571126e-06	up
PSC	ncbi_19700	Rem1	0.259789841985362	0.186778492641153	8226	6666	0.114	0.086	-0.4758	1.72432593581551e-10	6.23757664021904e-06	down
PSC	ncbi_270035	Letm2	0.292057605337549	0.215974432230582	8226	6666	0.125	0.113	-0.435218	1.78344311748071e-10	6.45142713317474e-06	down
PSC	ncbi_21677	Tead2	0.267807898636142	0.198945539426574	8226	6666	0.135	0.118	-0.428639	1.78637340928414e-10	6.46202717074444e-06	down
PSC	ncbi_243653	Clec1a	0.314991706075127	0.215781781929588	8226	6666	0.126	0.101	-0.54553	1.79975513692475e-10	6.51043423231157e-06	down
PSC	ncbi_210274	Shank2	0.239600528683176	0.38745966019541	8226	6666	0.081	0.104	0.693185322210335	1.8415163782517e-10	6.66150134668769e-06	up
PSC	ncbi_72425	Katnbl1	0.306388099523978	0.237934008770451	8226	6666	0.141	0.128	-0.364663	1.90401127176549e-10	6.88757037448449e-06	down
PSC	ncbi_68841	Lppos	0.245429336640952	0.188456727803315	8226	6666	0.104	0.103	-0.380897	2.15948061197919e-10	7.8117051657735e-06	down
PSC	ncbi_67011	Mettl6	0.235564139898491	0.173293983851937	8226	6666	0.106	0.094	-0.442678	2.36344153739598e-10	8.54951341737621e-06	down
PSC	ncbi_100317	Kiaa0319l	0.190889552682178	0.251899789411215	8226	6666	0.095	0.128	0.39992880453728	2.44547864868143e-10	8.84627446374019e-06	up
PSC	ncbi_71729	Rgs12	0.240054720099013	0.171659015102508	8226	6666	0.115	0.09	-0.483578	2.55791074747242e-10	9.25298633790673e-06	down
PSC	ncbi_51902	Rnf24	0.242859232775397	0.174048736482775	8226	6666	0.106	0.089	-0.480394	2.61841971799013e-10	9.47187148785748e-06	down
PSC	ncbi_30944	Znf354c	0.262865356357399	0.191063366629195	8226	6666	0.12	0.102	-0.460067	2.94332940579742e-10	1.06471997925316e-05	down
PSC	ncbi_18187	Nrp2	0.256873282894556	0.168746432667182	8226	6666	0.101	0.083	-0.605907	3.05591376344507e-10	1.10544624478862e-05	down
PSC	ncbi_18004	Nek1	0.28145918504362	0.36153661535029	8226	6666	0.131	0.169	0.361102541239897	3.49703518441891e-10	1.2650175076117e-05	up
PSC	ncbi_28075	Desi1	0.153475877057416	0.20322564263293	8226	6666	0.082	0.112	0.404840551278145	3.64213154439645e-10	1.31750466486997e-05	up
PSC	ncbi_29820	Tnfrsf19	0.367566642500083	0.28582189503129	8226	6666	0.142	0.132	-0.362777	4.01657163197529e-10	1.45295462215074e-05	down
PSC	ncbi_229900	Gbp4	0.342497503801862	0.251384280920417	8226	6666	0.147	0.122	-0.446046	4.56759564307e-10	1.65228204792414e-05	down
PSC	ncbi_54635	Pdgfc	0.298803304199021	0.394421652129894	8226	6666	0.111	0.146	0.400425635130152	4.90135516660186e-10	1.77301621796656e-05	up
PSC	ncbi_66264	Ccdc28b	0.326504959366889	0.251019557746602	8226	6666	0.146	0.13	-0.379172	5.40187826644451e-10	1.95407544410364e-05	down
PSC	ncbi_22156	Tuft1	0.333007142781262	0.448811690277365	8226	6666	0.09	0.122	0.430445376602993	5.57647262484694e-10	2.01723320731213e-05	up
PSC	ncbi_22139	Ttr	0.900788543710484	1.20059826762992	8226	6666	0.114	0.146	0.414453116466549	7.57751274043711e-10	2.74108945872572e-05	up
PSC	ncbi_77866	E130102H24Rik	0.299109713558276	0.221841057745938	8226	6666	0.136	0.104	-0.43098	8.45894032523912e-10	3.059937073252e-05	down
PSC	ncbi_386655	Eid2	0.196281312413675	0.151649640809072	8226	6666	0.101	0.094	-0.371965	9.71490002442169e-10	3.5142679348343e-05	down
PSC	ncbi_234734	Aars1	0.229438458448423	0.159344220885046	8226	6666	0.101	0.083	-0.525684	1.22815305225597e-09	4.44272085123075e-05	down
PSC	ncbi_235472	Prtg	0.3169320364546	0.237505615755201	8226	6666	0.136	0.112	-0.41606	1.49716148224292e-09	5.41583194586555e-05	down
PSC	ncbi_27528	Nrep	0.485005100868086	0.377536063792179	8226	6666	0.198	0.171	-0.361301	1.49924353577448e-09	5.42336356631059e-05	down
PSC	ncbi_57230	Sap30bp	0.219656798885904	0.164974589810833	8226	6666	0.104	0.095	-0.41279	1.73192242793346e-09	6.2650561908065e-05	down
PSC	ncbi_70598	Filip1	0.546346728504352	0.394852136464427	8226	6666	0.152	0.135	-0.468403	1.76934607523922e-09	6.40043249257034e-05	down
PSC	ncbi_56220	ZNF695	0.240898962095717	0.184552025292471	8226	6666	0.108	0.1	-0.384218	2.24841008800129e-09	8.13339865233588e-05	down
PSC	ncbi_319758	RFX7	0.365600077742247	0.28431491983953	8226	6666	0.155	0.139	-0.362664	2.31039764941176e-09	8.35763245698211e-05	down
PSC	ncbi_70428	Polr3b	0.153422692186989	0.208447609160494	8226	6666	0.074	0.102	0.441924856831367	2.35454030388352e-09	8.51731409526824e-05	up
PSC	ncbi_22034	Traf6	0.271157234860917	0.206535845706517	8226	6666	0.117	0.104	-0.392571	2.45062857147886e-09	8.86490379446763e-05	down
PSC	ncbi_215819	Nhsl1	0.31008	0.401029834987617	8226	6666	0.129	0.164	0.370964787332415	3.0406069289953e-09	0.000109990915049476	up
PSC	ncbi_67266	Dipk1a	0.219922520452047	0.154403603430795	8226	6666	0.101	0.085	-0.510011	3.28740101239641e-09	0.000118918444222428	down
PSC	ncbi_51797	Ctps1	0.365505237454529	0.267403153787348	8226	6666	0.14	0.119	-0.450731	3.36885786983524e-09	0.00012186506458342	down
PSC	ncbi_207259	Zbtb7c	0.258161460093581	0.332589564437655	8226	6666	0.108	0.141	0.365344244872191	3.59514010919031e-09	0.00013005059830985	up
PSC	ncbi_12484	Cd24	0.211146605887028	0.311146678087473	8226	6666	0.077	0.103	0.559130277780697	4.36180465960034e-09	0.000157783921756383	up
PSC	ncbi_211948	Pde12	0.3349786202155	0.252643508209669	8226	6666	0.141	0.116	-0.406826	5.48983265564919e-09	0.000198589206485454	down
PSC	ncbi_24052	Sgcd	0.298668479174611	0.391880798096873	8226	6666	0.103	0.134	0.391755034787869	5.96143068890825e-09	0.000215648793740567	up
PSC	ncbi_68817	Ddi2	0.217036861805269	0.155219507459737	8226	6666	0.102	0.081	-0.483366	5.99367622035197e-09	0.000216815243595012	down
PSC	ncbi_234311	DDX60	0.333149205223881	0.242754732802888	8226	6666	0.13	0.109	-0.456508	6.38748363761739e-09	0.000231060833107171	down
PSC	ncbi_226122	Ubtd1	0.244150249932614	0.188827633937344	8226	6666	0.114	0.106	-0.370526	6.49117317164862e-09	0.000234811698311217	down
PSC	ncbi_16691	Krt8	0.938383451910132	1.37143908744096	8226	6666	0.209	0.221	0.547392526442179	6.60750732911023e-09	0.000239019970123234	up
PSC	ncbi_17075	Epcam	0.567794301829728	0.81346017619179	8226	6666	0.122	0.142	0.51862662489536	6.65460431394617e-09	0.000240723656452689	up
PSC	ncbi_217588	Mbip	0.253704284583469	0.197642649574179	8226	6666	0.12	0.111	-0.360092	7.11283167687268e-09	0.000257299573079192	down
PSC	ncbi_232566	Amn1	0.268446831436271	0.206226413481378	8226	6666	0.119	0.106	-0.380245	1.09223583676172e-08	0.000395105391590184	down
PSC	ncbi_72828	Ubash3b	0.222988829225962	0.336363289511007	8226	6666	0.096	0.124	0.592830830324726	1.10028340923032e-08	0.000398016520454977	up
PSC	ncbi_22379	Fmnl3	0.214562829864708	0.158262809020796	8226	6666	0.111	0.089	-0.438839	1.11669119254185e-08	0.000403951871990089	down
PSC	ncbi_268301	Sowahc	0.269962764887892	0.188346046548453	8226	6666	0.104	0.089	-0.519143	1.2336636131128e-08	0.000446265475407425	down
PSC	ncbi_11535	Adm	0.383677326998534	0.2810800616165	8226	6666	0.124	0.109	-0.448775	1.28353180662157e-08	0.000464304795727285	down
PSC	ncbi_54650	Sfmbt1	0.25403477235849	0.196757736219641	8226	6666	0.115	0.104	-0.36844	1.30926274550301e-08	0.000473612705558258	down
PSC	ncbi_14924	Magi1	0.669390607654949	0.912932034113733	8226	6666	0.21	0.245	0.447601662670353	1.31797998265083e-08	0.000476766078924112	up
PSC	ncbi_14173	Fgf2	0.401009528317284	0.519119886442112	8226	6666	0.178	0.217	0.372349402867859	1.7021315326808e-08	0.000615729060631954	up
PSC	ncbi_16668	Krt18	1.16486066717844	1.51973610062014	8226	6666	0.239	0.231	0.383634505908185	1.75070093621189e-08	0.00063329855666529	up
PSC	ncbi_74365	Lonrf3	0.47466601916283	0.336759242034762	8226	6666	0.13	0.112	-0.495071	2.27959276647597e-08	0.000824619887345019	down
PSC	ncbi_170829	Tram2	0.342117460514783	0.258799505666427	8226	6666	0.15	0.126	-0.402521	2.57349719202224e-08	0.000930936874242123	down
PSC	ncbi_259302	Srgap3	0.273069769103753	0.204011292431044	8226	6666	0.12	0.096	-0.420442	3.20259122122374e-08	0.00115850534836548	down
PSC	ncbi_17385	Mmp11	0.373676802201908	0.284944289664956	8226	6666	0.153	0.131	-0.390991	5.41466975871137e-08	0.00195870263851625	down
PSC	ncbi_16582	Kifc3	0.20517537248434	0.306765119028196	8226	6666	0.082	0.109	0.580044112512529	6.33318335711064e-08	0.0022909657476012	up
PSC	ncbi_56752	Aldh9a1	0.23248983579047	0.164408672421904	8226	6666	0.101	0.088	-0.499624	7.19992210051559e-08	0.00260449982064051	down
PSC	ncbi_89867	Sec16b	0.360414679996982	0.276397742463187	8226	6666	0.155	0.129	-0.38279	1.05287283938264e-07	0.00380866220918277	down
PSC	ncbi_56196	Tdp2	0.287685690232708	0.219334862277843	8226	6666	0.129	0.11	-0.391202	1.49668485751715e-07	0.00541410780358254	down
PSC	ncbi_12829	Col4a4	0.354989249183098	0.274790442156626	8226	6666	0.136	0.121	-0.369325	1.4993912327997e-07	0.00542389784552963	down
PSC	ncbi_353211	Prune2	0.364624860090666	0.491941640577907	8226	6666	0.137	0.169	0.431971874478928	1.6586463894388e-07	0.00599998744915592	up
PSC	ncbi_384061	Fndc5	0.286601958800917	0.218318179614159	8226	6666	0.124	0.106	-0.392459	3.00640122739632e-07	0.0108753557999834	down
PSC	ncbi_69923	Agk	0.150224661659232	0.200578819091972	8226	6666	0.076	0.101	0.416806642188261	3.37610993625031e-07	0.0122127400833919	up
PSC	ncbi_240328	Iigp1	0.285815689360714	0.214057334007058	8226	6666	0.111	0.089	-0.416919	3.47625897687258e-07	0.0125750192229389	down
PSC	ncbi_20353	Sema4c	0.260873192257552	0.196116231027568	8226	6666	0.119	0.098	-0.411457	3.88659856609818e-07	0.0140593816530036	down
PSC	ncbi_19106	Eif2ak2	0.335947922191892	0.26045050930877	8226	6666	0.148	0.122	-0.367104	5.79763919074398e-07	0.0209723800085973	down
PSC	ncbi_12828	Col4a3	0.282728368299851	0.214908513553107	8226	6666	0.107	0.096	-0.395533	6.14197180604997e-07	0.0222179688112052	down
PSC	ncbi_56198	Heyl	0.168349128172852	0.226268035476769	8226	6666	0.083	0.108	0.426357293714874	6.27505329393317e-07	0.0226993777854738	up
PSC	ncbi_115489709	Gm43560	0.153913398387233	0.216070658499493	8226	6666	0.079	0.104	0.489114851421741	8.18219438919332e-07	0.0295982699834679	up
PSC	ncbi_54396	Irgm	0.335059178323813	0.260385552106912	8226	6666	0.134	0.116	-0.363643	9.98505956848802e-07	0.0361199544830486	down
PSC	ncbi_72123	CCDC71L	0.170002834994613	0.220331516565511	8226	6666	0.082	0.106	0.373923324725255	1.35431681627389e-06	0.0489910565118917	up
PSC	ncbi_12367	Casp3	0.212462858171144	0.163764967366771	8226	6666	0.105	0.093	-0.375382	1.44708269919787e-06	0.0523467695607837	down
PSC	ncbi_118568777	Gm54322	0.159141296390127	0.21480948498708	8226	6666	0.082	0.106	0.4325146355965	1.79772057998979e-06	0.0650307442605508	up
PSC	ncbi_665033	Col6a5	0.610933414944799	0.810652296427255	8226	6666	0.168	0.199	0.40800992771468	2.66573067555292e-06	0.0964301414574515	up
PSC	ncbi_329480	Wt1os	0.221277653354651	0.284605770817467	8226	6666	0.089	0.113	0.362962137235252	3.31578584989099e-06	0.119945237333957	up
PSC	ncbi_245880	Wasf3	0.227459836948204	0.176159909885072	8226	6666	0.102	0.09	-0.368542	3.57727667541724e-06	0.129404406456543	down
PSC	ncbi_218454	Lhfpl2	0.275359266387029	0.211984022661772	8226	6666	0.115	0.101	-0.377203	7.36546562993522e-06	0.266438353697277	down
PSC	ncbi_104252	Cdc42ep2	0.242828144687843	0.187483624658121	8226	6666	0.103	0.092	-0.372996	1.10989289078931e-05	0.401492654314127	down
PSC	ncbi_14247	Fli1	0.213790286266696	0.274829789499491	8226	6666	0.096	0.119	0.362192271194377	3.33930133504265e-05	1	up
PSC	ncbi_118567655	Gm53491	0.017067039788834	0.0269196827829004	8226	6666	0.009	0.016	0.654369448598729	1	1	nosig
PSC	ncbi_19888	Rp1	0.00158092863332454	0.00115299555106128	8226	6666	0.001	0.001	-0.423877	1	1	nosig
PSC	ncbi_20671	Sox17	0.000183191330741396	0	8226	6666	0	0	-1.50178	1	1	nosig
PSC	ncbi_108167609	Gm37323	0.00415444118302463	0.00116408667998101	8226	6666	0.001	0.001	-1.75087	1	1	nosig
PSC	ncbi_105243854	Gm39586	0	0	8226	6666	0	0	0	1	1	nosig
PSC	ncbi_108167610	Gm46082	0	0	8226	6666	0	0	0	1	1	nosig
PSC	ncbi_102631571	Gm29874	0	0.000225722241197939	8226	6666	0	0	1.70364223422704	1	1	nosig
PSC	ncbi_27395	Mrpl15	0.487705227654125	0.436818229491821	8226	6666	0.207	0.219	-0.158942	1	1	nosig
PSC	ncbi_18777	Lypla1	0.175083993429143	0.182292161334296	8226	6666	0.086	0.108	0.0581727663099332	1	1	nosig
PSC	ncbi_118567656	LOC118567656	0.000474504473143646	0	8226	6666	0	0	-2.52232	1	1	nosig
PSC	ncbi_21399	Tcea1	1.20102096915576	1.12286452466876	8226	6666	0.395	0.424	-0.0970691	1	1	nosig
PSC	ncbi_58175	Rgs20	0.0566383285898914	0.068097237020231	8226	6666	0.024	0.034	0.265389638293995	1	1	nosig
PSC	ncbi_102631647	Gm16041	0	0	8226	6666	0	0	0	1	1	nosig
PSC	ncbi_18387	Oprk1	0.000689724512368634	0.000716518003024672	8226	6666	0	0	0.0481352243781593	1	1	nosig
PSC	ncbi_226304	Npbwr1	0	0	8226	6666	0	0	0	1	1	nosig
PSC	ncbi_108167788	Gm46206	0.00136219683741826	0.00467300768417611	8226	6666	0.001	0.004	1.70676112252323	1	1	nosig
PSC	ncbi_12421	Rb1cc1	1.12558485365908	1.10541859149434	8226	6666	0.386	0.413	-0.0260797	1	1	nosig
PSC	ncbi_620393	Alkal1	0.000575173509615841	0.000412983205223499	8226	6666	0	0	-0.396347	1	1	nosig
PSC	ncbi_240690	St18	0.00346629036679235	0.00227688023374316	8226	6666	0.001	0.002	-0.585355	1	1	nosig
PSC	ncbi_319263	Pcmtd1	1.28386375625761	1.23036	8226	6666	0.418	0.45	-0.061408	1	1	nosig
PSC	ncbi_102632124	Gm26901	0.0101773242305689	0.00809769243840041	8226	6666	0.004	0.004	-0.326175	1	1	nosig
PSC	ncbi_105243858	Gm39589	0.000275846986793715	0.00017089883971309	8226	6666	0	0	-0.472391	1	1	nosig
PSC	ncbi_102632723	Gm30719	0.000672490003293372	0.00133410279291174	8226	6666	0	0	0.892560268033199	1	1	nosig
PSC	ncbi_59014	Rrs1	0.386708811913051	0.341123791348263	8226	6666	0.164	0.169	-0.180902	1	1	nosig
PSC	ncbi_76187	Adhfe1	0.268224838324844	0.245751402114225	8226	6666	0.109	0.108	-0.126194	1	1	nosig
PSC	ncbi_72481	2610203C22Rik	0.0216644682568644	0.0407168733921214	8226	6666	0.011	0.019	0.907190901860266	1	1	nosig
PSC	ncbi_76982	Vxn	0.000119077056597111	0.000145278909064643	8226	6666	0	0	0.162984783074185	1	1	nosig
PSC	ncbi_17864	Mybl1	0.0263903123992002	0.0306975927277727	8226	6666	0.012	0.015	0.217352730628414	1	1	nosig
PSC	ncbi_70675	Vcpip1	0.333838485417961	0.358818596803364	8226	6666	0.152	0.181	0.1040743067699	1	1	nosig
PSC	ncbi_73331	1700034P13Rik	0.00167686136792089	0.00139551462839743	8226	6666	0.001	0.001	-0.248689	1	1	nosig
PSC	ncbi_105243859	Gm39590	0	0.000393615340213671	8226	6666	0	0	2.30338723019701	1	1	nosig
PSC	ncbi_170755	Sgk3	0.188919815901027	0.164281819510862	8226	6666	0.092	0.092	-0.201487	1	1	nosig
PSC	ncbi_108167613	Rpa3	0	0	8226	6666	0	0	0	1	1	nosig
PSC	ncbi_240697	Mcmdc2	0.0136776983766347	0.0363178429211397	8226	6666	0.008	0.018	1.40231057223477	1	1	nosig
PSC	ncbi_73824	Snhg6	0.291115920499533	0.349402031665616	8226	6666	0.143	0.194	0.263211613585002	1	1	nosig
PSC	ncbi_100039596	TCF24	0.0182678124078552	0.0128814081995652	8226	6666	0.01	0.011	-0.500733	1	1	nosig
PSC	ncbi_69312	Ppp1r42	0.00272016740933488	0.00184932664560217	8226	6666	0.001	0.001	-0.532805	1	1	nosig
PSC	ncbi_26754	Cops5	0.198812858245061	0.169724201965075	8226	6666	0.091	0.089	-0.228094	1	1	nosig
PSC	ncbi_211660	Cspp1	0.543969805108715	0.611516530253718	8226	6666	0.215	0.261	0.168835635514646	1	1	nosig
PSC	ncbi_211673	Arfgef1	1.06171087433012	1.00708462159313	8226	6666	0.374	0.395	-0.0761987	1	1	nosig
PSC	ncbi_329093	Cpa6	0.000774612693823187	0.00167271281272184	8226	6666	0	0.001	1.01924263976438	1	1	nosig
PSC	ncbi_109294	Prex2	0.930390120932448	1.18676744335613	8226	6666	0.287	0.36	0.351096076634756	1	1	nosig
PSC	ncbi_320492	C8orf34	0.00411322464723874	0.00848487862949777	8226	6666	0.002	0.003	1.02687289617103	1	1	nosig
PSC	ncbi_102632954	Gm30898	0.000176977386926758	0.000179036879699427	8226	6666	0	0	0.0106876164031772	1	1	nosig
PSC	ncbi_102633057	Gm30974	0	0	8226	6666	0	0	0	1	1	nosig
PSC	ncbi_105243860	Gm39591	0	0	8226	6666	0	0	0	1	1	nosig
PSC	ncbi_329096	Gm17644	0	0	8226	6666	0	0	0	1	1	nosig
PSC	ncbi_240725	Sulf1	2.83683152600044	3.5174072048485	8226	6666	0.55	0.647	0.310222049292531	1	1	nosig
PSC	ncbi_240726	SLCO5A1	0.0211731674442933	0.0104547020047438	8226	6666	0.011	0.008	-1.01115	1	1	nosig
PSC	ncbi_105243861	Gm39592	0	0.000193044655128233	8226	6666	0	0	1.55112052411254	1	1	nosig
PSC	ncbi_383491	Prdm14	0.000115042838156516	0.00360110770350306	8226	6666	0	0.002	4.10526112987075	1	1	nosig
PSC	ncbi_17978	Ncoa2	1.09165343551692	1.1581264904524	8226	6666	0.361	0.401	0.0852703280298131	1	1	nosig
PSC	ncbi_105243864	Gm39595	0	0.000194723522196456	8226	6666	0	0	1.55936220807621	1	1	nosig
PSC	ncbi_72265	Tram1	1.15578848832332	1.18664770947627	8226	6666	0.403	0.447	0.038011041372052	1	1	nosig
PSC	ncbi_212442	Lactb2	0.162848246103345	0.123414205499609	8226	6666	0.08	0.073	-0.399737	1	1	nosig
PSC	ncbi_381246	Xkr9	0.000914047612739008	0.000270346010993242	8226	6666	0	0	-1.45318	1	1	nosig
PSC	ncbi_102633349	Gm31195	0.000156919797444159	0	8226	6666	0	0	-1.36132	1	1	nosig
PSC	ncbi_105243865	Gm39596	0.0016842685894591	0.00103516494700148	8226	6666	0.001	0	-0.652431	1	1	nosig
PSC	ncbi_14048	Eya1	0.0049938357407145	0.00690764478757262	8226	6666	0.002	0.004	0.460177209389647	1	1	nosig
PSC	ncbi_17681	Msc	0.330708051554246	0.293002289574809	8226	6666	0.134	0.129	-0.17459	1	1	nosig
PSC	ncbi_105243866	Gm9947	0.109470149624374	0.112914844847482	8226	6666	0.049	0.057	0.0446574714689793	1	1	nosig
PSC	ncbi_277328	Trpa1	0	0	8226	6666	0	0	0	1	1	nosig
PSC	ncbi_98741	Kcnb2	0.00303578873117265	0.00456605287422314	8226	6666	0.001	0.002	0.573374292153904	1	1	nosig
PSC	ncbi_115487079	Gm51616	0.000679382337745856	0.000940803197096841	8226	6666	0	0.001	0.417294155951313	1	1	nosig
PSC	ncbi_115487080	Gm51617	0	0	8226	6666	0	0	0	1	1	nosig
PSC	ncbi_226866	Sbspon	0.0631153098907033	0.0908025527469036	8226	6666	0.027	0.045	0.524046807198506	1	1	nosig
PSC	ncbi_102633776	Gm31523	0	0	8226	6666	0	0	0	1	1	nosig
PSC	ncbi_75799	C8orf89	0.000494162290149513	0.00153150054559018	8226	6666	0	0.001	1.45727052058633	1	1	nosig
PSC	ncbi_19989	Rpl7	10.5158241173622	10.6595749987162	8226	6666	0.88	0.872	0.0195878159920468	1	1	nosig
PSC	ncbi_98711	Rdh10	1.09832363707644	1.04302073248793	8226	6666	0.28	0.297	-0.0745284	1	1	nosig
PSC	ncbi_29819	Stau2	0.278722720212675	0.270788342941979	8226	6666	0.124	0.133	-0.0416498	1	1	nosig
PSC	ncbi_102634042	Gm7568	0.000345750190784955	0.00010166373102477	8226	6666	0	0	-1.14428	1	1	nosig
PSC	ncbi_115487081	C130013N14Rik	0.00321894100242883	0.00690774553141131	8226	6666	0.002	0.003	1.07822740379764	1	1	nosig
PSC	ncbi_66799	Ube2w	0.848293361901326	0.8401860425934	8226	6666	0.321	0.346	-0.0138528	1	1	nosig
PSC	ncbi_67923	ELOC	1.40600843925638	1.3036386882187	8226	6666	0.405	0.44	-0.109053	1	1	nosig
PSC	ncbi_329101	D030040B21Rik	0.00539879818634352	0.00412453790430047	8226	6666	0.003	0.003	-0.380323	1	1	nosig
PSC	ncbi_70397	Tmem70	0.24229890567246	0.221738519775028	8226	6666	0.116	0.126	-0.127873	1	1	nosig
PSC	ncbi_17087	Ly96	0.323602293508579	0.264795983921988	8226	6666	0.134	0.138	-0.289242	1	1	nosig
PSC	ncbi_118567657	Gm53492	0	0	8226	6666	0	0	0	1	1	nosig
PSC	ncbi_57339	Jph1	0.123713498217769	0.141853836423175	8226	6666	0.047	0.059	0.197253233092201	1	1	nosig
PSC	ncbi_108167615	Gm46085	0.000387575600104346	0.000262723295096585	8226	6666	0	0	-0.426757	1	1	nosig
PSC	ncbi_102634387	Gm31982	0	0	8226	6666	0	0	0	1	1	nosig
PSC	ncbi_14545	Gdap1	0.00179977803213225	0.00103958977279714	8226	6666	0.001	0.001	-0.737316	1	1	nosig
PSC	ncbi_102634541	Gm28784	0	0	8226	6666	0	0	0	1	1	nosig
PSC	ncbi_105243867	Gm39597	0	0	8226	6666	0	0	0	1	1	nosig
PSC	ncbi_94227	Pi15	0.476964962326434	0.559206246199008	8226	6666	0.16	0.188	0.229452709515971	1	1	nosig
PSC	ncbi_102634738	Gm28154	0.0105667733877433	0.00933450914842882	8226	6666	0.006	0.006	-0.177104	1	1	nosig
PSC	ncbi_102634913	Gm16070	0.00425314035173468	0.00164559770932774	8226	6666	0.003	0.002	-1.31834	1	1	nosig
PSC	ncbi_83691	Crispld1	0.0534850392661991	0.0445199539337971	8226	6666	0.027	0.026	-0.264141	1	1	nosig
PSC	ncbi_78081	CRISP1	0	0	8226	6666	0	0	0	1	1	nosig
PSC	ncbi_654460	Defb18	0	0	8226	6666	0	0	0	1	1	nosig
PSC	ncbi_77673	Defb41	0	0	8226	6666	0	0	0	1	1	nosig
PSC	ncbi_108167808	TXNL4A	0	0	8226	6666	0	0	0	1	1	nosig
PSC	ncbi_102635013	Gm15825	0	0	8226	6666	0	0	0	1	1	nosig
PSC	ncbi_226896	Tfap2d	0	8.83532607928323e-05	8226	6666	0	0	0.91344100960029	1	1	nosig
PSC	ncbi_21419	Tfap2b	0	0	8226	6666	0	0	0	1	1	nosig
PSC	ncbi_102635266	Gm32651	8.12768383231866e-05	0.000133240075939382	8226	6666	0	0	0.363621093365482	1	1	nosig
PSC	ncbi_75028	4930486I03Rik	0.00426038877286026	0.0139033792191861	8226	6666	0.002	0.008	1.68324633575382	1	1	nosig
PSC	ncbi_105661730	Lincmd1	0.000271533989457204	0.00077970375000078	8226	6666	0	0	1.24352356149812	1	1	nosig
PSC	ncbi_16171	Il17a	0.00105660121754512	0.00299574497791489	8226	6666	0	0.001	1.42039510372117	1	1	nosig
PSC	ncbi_257630	Il17f	0.000167492101239998	0	8226	6666	0	0	-1.4195	1	1	nosig
PSC	ncbi_17215	Mcm3	0.0322039943822415	0.0538756327653494	8226	6666	0.019	0.029	0.740595686408429	1	1	nosig
PSC	ncbi_77741	6720483E21Rik	0.000152816803368938	0.000180436614746392	8226	6666	0	0	0.149582369899166	1	1	nosig
PSC	ncbi_74229	Paqr8	0.033850465358515	0.0344857664339985	8226	6666	0.017	0.016	0.0267470778535919	1	1	nosig
PSC	ncbi_115487083	Gm51618	0.00817615877782375	0.0213774060283968	8226	6666	0.004	0.012	1.37578653117485	1	1	nosig
PSC	ncbi_71877	Efhc1	0.106118211052748	0.1145347940565	8226	6666	0.05	0.059	0.110013862063075	1	1	nosig
PSC	ncbi_75712	Tmem14a	0.153353576396112	0.189037931231847	8226	6666	0.07	0.102	0.301636452180478	1	1	nosig
PSC	ncbi_102635667	Gm32947	0.000552113901493899	0.000129860631492512	8226	6666	0	0	-1.50436	1	1	nosig
PSC	ncbi_102635593	Gm28836	0.0274190552368973	0.0498311162019296	8226	6666	0.012	0.021	0.859508216849671	1	1	nosig
PSC	ncbi_14859	Gsta3	0.190092610340611	0.2358034435764	8226	6666	0.066	0.099	0.310735284870773	1	1	nosig
PSC	ncbi_101056100	Cetn4	0.00460270998939377	0.00294698822310997	8226	6666	0.001	0.001	-0.626108	1	1	nosig
PSC	ncbi_368204	Khdc1a	0	0	8226	6666	0	0	0	1	1	nosig
PSC	ncbi_433278	Khdc1c	0	0	8226	6666	0	0	0	1	1	nosig
PSC	ncbi_102635938	Gm33147	0	0	8226	6666	0	0	0	1	1	nosig
PSC	ncbi_98582	Khdc1b	0	0	8226	6666	0	0	0	1	1	nosig
PSC	ncbi_226922	Kcnq5	0.0281474242634577	0.0370409336169115	8226	6666	0.011	0.015	0.394890759333752	1	1	nosig
PSC	ncbi_118567719	Gm53539	0.000166505639063129	0.000327835001088136	8226	6666	0	0	0.682888454225347	1	1	nosig
PSC	ncbi_116837	Rims1	0.0048164947797381	0.0107940275933052	8226	6666	0.002	0.006	1.14783541029822	1	1	nosig
PSC	ncbi_665725	Gm7759	0	0	8226	6666	0	0	0	1	1	nosig
PSC	ncbi_66755	Ppp1r14b	0	0.000112227875738872	8226	6666	0	0	1.08561416402344	1	1	nosig
PSC	ncbi_102632345	Gm30442	0	0	8226	6666	0	0	0	1	1	nosig
PSC	ncbi_102632273	Gm29506	0	0	8226	6666	0	0	0	1	1	nosig
PSC	ncbi_70155	Ogfrl1	0.297596198246167	0.263629448619503	8226	6666	0.129	0.135	-0.174782	1	1	nosig
PSC	ncbi_100503399	Gm19673	0	0	8226	6666	0	0	0	1	1	nosig
PSC	ncbi_105243890	Gm28822	0	0	8226	6666	0	0	0	1	1	nosig
PSC	ncbi_280645	B3gat2	0.005177548706371	0.00609488985157406	8226	6666	0.003	0.003	0.23121064247926	1	1	nosig
PSC	ncbi_98366	Smap1	1.80066970573208	1.6136754490427	8226	6666	0.509	0.524	-0.158174	1	1	nosig
PSC	ncbi_105243891	Gm53062	0.000173913829871231	0	8226	6666	0	0	-1.45372	1	1	nosig
PSC	ncbi_68002	Sdhaf4	0.606535031351009	0.549620936690254	8226	6666	0.219	0.242	-0.142129	1	1	nosig
PSC	ncbi_68187	Fam135a	0.362725205082842	0.306084645131568	8226	6666	0.155	0.151	-0.244873	1	1	nosig
PSC	ncbi_12839	Col9a1	0.000345340200373972	0	8226	6666	0	0	-2.15491	1	1	nosig
PSC	ncbi_12823	Col19a1	0.000436501856660647	0.00108119170767243	8226	6666	0	0.001	1.13858806465165	1	1	nosig
PSC	ncbi_68421	Lmbrd1	0.77841444453392	0.735211590784615	8226	6666	0.307	0.322	-0.0823681	1	1	nosig
PSC	ncbi_105243892	Gm29414	0	0	8226	6666	0	0	0	1	1	nosig
PSC	ncbi_210933	Adgrb3	0.00546901684231709	0.0118423831648135	8226	6666	0.002	0.003	1.10059620176701	1	1	nosig
PSC	ncbi_100504323	Gm20172	0	0	8226	6666	0	0	0	1	1	nosig
PSC	ncbi_117981786	Gm9884	0	0	8226	6666	0	0	0	1	1	nosig
PSC	ncbi_105243893	Gm39614	0	0	8226	6666	0	0	0	1	1	nosig
PSC	ncbi_102633186	Gm31076	0	0.000740083875185743	8226	6666	0	0	3.07053337583616	1	1	nosig
PSC	ncbi_102633272	Gm31136	0.00258542073803064	0.00174031324246114	8226	6666	0	0	-0.545197	1	1	nosig
PSC	ncbi_210940	Spata31	0	0	8226	6666	0	0	0	1	1	nosig
PSC	ncbi_433281	Gm5524	0	0	8226	6666	0	0	0	1	1	nosig
PSC	ncbi_210962	Gm597	0	0	8226	6666	0	0	0	1	1	nosig
PSC	ncbi_108167331	Gm45942	0.000748097028184556	0.000224977506748875	8226	6666	0	0	-1.38389	1	1	nosig
PSC	ncbi_623924	HSPE1	0	0	8226	6666	0	0	0	1	1	nosig
PSC	ncbi_102633704	Gm31465	0	0	8226	6666	0	0	0	1	1	nosig
PSC	ncbi_102633779	Gm31525	0.000282711086232536	0	8226	6666	0	0	-1.93626	1	1	nosig
PSC	ncbi_105243894	Gm39615	0.00125429792413322	0.00400785945821758	8226	6666	0	0.003	1.60084167979246	1	1	nosig
PSC	ncbi_102633854	Gm31581	0	0	8226	6666	0	0	0	1	1	nosig
PSC	ncbi_108167616	Cebpzos	0	0	8226	6666	0	0	0	1	1	nosig
PSC	ncbi_213109	PHF3	1.62050988989421	1.44315369607835	8226	6666	0.492	0.497	-0.167212	1	1	nosig
PSC	ncbi_19243	PTP4A1	3.92942345611563	3.80737534314632	8226	6666	0.691	0.704	-0.0455197	1	1	nosig
PSC	ncbi_115487084	Gm53209	0.0344441767850618	0.0125052053625462	8226	6666	0.014	0.008	-1.45442	1	1	nosig
PSC	ncbi_102634473	Gm29669	0.0242660775170499	0.0139554775691302	8226	6666	0.01	0.008	-0.793742	1	1	nosig
PSC	ncbi_102634159	Gm28644	0.00013826861587806	0.00113949183532669	8226	6666	0	0	2.37908792714121	1	1	nosig
PSC	ncbi_70988	4931428L18Rik	0.00174946898179221	0.00109770475899491	8226	6666	0.001	0.001	-0.626839	1	1	nosig
PSC	ncbi_266744	Lgsn	0	0	8226	6666	0	0	0	1	1	nosig
PSC	ncbi_74708	Pih1d3	0	0	8226	6666	0	0	0	1	1	nosig
PSC	ncbi_115487371	Gm51754	0	0	8226	6666	0	0	0	1	1	nosig
PSC	ncbi_170771	Khdrbs2	0.0023668600098472	0.00495466840786551	8226	6666	0.001	0.002	1.03494060531152	1	1	nosig
PSC	ncbi_408192	SENP2	0	0	8226	6666	0	0	0	1	1	nosig
PSC	ncbi_408191	SENP2	0	0	8226	6666	0	0	0	1	1	nosig
PSC	ncbi_105243895	Gm39616	3.9454033194856e-05	0.000240447189453678	8226	6666	0	0	1.28764136351925	1	1	nosig
PSC	ncbi_105243896	Gm39617	0.000105635876850878	0.000499906175457458	8226	6666	0	0	1.5446448923388	1	1	nosig
PSC	ncbi_19076	Prim2	0.178479207616504	0.212064654174805	8226	6666	0.083	0.102	0.248620214788258	1	1	nosig
PSC	ncbi_67503	1700001G17Rik	0.00754547562371781	0.00367770044141346	8226	6666	0.003	0.002	-1.0171	1	1	nosig
PSC	ncbi_102634710	Gm32229	0.00464588959363993	0.00293873009264469	8226	6666	0.002	0.002	-0.64321	1	1	nosig
PSC	ncbi_19335	Rab23	0.213850034472965	0.204171450706993	8226	6666	0.104	0.113	-0.0667863	1	1	nosig
PSC	ncbi_213539	Bag2	0.101916148953871	0.097864371776878	8226	6666	0.048	0.055	-0.0584685	1	1	nosig
PSC	ncbi_98403	Znf451	0.689271207638532	0.786275287129626	8226	6666	0.278	0.329	0.189936939627706	1	1	nosig
PSC	ncbi_433287	Rbm10	0.000462451592887282	0	8226	6666	0	0	-2.49173	1	1	nosig
PSC	ncbi_320705	Bend6	0.068951101294294	0.0772930987070156	8226	6666	0.034	0.039	0.164540500011247	1	1	nosig
PSC	ncbi_102634918	Gm38471	0	0	8226	6666	0	0	0	1	1	nosig
PSC	ncbi_13518	Dst	2.50865793926519	2.79452923857429	8226	6666	0.577	0.639	0.155683617287052	1	1	nosig
PSC	ncbi_118567732	Gm53546	0.000135570165138832	0.000539426153203049	8226	6666	0	0	1.44062091904679	1	1	nosig
PSC	ncbi_115487354	Gm51742	0.00423729635696962	0.00391993183356093	8226	6666	0.003	0.003	-0.109625	1	1	nosig
PSC	ncbi_108167617	Gm26788	0.00297027940470674	0.0045133617497576	8226	6666	0.002	0.003	0.587448472401038	1	1	nosig
PSC	ncbi_118567733	Gm37233	0.0376488141643076	0.0337894400801124	8226	6666	0.019	0.017	-0.155596	1	1	nosig
PSC	ncbi_69668	Ccdc115	0.112687915456239	0.0939632425434832	8226	6666	0.056	0.055	-0.26191	1	1	nosig
PSC	ncbi_27993	Imp4	0.0867751478391964	0.0802199809600641	8226	6666	0.046	0.05	-0.113185	1	1	nosig
PSC	ncbi_102635078	Gm32504	0.000415893831953439	0.00018245235704783	8226	6666	0	0	-0.869067	1	1	nosig
PSC	ncbi_19253	Ptpn18	0.0484021570486473	0.0889375853784659	8226	6666	0.021	0.042	0.87636555851469	1	1	nosig
PSC	ncbi_118567734	Gm28417	0.000878744898946185	0.0003156325726849	8226	6666	0.001	0	-1.23562	1	1	nosig
PSC	ncbi_75883	4930568A12Rik	0.000435326735819277	8.15742259380914e-05	8226	6666	0	0	-1.55986	1	1	nosig
PSC	ncbi_102635157	Gm32566	0	0	8226	6666	0	0	0	1	1	nosig
PSC	ncbi_21755	Prss39	0	0	8226	6666	0	0	0	1	1	nosig
PSC	ncbi_12627	Cfc1	0	0.000239871648347175	8226	6666	0	0	1.76499001914668	1	1	nosig
PSC	ncbi_21756	Prss40	0.000563604853217272	0	8226	6666	0	0	-2.73032	1	1	nosig
PSC	ncbi_211383	Amer3	0	0	8226	6666	0	0	0	1	1	nosig
PSC	ncbi_102642976	Gm38647	0	0	8226	6666	0	0	0	1	1	nosig
PSC	ncbi_226970	ARHGEF4	0.00354816259060103	0.00532909788664161	8226	6666	0.002	0.003	0.573542467207485	1	1	nosig
PSC	ncbi_102635632	Gm32920	0	0	8226	6666	0	0	0	1	1	nosig
PSC	ncbi_102635458	Gm32790	0.000577535427244907	0.00392579723438531	8226	6666	0.001	0.002	2.57090622071248	1	1	nosig
PSC	ncbi_121811709	Smim39	0	0	8226	6666	0	0	0	1	1	nosig
PSC	ncbi_214469	Fam168b	0.736241264427679	0.596038535814761	8226	6666	0.295	0.278	-0.304727	1	1	nosig
PSC	ncbi_226971	Plekhb2	0.0548651996502957	0.0621059631699273	8226	6666	0.027	0.032	0.178534398146025	1	1	nosig
PSC	ncbi_118567735	Gm53547	0	0	8226	6666	0	0	0	1	1	nosig
PSC	ncbi_68483	1110002O04Rik	0.00749846064676585	0.00402086672621981	8226	6666	0.004	0.002	-0.882759	1	1	nosig
PSC	ncbi_102635977	Gm33176	0	0	8226	6666	0	0	0	1	1	nosig
PSC	ncbi_105243901	Gm39622	0	0	8226	6666	0	0	0	1	1	nosig
PSC	ncbi_102636039	Gm33222	0	0.00136861268713522	8226	6666	0	0.001	3.87638206326299	1	1	nosig
PSC	ncbi_105243902	Gm39623	0	0	8226	6666	0	0	0	1	1	nosig
PSC	ncbi_105243903	Gm39624	0.000896824670297634	0	8226	6666	0	0	-3.31734	1	1	nosig
PSC	ncbi_50785	Hs6st1	0.15090930321399	0.165514464774999	8226	6666	0.073	0.093	0.133191251144342	1	1	nosig
PSC	ncbi_118567736	Gm53548	0.0162308880023625	0.00696735903650036	8226	6666	0.01	0.005	-1.20836	1	1	nosig
PSC	ncbi_102636118	Gm33280	0.00032219486851963	0	8226	6666	0	0	-2.07791	1	1	nosig
PSC	ncbi_320011	Uggt1	0.352408347738736	0.385774116585655	8226	6666	0.161	0.192	0.130472852629675	1	1	nosig
PSC	ncbi_105243904	Gm39625	0.00134848527133518	0.000695034175226405	8226	6666	0	0	-0.865456	1	1	nosig
PSC	ncbi_214854	Neurl3	0.0677236271909548	0.0695055962448832	8226	6666	0.021	0.03	0.0374153610808991	1	1	nosig
PSC	ncbi_214855	Arid5a	0.40023226610278	0.505575257800035	8226	6666	0.17	0.213	0.337013291333771	1	1	nosig
PSC	ncbi_226976	Kansl3	0.323655330504298	0.317302988475364	8226	6666	0.148	0.164	-0.0285882	1	1	nosig
PSC	ncbi_100534273	Fer1l5	0.000880143992796484	0.0014030614444142	8226	6666	0.001	0	0.616838371117903	1	1	nosig
PSC	ncbi_214895	Lman2l	0.116163106596913	0.122980005561253	8226	6666	0.059	0.072	0.0822030503823825	1	1	nosig
PSC	ncbi_102636293	Gm33401	0	0	8226	6666	0	0	0	1	1	nosig
PSC	ncbi_102636368	Gm33454	0.0122881644401507	0.0134904925831223	8226	6666	0.006	0.009	0.133635308533999	1	1	nosig
PSC	ncbi_94220	Cnnm4	0.047358900833223	0.0730320289655648	8226	6666	0.027	0.041	0.623824700990716	1	1	nosig
PSC	ncbi_94218	Cnnm3	0.182571287946045	0.170892797916379	8226	6666	0.087	0.095	-0.0953143	1	1	nosig
PSC	ncbi_78321	Ankrd23	0.0695264834655748	0.0739154118847049	8226	6666	0.033	0.038	0.0881895467774587	1	1	nosig
PSC	ncbi_109346	Ankrd39	0.124580650520184	0.102600634015739	8226	6666	0.059	0.054	-0.279792	1	1	nosig
PSC	ncbi_381337	Fam178b	0.0150281062462048	0.0176749576618631	8226	6666	0.007	0.009	0.232614722868679	1	1	nosig
PSC	ncbi_12859	Cox5b	2.78240250852122	2.47914109015665	8226	6666	0.592	0.608	-0.166484	1	1	nosig
PSC	ncbi_226977	Actr1b	0.213778275548386	0.223314316032966	8226	6666	0.105	0.13	0.0629316846040308	1	1	nosig
PSC	ncbi_71166	C2orf92	0.00908939878572877	0.00302961728839238	8226	6666	0.004	0.002	-1.55398	1	1	nosig
PSC	ncbi_102636476	Gm33533	0.000238832548290747	7.85213302801099e-05	8226	6666	0	0	-0.924476	1	1	nosig
PSC	ncbi_22637	Zap70	0.000573937759008189	0.00201261424363276	8226	6666	0	0.001	1.64834209627635	1	1	nosig
PSC	ncbi_56030	Tmem131	0.793596363146861	0.765535869607303	8226	6666	0.311	0.325	-0.0519288	1	1	nosig
PSC	ncbi_70853	VWA3B	0.0150250764715737	0.0134818147383503	8226	6666	0.008	0.008	-0.155266	1	1	nosig
PSC	ncbi_105243905	Gm37020	0	0	8226	6666	0	0	0	1	1	nosig
PSC	ncbi_12790	Cnga3	0.00016616425243301	0.000480158952917683	8226	6666	0	0	1.12413140533343	1	1	nosig
PSC	ncbi_269180	INPP4A	0.240703033139835	0.285699915689487	8226	6666	0.116	0.138	0.24715192653318	1	1	nosig
PSC	ncbi_78119	4930439A04Rik	0.00331013994575643	0.0030715605646903	8226	6666	0.002	0.002	-0.104638	1	1	nosig
PSC	ncbi_76178	Coa5	0.235494121453467	0.220803299132689	8226	6666	0.107	0.125	-0.0928886	1	1	nosig
PSC	ncbi_67387	Unc50	0.340656755132695	0.363135498521079	8226	6666	0.167	0.205	0.0921629450052769	1	1	nosig
PSC	ncbi_269181	Mgat4a	0.263213582117401	0.264364416978478	8226	6666	0.119	0.131	0.00629168469025682	1	1	nosig
PSC	ncbi_105243907	Gm39627	0.000272525669379269	0.0010176700708984	8226	6666	0	0	1.58508263167628	1	1	nosig
PSC	ncbi_72097	KIAA1211L	0.0156909380963304	0.0217036481768723	8226	6666	0.007	0.013	0.465472666001866	1	1	nosig
PSC	ncbi_102637491	4930556I23Rik	0	0	8226	6666	0	0	0	1	1	nosig
PSC	ncbi_102637336	4930470B04Rik	0.000138331551069629	0	8226	6666	0	0	-1.25297	1	1	nosig
PSC	ncbi_105243908	Gm39628	0	0.000744634235150814	8226	6666	0	0	3.07832672438445	1	1	nosig
PSC	ncbi_211484	Tsga10	0.13100012896487	0.160680538182906	8226	6666	0.057	0.072	0.294423680078173	1	1	nosig
PSC	ncbi_623661	Lipt1	0.0111421183798648	0.0114908338981816	8226	6666	0.006	0.007	0.0440704524997067	1	1	nosig
PSC	ncbi_69028	Mitd1	0.169520815348753	0.171396236666726	8226	6666	0.076	0.086	0.0158636941812191	1	1	nosig
PSC	ncbi_107734	Mrpl30	1.63741044144036	1.3448619283832	8226	6666	0.467	0.463	-0.283939	1	1	nosig
PSC	ncbi_332427	Lyg2	0.000383730325378757	0	8226	6666	0	0	-2.2742	1	1	nosig
PSC	ncbi_69541	Lyg1	0.000110294613635949	0	8226	6666	0	0	-1.07241	1	1	nosig
PSC	ncbi_98258	Txndc9	0.700978064002165	0.584566006892161	8226	6666	0.273	0.282	-0.261962	1	1	nosig
PSC	ncbi_226982	Eif5b	0.722838316565026	0.823350549333948	8226	6666	0.281	0.339	0.187809457383489	1	1	nosig
PSC	ncbi_102637707	Gm34448	0.00377633001173787	0.00466748160371724	8226	6666	0.002	0.003	0.298535971654759	1	1	nosig
PSC	ncbi_56210	Rev1	0.446520168235957	0.446299818887413	8226	6666	0.192	0.205	-0.000711959	1	1	nosig
PSC	ncbi_329123	Gm5099	0	0.000505271140115022	8226	6666	0	0	2.59758156366079	1	1	nosig
PSC	ncbi_16764	Aff3	1.11425903686222	1.20716743375442	8226	6666	0.296	0.32	0.115531165684961	1	1	nosig
PSC	ncbi_102638318	Gm16150	0.00475611148620842	0.00486168409520108	8226	6666	0.002	0.003	0.0310283401493951	1	1	nosig
PSC	ncbi_102638209	Gm16152	0.0202586955331869	0.0198614230702368	8226	6666	0.011	0.013	-0.0284305	1	1	nosig
PSC	ncbi_102637900	Gm34596	0.000482669477265678	0.0007475085113741	8226	6666	0	0.001	0.54055011895531	1	1	nosig
PSC	ncbi_381338	LONRF2	0.0232329996001681	0.029177905530921	8226	6666	0.01	0.014	0.327440563933728	1	1	nosig
PSC	ncbi_98388	Chst10	0.00951712305809508	0.0137516971996339	8226	6666	0.005	0.007	0.526385470947398	1	1	nosig
PSC	ncbi_433292	Nms	0	0	8226	6666	0	0	0	1	1	nosig
PSC	ncbi_102638660	Gm35171	0	0	8226	6666	0	0	0	1	1	nosig
PSC	ncbi_68833	Pdcl3	0.403793676355081	0.346816551406579	8226	6666	0.186	0.193	-0.219387	1	1	nosig
PSC	ncbi_102638728	Gm35222	0	0	8226	6666	0	0	0	1	1	nosig
PSC	ncbi_18143	Npas2	0.194586501031513	0.135180633420035	8226	6666	0.076	0.065	-0.525198	1	1	nosig
PSC	ncbi_118567737	Gm53549	0.00549345607543585	0.00609628496284096	8226	6666	0.003	0.004	0.14766352558455	1	1	nosig
PSC	ncbi_114641	RPL31	5.59114804346823	5.21211520914523	8226	6666	0.818	0.816	-0.101274	1	1	nosig
PSC	ncbi_54610	Tbc1d8	0.177802680617097	0.152610044392267	8226	6666	0.082	0.077	-0.220293	1	1	nosig
PSC	ncbi_118567738	Gm53550	0.0161255920054581	0.0100601951601365	8226	6666	0.007	0.005	-0.675343	1	1	nosig
PSC	ncbi_52846	Cnot11	0.0983566931282014	0.0894253810752394	8226	6666	0.055	0.055	-0.137193	1	1	nosig
PSC	ncbi_67702	Rnf149	0.547103529765737	0.54023074581333	8226	6666	0.218	0.235	-0.0182348	1	1	nosig
PSC	ncbi_115487085	Gm51620	0	0	8226	6666	0	0	0	1	1	nosig
PSC	ncbi_263764	Creg2	0.0102020676643372	0.0139219454328158	8226	6666	0.008	0.009	0.444752604761137	1	1	nosig
PSC	ncbi_425051	D930019O06Rik	0.000701303627477415	0.000533869573798086	8226	6666	0.001	0.001	-0.338163	1	1	nosig
PSC	ncbi_619289	Rfx8	0.00290328081470233	0.00487697181973061	8226	6666	0.002	0.003	0.728728841303434	1	1	nosig
PSC	ncbi_100042065	Gm3646	0	0	8226	6666	0	0	0	1	1	nosig
PSC	ncbi_73426	1700066B17Rik	0.000714252450528732	0	8226	6666	0	0	-3.02548	1	1	nosig
PSC	ncbi_102639244	Gm35600	0	0	8226	6666	0	0	0	1	1	nosig
PSC	ncbi_26921	Map4k4	2.37011134159257	2.26127723423722	8226	6666	0.578	0.588	-0.067814	1	1	nosig
PSC	ncbi_100047133	Gm16894	0.00263108524725269	0.00538154130567962	8226	6666	0.002	0.003	1.00510726212731	1	1	nosig
PSC	ncbi_16178	Il1r2	0.0519157564484784	0.0673374438715579	8226	6666	0.027	0.04	0.374601147763387	1	1	nosig
PSC	ncbi_102639421	Gm35741	0	0	8226	6666	0	0	0	1	1	nosig
PSC	ncbi_16177	Il1r1	1.99761529857219	1.79282319499321	8226	6666	0.497	0.481	-0.156037	1	1	nosig
PSC	ncbi_107527	Il1rl2	0.909487376333234	0.84110141116841	8226	6666	0.332	0.33	-0.112761	1	1	nosig
PSC	ncbi_17082	Il1rl1	0.00680570356303308	0.0151210153366856	8226	6666	0.002	0.004	1.14020428787723	1	1	nosig
PSC	ncbi_16182	Il18r1	0.00709358645091502	0.0136835235520224	8226	6666	0.003	0.005	0.938161610161454	1	1	nosig
PSC	ncbi_16174	Il18rap	0.0020026522592272	0.00706997088746797	8226	6666	0.001	0.002	1.76975698705489	1	1	nosig
PSC	ncbi_102639500	Gm35801	0	0	8226	6666	0	0	0	1	1	nosig
PSC	ncbi_110895	Slc9a4	0.0023216795454561	0.000674082197724794	8226	6666	0.001	0	-1.64545	1	1	nosig
PSC	ncbi_118567739	Gm37435	0	0	8226	6666	0	0	0	1	1	nosig
PSC	ncbi_226999	Slc9a2	0.000416314926037076	0.000190326061279054	8226	6666	0	0	-0.830577	1	1	nosig
PSC	ncbi_102641498	Gm37915	0	0.000290839475572218	8226	6666	0	0	1.96657618976301	1	1	nosig
PSC	ncbi_211798	Mfsd9	0.0100408448309365	0.00985255128155706	8226	6666	0.005	0.006	-0.0270395	1	1	nosig
PSC	ncbi_381339	Tmem182	0.0021805111952146	0.00113270769990825	8226	6666	0.001	0.001	-0.887527	1	1	nosig
PSC	ncbi_74897	4930448I06Rik	0	0	8226	6666	0	0	0	1	1	nosig
PSC	ncbi_118567740	Gm53551	0	0	8226	6666	0	0	0	1	1	nosig
PSC	ncbi_105243912	Gm39631	0	0.000162935811339361	8226	6666	0	0	1.39471064755969	1	1	nosig
PSC	ncbi_102639680	Gm35935	0	0	8226	6666	0	0	0	1	1	nosig
PSC	ncbi_102639765	Gm29260	0.00118509886827613	0.00091369487494406	8226	6666	0	0.001	-0.342256	1	1	nosig
PSC	ncbi_102640173	Gm28175	0	0	8226	6666	0	0	0	1	1	nosig
PSC	ncbi_108167620	Gm46088	0	0	8226	6666	0	0	0	1	1	nosig
PSC	ncbi_102640664	Gm36678	0	0	8226	6666	0	0	0	1	1	nosig
PSC	ncbi_118567741	Gm37047	0	0	8226	6666	0	0	0	1	1	nosig
PSC	ncbi_108167621	Gm46089	0	0	8226	6666	0	0	0	1	1	nosig
PSC	ncbi_102640854	Gm36822	0	0	8226	6666	0	0	0	1	1	nosig
PSC	ncbi_66297	Pantr1	0	0	8226	6666	0	0	0	1	1	nosig
PSC	ncbi_108167623	Gm20646	0	0.000210311231599818	8226	6666	0	0	1.63371591562303	1	1	nosig
PSC	ncbi_18993	Pou3f3	0	0	8226	6666	0	0	0	1	1	nosig
PSC	ncbi_73100	2900092D14Rik	0	0	8226	6666	0	0	0	1	1	nosig
PSC	ncbi_66620	Pantr2	0	0	8226	6666	0	0	0	1	1	nosig
PSC	ncbi_104940697	Dalir	0	0	8226	6666	0	0	0	1	1	nosig
PSC	ncbi_118567742	Gm53552	0.000434662244617908	0	8226	6666	0	0	-2.41863	1	1	nosig
PSC	ncbi_69527	Mrps9	0.307674688945228	0.338642713776758	8226	6666	0.132	0.157	0.138315324116681	1	1	nosig
PSC	ncbi_105243914	Gm39633	0	0	8226	6666	0	0	0	1	1	nosig
PSC	ncbi_93690	Gpr45	0.00415111434680641	0.00227579266249389	8226	6666	0.002	0.002	-0.839432	1	1	nosig
PSC	ncbi_73122	Tgfbrap1	0.135886009404964	0.136227362264747	8226	6666	0.07	0.078	0.00361692364151922	1	1	nosig
PSC	ncbi_105243915	Gm28782	0	0	8226	6666	0	0	0	1	1	nosig
PSC	ncbi_108167597	8430432A02Rik	0.00654123204993211	0.00159231597402135	8226	6666	0.003	0.001	-1.97245	1	1	nosig
PSC	ncbi_98404	C2orf49	0.117626717976487	0.103567350657813	8226	6666	0.054	0.061	-0.18348	1	1	nosig
PSC	ncbi_102632346	Gm29040	0	9.03922640998735e-05	8226	6666	0	0	0.928974861148585	1	1	nosig
PSC	ncbi_115487086	LOC115487086	0	7.35944866072165e-05	8226	6666	0	0	0.795721128250488	1	1	nosig
PSC	ncbi_17974	Nck2	0.144490769678127	0.148478983186141	8226	6666	0.068	0.086	0.039254600921882	1	1	nosig
PSC	ncbi_102642726	Gm38628	0	0	8226	6666	0	0	0	1	1	nosig
PSC	ncbi_102632604	Gm30634	0	0	8226	6666	0	0	0	1	1	nosig
PSC	ncbi_78896	Ecrg4	0.00989543373149455	0.0132696332508181	8226	6666	0.005	0.007	0.419618814421029	1	1	nosig
PSC	ncbi_67883	Uxs1	0.12053379674368	0.11791550447518	8226	6666	0.057	0.067	-0.0316577	1	1	nosig
PSC	ncbi_22019	Tpp2	0.979005566178413	0.917532760208048	8226	6666	0.341	0.365	-0.0935475	1	1	nosig
PSC	ncbi_433294	Mettl21c	0.0016624495423028	0.00101820412418102	8226	6666	0.001	0.001	-0.656398	1	1	nosig
PSC	ncbi_102636082	CCDC168	0.0225217357848549	0.0173298717661317	8226	6666	0.009	0.009	-0.376148	1	1	nosig
PSC	ncbi_75623	Tex30	0.0997183758753131	0.0756128908073249	8226	6666	0.047	0.044	-0.398766	1	1	nosig
PSC	ncbi_72050	Poglut2	0.239269874613138	0.232566777219496	8226	6666	0.118	0.132	-0.0409764	1	1	nosig
PSC	ncbi_246229	Bivm	0.0765209692472057	0.0596774085290627	8226	6666	0.04	0.036	-0.358139	1	1	nosig
PSC	ncbi_22592	Ercc5	0.323725165873821	0.312455152372602	8226	6666	0.141	0.16	-0.0511043	1	1	nosig
PSC	ncbi_403183	Mettl21e	0.00126160901512482	0.00113530462276875	8226	6666	0.001	0	-0.140446	1	1	nosig
PSC	ncbi_105243917	Gm28893	0	0	8226	6666	0	0	0	1	1	nosig
PSC	ncbi_105243918	Gm39635	0.000996092116129036	0.00240111439111705	8226	6666	0	0	1.19020199400886	1	1	nosig
PSC	ncbi_70676	Gulp1	2.06136841704395	1.9742379347918	8226	6666	0.519	0.531	-0.0623034	1	1	nosig
PSC	ncbi_75066	4930521E06Rik	0.000973079512588986	0.000352848338250585	8226	6666	0	0	-1.24466	1	1	nosig
PSC	ncbi_12825	Col3a1	64.5416	60.1710439891895	8226	6666	0.988	0.98	-0.101159	1	1	nosig
PSC	ncbi_12832	Col5a2	11.0309584202151	11.1374913050448	8226	6666	0.89	0.894	0.013866036016501	1	1	nosig
PSC	ncbi_105243920	Gm39637	0.00535115490009607	0.00862199286030816	8226	6666	0.002	0.004	0.678095892932894	1	1	nosig
PSC	ncbi_115487087	Gm51621	0.0110861508555048	0.00369955245966901	8226	6666	0.007	0.002	-1.55781	1	1	nosig
PSC	ncbi_73674	Wdr75	0.328096714699177	0.319759761252994	8226	6666	0.129	0.154	-0.0371213	1	1	nosig
PSC	ncbi_102632958	Gm30900	0.00118898812016422	0.00111062645523775	8226	6666	0.001	0.001	-0.0904852	1	1	nosig
PSC	ncbi_227058	Dnah7	0.261620758050689	0.267090585169345	8226	6666	0.115	0.123	0.0298408188926743	1	1	nosig
PSC	ncbi_102633144	Gm31046	0	0.000766486419828311	8226	6666	0	0	3.11517713865275	1	1	nosig
PSC	ncbi_100101919	Dnah7	0.0150810690818919	0.0165488465026712	8226	6666	0.007	0.01	0.133148833330639	1	1	nosig
PSC	ncbi_227059	Slc39a10	0.329184747538194	0.271208453442316	8226	6666	0.156	0.139	-0.279402	1	1	nosig
PSC	ncbi_105243921	Gm39638	0	0	8226	6666	0	0	0	1	1	nosig
PSC	ncbi_105243922	Gm39639	0	0	8226	6666	0	0	0	1	1	nosig
PSC	ncbi_442837	C230029F24Rik	0.00191141143207532	0	8226	6666	0	0	-4.33014	1	1	nosig
PSC	ncbi_105243923	Gm39640	0	0	8226	6666	0	0	0	1	1	nosig
PSC	ncbi_102633780	Gm28321	0	0	8226	6666	0	0	0	1	1	nosig
PSC	ncbi_56363	Tmeff2	0.796887578452312	0.83230738559171	8226	6666	0.169	0.2	0.0627325264504874	1	1	nosig
PSC	ncbi_442821	9330175M20Rik	0.00568357174025351	0.00563435848624061	8226	6666	0.004	0.003	-0.0123286	1	1	nosig
PSC	ncbi_20324	Cavin2	0.284356490641245	0.308619276891554	8226	6666	0.107	0.126	0.118087569410548	1	1	nosig
PSC	ncbi_109019	Nabp1	0.132016746085669	0.146444210624847	8226	6666	0.058	0.065	0.149522631129776	1	1	nosig
PSC	ncbi_100045066	Gm17767	0.00232671812279856	0.000866877067824037	8226	6666	0.001	0.001	-1.3276	1	1	nosig
PSC	ncbi_102633934	Gm31636	0	0	8226	6666	0	0	0	1	1	nosig
PSC	ncbi_17912	Myo1b	0.413465427046086	0.452860502852265	8226	6666	0.167	0.195	0.131269670678594	1	1	nosig
PSC	ncbi_102636835	Gm33795	0.000164144973102876	0.000271625744760617	8226	6666	0	0	0.492520494911833	1	1	nosig
PSC	ncbi_20849	Stat4	0.0149305821613961	0.0366422101565784	8226	6666	0.007	0.018	1.2895375230869	1	1	nosig
PSC	ncbi_102634160	Gm31812	0.0200154877212428	0.0140773401000351	8226	6666	0.009	0.005	-0.50472	1	1	nosig
PSC	ncbi_20846	Stat1	0.444907701880756	0.376267545550815	8226	6666	0.173	0.164	-0.241688	1	1	nosig
PSC	ncbi_14660	Gls	2.16805324884187	2.08851555499572	8226	6666	0.524	0.554	-0.0539198	1	1	nosig
PSC	ncbi_102634235	Gm31867	0	0	8226	6666	0	0	0	1	1	nosig
PSC	ncbi_102634354	Gm31955	0.00208122838343981	0.000400208706870908	8226	6666	0.001	0	-2.12454	1	1	nosig
PSC	ncbi_17936	Nab1	0.863202129335895	0.862331358300046	8226	6666	0.31	0.334	-0.00145591	1	1	nosig
PSC	ncbi_118126071	Gm53065	0.0189928222146551	0.0298786876008857	8226	6666	0.009	0.016	0.650906855581002	1	1	nosig
PSC	ncbi_102634661	Gm28178	0	0.000163024344164475	8226	6666	0	0	1.39519633404227	1	1	nosig
PSC	ncbi_227094	Nemp2	0.038797989551374	0.0403895545754989	8226	6666	0.02	0.021	0.0578541808310015	1	1	nosig
PSC	ncbi_98682	Mfsd6	0.061556133144134	0.076787742077866	8226	6666	0.029	0.043	0.31850920157917	1	1	nosig
PSC	ncbi_16329	Inpp1	0.106895891704195	0.104353654343562	8226	6666	0.054	0.057	-0.0346924	1	1	nosig
PSC	ncbi_227095	Hibch	0.110116735323165	0.114932478495218	8226	6666	0.057	0.063	0.0616979524858835	1	1	nosig
PSC	ncbi_67080	C2orf88	0.0461885430495882	0.0636833539611622	8226	6666	0.018	0.03	0.462524807806058	1	1	nosig
PSC	ncbi_17700	Mstn	0	0.000159370021778551	8226	6666	0	0	1.37501174122906	1	1	nosig
PSC	ncbi_69397	1700019A02Rik	0.00451268352242684	0.00721060654090666	8226	6666	0.002	0.003	0.66438479551284	1	1	nosig
PSC	ncbi_227099	PMS1	0.0553000227140358	0.0556705504865429	8226	6666	0.025	0.029	0.00961694347598657	1	1	nosig
PSC	ncbi_227102	Ormdl1	0.0582976975995515	0.0543274760495504	8226	6666	0.029	0.033	-0.101576	1	1	nosig
PSC	ncbi_72085	Osgepl1	0.074081779137112	0.0582964154518821	8226	6666	0.036	0.033	-0.345185	1	1	nosig
PSC	ncbi_70396	Asnsd1	0.218696926881087	0.23375276397025	8226	6666	0.106	0.13	0.0960080056122549	1	1	nosig
PSC	ncbi_110599589	ASDURF	0	0	8226	6666	0	0	0	1	1	nosig
PSC	ncbi_118567743	Gm53553	0.000120852735937956	0	8226	6666	0	0	-1.14308	1	1	nosig
PSC	ncbi_627872	Dnah7	0.00945939131086137	0.00917383669867289	8226	6666	0.005	0.005	-0.0437524	1	1	nosig
PSC	ncbi_102634815	Gm32311	0.0133432925273128	0.0109593325595152	8226	6666	0.006	0.005	-0.281622	1	1	nosig
PSC	ncbi_98267	Stk17b	0.50747029103534	0.480295218720521	8226	6666	0.197	0.199	-0.0793858	1	1	nosig
PSC	ncbi_329152	Hecw2	0.65172255784703	0.602842268776589	8226	6666	0.212	0.207	-0.112459	1	1	nosig
PSC	ncbi_115487088	Gm51622	0.00522984047614864	0.00217759014612654	8226	6666	0.002	0.001	-1.22658	1	1	nosig
PSC	ncbi_78016	Ccdc150	0.00403485792579161	0.00421704648835689	8226	6666	0.002	0.002	0.0622068695497877	1	1	nosig
PSC	ncbi_98488	GTF3C3	0.167129151233002	0.165562269724042	8226	6666	0.077	0.09	-0.0135813	1	1	nosig
PSC	ncbi_102637189	C2orf66	0.000615893144408879	0.000489951459618435	8226	6666	0	0	-0.279148	1	1	nosig
PSC	ncbi_241062	Pgap1	0.125390708704835	0.141962880095834	8226	6666	0.059	0.075	0.178949087632207	1	1	nosig
PSC	ncbi_115487089	Gm51623	0.0014468342034731	0.000482020259741254	8226	6666	0.001	0	-1.41018	1	1	nosig
PSC	ncbi_329154	Ankrd44	0.636896282651223	0.608584286078553	8226	6666	0.228	0.237	-0.0655908	1	1	nosig
PSC	ncbi_73980	4930444A19Rik	0.0293641859344768	0.0238685620274273	8226	6666	0.015	0.015	-0.297819	1	1	nosig
PSC	ncbi_81898	SF3B1	3.20930058972501	3.6108779934859	8226	6666	0.655	0.714	0.170085753432612	1	1	nosig
PSC	ncbi_67876	Coq10b	2.23425374701061	1.81974	8226	6666	0.549	0.525	-0.296049	1	1	nosig
PSC	ncbi_15510	Hspd1	1.44568562398164	1.33062869685291	8226	6666	0.437	0.459	-0.119637	1	1	nosig
PSC	ncbi_15528	Hspe1	2.94846471031302	2.62446939153089	8226	6666	0.62	0.646	-0.167932	1	1	nosig
PSC	ncbi_19070	MOB4	0.741265289642019	0.589013802444139	8226	6666	0.294	0.272	-0.331638	1	1	nosig
PSC	ncbi_74013	Rftn2	0.291054426526763	0.268307382828672	8226	6666	0.135	0.135	-0.11736	1	1	nosig
PSC	ncbi_628004	Gm10561	0.0215319756190003	0.0160006245159224	8226	6666	0.011	0.01	-0.426049	1	1	nosig
PSC	ncbi_212679	Mars2	0.0129540196986166	0.00868078011596568	8226	6666	0.005	0.006	-0.572073	1	1	nosig
PSC	ncbi_75388	Boll	0.00034563476841932	0.00120024193157834	8226	6666	0	0.001	1.54484638434098	1	1	nosig
PSC	ncbi_101055993	BTF3	0.000262277814627811	0	8226	6666	0	0	-1.8571	1	1	nosig
PSC	ncbi_105243926	Gm39642	0.00808522117025638	0.0071922626705611	8226	6666	0.003	0.004	-0.166655	1	1	nosig
PSC	ncbi_102635670	Gm32949	0.000186279140484202	0.000159217789747559	8226	6666	0	0	-0.143258	1	1	nosig
PSC	ncbi_329159	9130227L01Rik	0	0	8226	6666	0	0	0	1	1	nosig
PSC	ncbi_69356	1700003I22Rik	0	0	8226	6666	0	0	0	1	1	nosig
PSC	ncbi_118567744	Gm53554	0.00148296795160352	0.00192386425877655	8226	6666	0.001	0.001	0.354480483952361	1	1	nosig
PSC	ncbi_71066	HSFY1	0	0	8226	6666	0	0	0	1	1	nosig
PSC	ncbi_212712	Satb2	0.042583115272559	0.0475129934711138	8226	6666	0.022	0.023	0.157689858625114	1	1	nosig
PSC	ncbi_115487090	Gm51624	0	0	8226	6666	0	0	0	1	1	nosig
PSC	ncbi_329160	9130024F11Rik	0.00401647316720085	0.00280016239703518	8226	6666	0.002	0.002	-0.505275	1	1	nosig
PSC	ncbi_102636041	Gm38484	0	0	8226	6666	0	0	0	1	1	nosig
PSC	ncbi_115487091	1700126A01Rik	0	0	8226	6666	0	0	0	1	1	nosig
PSC	ncbi_407809	BC055402	0.00113084434493014	0.000562987423603597	8226	6666	0	0.001	-0.892595	1	1	nosig
PSC	ncbi_75323	4930558J18Rik	0.000281530177796636	0.000301513376830647	8226	6666	0	0	0.0736508793504595	1	1	nosig
PSC	ncbi_73467	C2orf69	0.0381375343053179	0.0310334315133629	8226	6666	0.021	0.019	-0.296525	1	1	nosig
PSC	ncbi_68736	Tyw5	0.0976246753903524	0.066184173068002	8226	6666	0.044	0.044	-0.560058	1	1	nosig
PSC	ncbi_68115	Maip1	0.164069741792411	0.141926938165297	8226	6666	0.081	0.082	-0.209024	1	1	nosig
PSC	ncbi_118567745	Gm53555	0.0299332487930158	0.00727193051544587	8226	6666	0.011	0.004	-2.02645	1	1	nosig
PSC	ncbi_67198	Spats2l	0.867271958461316	0.856352993780004	8226	6666	0.316	0.334	-0.0182767	1	1	nosig
PSC	ncbi_51960	KCTD18	0.163871070995269	0.116203379271314	8226	6666	0.073	0.064	-0.495548	1	1	nosig
PSC	ncbi_68549	Sgo2	0.0090176894000446	0.00607687179346714	8226	6666	0.004	0.004	-0.561792	1	1	nosig
PSC	ncbi_11761	Aox1	0.282243690645798	0.224919692665216	8226	6666	0.12	0.105	-0.327401	1	1	nosig
PSC	ncbi_105243928	Gm39643	0.00531726488888432	0.00300207723606965	8226	6666	0.003	0.002	-0.80433	1	1	nosig
PSC	ncbi_71872	Aox4	0.00905741042820078	0.0118691682038343	8226	6666	0.003	0.005	0.386311306199006	1	1	nosig
PSC	ncbi_213043	Aox2	0.00915098942174358	0.00799212768668265	8226	6666	0.004	0.005	-0.193089	1	1	nosig
PSC	ncbi_102636191	Gm15759	0.00278851408433554	0.00201517809973231	8226	6666	0.002	0.001	-0.449548	1	1	nosig
PSC	ncbi_118567643	Gm53481	0.00442392852393265	0.00633559147793267	8226	6666	0.002	0.002	0.508496613201979	1	1	nosig
PSC	ncbi_66882	BZW1	1.28200928745679	1.14075914329794	8226	6666	0.437	0.444	-0.168399	1	1	nosig
PSC	ncbi_12747	Clk1	3.29836607536369	2.69479383907932	8226	6666	0.686	0.658	-0.291567	1	1	nosig
PSC	ncbi_70225	Ppil3	0.273423327561405	0.242348915582284	8226	6666	0.117	0.131	-0.173983	1	1	nosig
PSC	ncbi_65102	Nif3l1	0.0476474048959154	0.0535403218502193	8226	6666	0.024	0.035	0.167895569843697	1	1	nosig
PSC	ncbi_18393	Orc2	0.201920363241097	0.195180443101523	8226	6666	0.098	0.11	-0.0489532	1	1	nosig
PSC	ncbi_100504455	Gm15834	0.014103626402103	0.01747135534622	8226	6666	0.008	0.01	0.306966157483708	1	1	nosig
PSC	ncbi_213056	Fam126b	0.150550564744358	0.147852352472398	8226	6666	0.074	0.083	-0.0260734	1	1	nosig
PSC	ncbi_66495	Ndufb3	1.00758120729447	1.01875689828463	8226	6666	0.336	0.384	0.0159121384116276	1	1	nosig
PSC	ncbi_108812	Flacc1	0.000280235922111255	0.000550027718702685	8226	6666	0	0	0.773606404876081	1	1	nosig
PSC	ncbi_12633	Cflar	0.909325708705859	0.960228579022776	8226	6666	0.329	0.381	0.0785723238697268	1	1	nosig
PSC	ncbi_105243931	Gm39646	0.000217198083044471	0.000737080526515929	8226	6666	0	0	1.39998236334536	1	1	nosig
PSC	ncbi_12370	Casp8	0.177067915481039	0.155619353988233	8226	6666	0.084	0.086	-0.186169	1	1	nosig
PSC	ncbi_101056017	Flacc1	0.0333435129798774	0.0177775469181497	8226	6666	0.014	0.011	-0.903578	1	1	nosig
PSC	ncbi_70827	Trak2	0.478243847754298	0.401552225602719	8226	6666	0.192	0.191	-0.252101	1	1	nosig
PSC	ncbi_227154	Stradb	0.059886343637118	0.0599581835512875	8226	6666	0.033	0.038	0.00172674427915121	1	1	nosig
PSC	ncbi_73463	C2CD6	0.000539640032315161	0.000801431603637479	8226	6666	0	0.001	0.49495779722672	1	1	nosig
PSC	ncbi_105243932	Gm29018	0	0	8226	6666	0	0	0	1	1	nosig
PSC	ncbi_381259	Tmem237	0.157182560438121	0.155106874233348	8226	6666	0.071	0.087	-0.0191663	1	1	nosig
PSC	ncbi_227157	Mpp4	0.00586887540397162	0.0119539887182476	8226	6666	0.003	0.008	1.01397957565468	1	1	nosig
PSC	ncbi_74018	Als2	0.102215575004448	0.0731925855044803	8226	6666	0.048	0.038	-0.481287	1	1	nosig
PSC	ncbi_102636662	Gm33667	0.0178371942295763	0.00561329560435366	8226	6666	0.008	0.003	-1.65056	1	1	nosig
PSC	ncbi_271697	Cdk15	0.0147509839842207	0.00785097024589154	8226	6666	0.006	0.004	-0.901356	1	1	nosig
PSC	ncbi_115487092	Gm51625	0	0.000837137285157087	8226	6666	0	0	3.22826040979187	1	1	nosig
PSC	ncbi_102636732	Gm33724	0	0.00031347317512868	8226	6666	0	0	2.04779373480364	1	1	nosig
PSC	ncbi_102636802	Gm33774	0.000256955753709555	0	8226	6666	0	0	-1.83575	1	1	nosig
PSC	ncbi_118567746	Gm53556	0.000262561052008618	0	8226	6666	0	0	-1.85822	1	1	nosig
PSC	ncbi_14369	Fzd7	0.115964865308052	0.117086634281281	8226	6666	0.055	0.059	0.0138767211773712	1	1	nosig
PSC	ncbi_381260	KIAA2012	0.00181807119715862	0.00386274642748317	8226	6666	0.001	0.002	1.04684438057106	1	1	nosig
PSC	ncbi_102636957	Gm28411	0.000317818998901935	0.000151240045871711	8226	6666	0	0	-0.733812	1	1	nosig
PSC	ncbi_105243934	Gm39648	0.0208413091439653	0.0266224280253096	8226	6666	0.007	0.01	0.351699463383325	1	1	nosig
PSC	ncbi_102636883	Gm33833	0	0.000363865335312359	8226	6666	0	0	2.21370603751874	1	1	nosig
PSC	ncbi_22218	SUMO1	1.58913182551008	1.27841689875134	8226	6666	0.487	0.46	-0.313858	1	1	nosig
PSC	ncbi_55989	Nop58	2.44191847688766	2.38864051432319	8226	6666	0.501	0.516	-0.031824	1	1	nosig
PSC	ncbi_12168	Bmpr2	1.63536153845761	1.88728550783049	8226	6666	0.473	0.545	0.206691299025686	1	1	nosig
PSC	ncbi_72750	Fam117b	0.317877559524701	0.329210245585156	8226	6666	0.141	0.162	0.0505224436428255	1	1	nosig
PSC	ncbi_70375	Ica1l	0.00457737709840681	0.00551640236660514	8226	6666	0.002	0.002	0.263946549885117	1	1	nosig
PSC	ncbi_57750	Wdr12	0.152896211999707	0.162282292490553	8226	6666	0.072	0.091	0.0858983837058393	1	1	nosig
PSC	ncbi_241066	Carf	0.0725337335651744	0.0737530319202021	8226	6666	0.034	0.039	0.0240174094960277	1	1	nosig
PSC	ncbi_269198	NBEAL1	1.41895881844359	1.48666471345764	8226	6666	0.448	0.485	0.0672419643389893	1	1	nosig
PSC	ncbi_77951	Cyp20a1	0.83123083038117	0.693687185339807	8226	6666	0.306	0.305	-0.26093	1	1	nosig
PSC	ncbi_329165	ABI2	0.548904077045256	0.521569615716823	8226	6666	0.22	0.233	-0.0736805	1	1	nosig
PSC	ncbi_77300	RAPH1	0.741368150694653	0.767570095689259	8226	6666	0.272	0.305	0.0501017255913842	1	1	nosig
PSC	ncbi_100042533	Lix1	0.00266358380443464	0.00250610290069058	8226	6666	0.001	0.002	-0.0846463	1	1	nosig
PSC	ncbi_105243936	Gm38388	0.000347231554070238	0.000301359994696862	8226	6666	0	0	-0.156125	1	1	nosig
PSC	ncbi_115487093	Gm51626	0.000256995151832112	0.000193318300902255	8226	6666	0	0	-0.283437	1	1	nosig
PSC	ncbi_12487	Cd28	0.0131447494750199	0.0236275769547182	8226	6666	0.005	0.01	0.841144225611109	1	1	nosig
PSC	ncbi_76443	2310016D23Rik	0.0017621952863967	6.76840829724553e-05	8226	6666	0.001	0	-3.47319	1	1	nosig
PSC	ncbi_105243938	Gm38137	0.00757899034013603	0.00504849949978415	8226	6666	0.004	0.004	-0.576765	1	1	nosig
PSC	ncbi_105243937	Gm39650	0.000167723188576146	0	8226	6666	0	0	-1.42074	1	1	nosig
PSC	ncbi_12477	Ctla4	0.00580673754962507	0.0153654400493819	8226	6666	0.003	0.006	1.38861446792853	1	1	nosig
PSC	ncbi_102637969	Gm34649	0.0006958345260547	0	8226	6666	0.001	0	-2.99247	1	1	nosig
PSC	ncbi_54167	Icos	0.00739823705082084	0.0141971565453685	8226	6666	0.004	0.006	0.931104907576165	1	1	nosig
PSC	ncbi_105243939	Gm11587	0.000300607732640925	0.00117467414930182	8226	6666	0	0	1.66986631774989	1	1	nosig
PSC	ncbi_77341	9530026F06Rik	0	0	8226	6666	0	0	0	1	1	nosig
PSC	ncbi_72823	Pard3b	3.76040492535411	3.90044314343569	8226	6666	0.664	0.721	0.0527486441089695	1	1	nosig
PSC	ncbi_74661	Pard3bos1	0.0817575694879417	0.0910769439156729	8226	6666	0.045	0.052	0.1555532225483	1	1	nosig
PSC	ncbi_105243940	Pard3bos2	0	0.000162230995458149	8226	6666	0	0	1.39083822084153	1	1	nosig
PSC	ncbi_102638280	Gm34881	0.0127334505467827	0.00890973739663144	8226	6666	0.007	0.007	-0.510352	1	1	nosig
PSC	ncbi_105243942	Gm29083	0	0	8226	6666	0	0	0	1	1	nosig
PSC	ncbi_74992	4930487H11Rik	0.00353572178739362	0.00246357939875895	8226	6666	0.002	0.002	-0.504082	1	1	nosig
PSC	ncbi_100043070	Gm4208	0.000509741703420904	0	8226	6666	0	0	-2.6082	1	1	nosig
PSC	ncbi_102638592	Gm35120	0	0.00159420830499628	8226	6666	0	0	4.08253936159389	1	1	nosig
PSC	ncbi_105243943	Gm39652	0	0	8226	6666	0	0	0	1	1	nosig
PSC	ncbi_102638767	Gm35252	0.000153317905259163	0	8226	6666	0	0	-1.34095	1	1	nosig
PSC	ncbi_102638884	Gm38513	0	0.000100458716600917	8226	6666	0	0	1.00330515195365	1	1	nosig
PSC	ncbi_227195	Ino80d	0.515424087948164	0.544562215925279	8226	6666	0.211	0.248	0.079321949292746	1	1	nosig
PSC	ncbi_100380944	Ino80dos	0.0795186846521229	0.102694040262354	8226	6666	0.038	0.054	0.368577680597045	1	1	nosig
PSC	ncbi_227197	Ndufs1	0.229401086990352	0.253421169250827	8226	6666	0.108	0.135	0.143605231902203	1	1	nosig
PSC	ncbi_55949	Eef1b	7.66281676799431	8.17132786682651	8226	6666	0.854	0.843	0.0926945597108913	1	1	nosig
PSC	ncbi_241070	Gpr1	0.004031577487845	0.00384330273626676	8226	6666	0.001	0.002	-0.0672883	1	1	nosig
PSC	ncbi_73884	Zdbf2	0.00539213185187125	0.00933488298932108	8226	6666	0.003	0.003	0.780638364471133	1	1	nosig
PSC	ncbi_73346	1700039I01Rik	0	0	8226	6666	0	0	0	1	1	nosig
PSC	ncbi_102639043	Gm11608	0	0	8226	6666	0	0	0	1	1	nosig
PSC	ncbi_102638958	Gm35393	0	0.000628203523869975	8226	6666	0	0	2.86434172218512	1	1	nosig
PSC	ncbi_23792	Adam23	0.0789170034343613	0.0787979462363307	8226	6666	0.032	0.034	-0.00217539	1	1	nosig
PSC	ncbi_105243944	FAM237A	0	0.000821549843921961	8226	6666	0	0	3.20406219909995	1	1	nosig
PSC	ncbi_241073	Dytn	0	0.000482289987454619	8226	6666	0	0	2.54173781167371	1	1	nosig
PSC	ncbi_76668	Mdh1b	0	0.000274706981511478	8226	6666	0	0	1.90576285809979	1	1	nosig
PSC	ncbi_75619	Fastkd2	0.106666228991505	0.0955430429008558	8226	6666	0.051	0.06	-0.158723	1	1	nosig
PSC	ncbi_74426	4933402D24Rik	0	0	8226	6666	0	0	0	1	1	nosig
PSC	ncbi_433315	Gm13749	0.00432287192646139	0.00191473312704482	8226	6666	0.002	0.002	-1.13439	1	1	nosig
PSC	ncbi_93691	Klf7	1.49605696234816	1.75804429357986	8226	6666	0.46	0.533	0.2327919427149	1	1	nosig
PSC	ncbi_102639767	Gm13748	0.00757430231035762	0.00579017500291003	8226	6666	0.004	0.003	-0.381725	1	1	nosig
PSC	ncbi_102639609	Gm35880	0.219983477320635	0.0962927094016942	8226	6666	0.086	0.048	-1.19105	1	1	nosig
PSC	ncbi_105243945	Gm39654	0.000246573986662032	0.00021900000219	8226	6666	0	0	-0.119607	1	1	nosig
PSC	ncbi_102639502	Gm35803	0.0012571945868794	0.00235775705487113	8226	6666	0.001	0.002	0.856714733756162	1	1	nosig
PSC	ncbi_118567747	Gm53557	0.000921177128054541	0.000324529029933041	8226	6666	0	0	-1.2663	1	1	nosig
PSC	ncbi_102639959	Gm36148	0	0	8226	6666	0	0	0	1	1	nosig
PSC	ncbi_12912	Creb1	0.499290696128338	0.493106110654434	8226	6666	0.204	0.224	-0.0179783	1	1	nosig
PSC	ncbi_67099	Mettl21A	0.125987916385841	0.116664592295571	8226	6666	0.059	0.066	-0.110827	1	1	nosig
PSC	ncbi_102640020	Gm29152	0.016575318091379	0.0165271894337286	8226	6666	0.007	0.008	-0.00416996	1	1	nosig
PSC	ncbi_69941	2810408I11Rik	0.00927473678554433	0.00629782943920258	8226	6666	0.003	0.004	-0.551196	1	1	nosig
PSC	ncbi_227210	CCNYL1	0.200078264405389	0.211361052154731	8226	6666	0.088	0.1	0.079106632637828	1	1	nosig
PSC	ncbi_14367	Fzd5	0.0649045359924709	0.0794176886571672	8226	6666	0.031	0.041	0.290735430273586	1	1	nosig
PSC	ncbi_241075	Plekhm3	0.301246867813009	0.336290370653126	8226	6666	0.134	0.159	0.158711338741539	1	1	nosig
PSC	ncbi_115487095	Gm51628	0	0.000180414914612327	8226	6666	0	0	1.4875630849584	1	1	nosig
PSC	ncbi_115487094	Gm51627	0.000809267191288431	0.0012921246165538	8226	6666	0.001	0.001	0.614512157623941	1	1	nosig
PSC	ncbi_70861	AKR1C5	0.000451488047927354	0.0016201939977176	8226	6666	0	0.001	1.6411697518212	1	1	nosig
PSC	ncbi_12968	Cryge	0	0	8226	6666	0	0	0	1	1	nosig
PSC	ncbi_12967	Crygd	0.000720794313214084	0.000807495952995745	8226	6666	0	0.001	0.144870473962013	1	1	nosig
PSC	ncbi_12966	Crygc	0	0	8226	6666	0	0	0	1	1	nosig
PSC	ncbi_12965	Crygb	0.000546362998112316	0	8226	6666	0	0	-2.69234	1	1	nosig
PSC	ncbi_12964	Cryga	0	0	8226	6666	0	0	0	1	1	nosig
PSC	ncbi_98303	C2orf80	0.0224675699382038	0.00428023871719489	8226	6666	0.009	0.003	-2.36517	1	1	nosig
PSC	ncbi_102640244	Gm36358	0.0080569761041001	0.00411433169662123	8226	6666	0.003	0.002	-0.952731	1	1	nosig
PSC	ncbi_15926	Idh1	0.605715800173625	0.567992325669076	8226	6666	0.241	0.261	-0.0927538	1	1	nosig
PSC	ncbi_18711	Pikfyve	0.41303571999917	0.397277693503982	8226	6666	0.173	0.201	-0.0561049	1	1	nosig
PSC	ncbi_213527	Pth2r	0.00854725481206133	0.00823933204133573	8226	6666	0.004	0.004	-0.0523104	1	1	nosig
PSC	ncbi_12969	Crygf	0	0	8226	6666	0	0	0	1	1	nosig
PSC	ncbi_17756	Map2	0.0289066420626474	0.0565292458762693	8226	6666	0.013	0.03	0.965164025351001	1	1	nosig
PSC	ncbi_115487096	Gm51629	0	5.97979038945071e-05	8226	6666	0	0	0.676248484230638	1	1	nosig
PSC	ncbi_329178	Unc80	0.000375422462660773	0.00214204849109477	8226	6666	0	0.001	2.23753550697821	1	1	nosig
PSC	ncbi_105243947	Gm39655	0	0	8226	6666	0	0	0	1	1	nosig
PSC	ncbi_66646	Rpe	0.15254735199417	0.164786798567906	8226	6666	0.074	0.098	0.111273333001681	1	1	nosig
PSC	ncbi_68691	Kansl1l	0.693010219847107	0.829277566239442	8226	6666	0.257	0.303	0.258944233430726	1	1	nosig
PSC	ncbi_108167626	Gm46093	0.0214241894401314	0.0207818315557978	8226	6666	0.012	0.014	-0.0437107	1	1	nosig
PSC	ncbi_11363	Acadl	0.737514677518009	0.605729519756651	8226	6666	0.296	0.288	-0.283955	1	1	nosig
PSC	ncbi_102640707	Rpl12	0.00602678919011219	0.00391354613214836	8226	6666	0.004	0.003	-0.610254	1	1	nosig
PSC	ncbi_17901	Myl1	0.00116225231259989	0.000412046245515262	8226	6666	0.001	0	-1.30165	1	1	nosig
PSC	ncbi_14768	Lancl1	0.180555288285363	0.157201467095707	8226	6666	0.087	0.09	-0.199707	1	1	nosig
PSC	ncbi_115487097	LOC115487097	0.0181097635141321	0.0253109647668062	8226	6666	0.009	0.011	0.480738964093511	1	1	nosig
PSC	ncbi_227231	Cps1	0.000421294290862233	0.000575331850104174	8226	6666	0	0	0.373498539883977	1	1	nosig
PSC	ncbi_105243950	Gm39658	0	0	8226	6666	0	0	0	1	1	nosig
PSC	ncbi_105243951	Gm15669	0	0	8226	6666	0	0	0	1	1	nosig
PSC	ncbi_13869	Erbb4	0.152621383492111	0.336019454442771	8226	6666	0.05	0.079	1.13807197041724	1	1	nosig
PSC	ncbi_118567748	Gm53558	0.0047468457140174	0.0035863679361523	8226	6666	0.002	0.004	-0.394846	1	1	nosig
PSC	ncbi_115487357	Gm51744	0.00722030855763345	0.0153663446910818	8226	6666	0.003	0.01	1.07915590537238	1	1	nosig
PSC	ncbi_102640814	Gm28497	0	0	8226	6666	0	0	0	1	1	nosig
PSC	ncbi_22779	Ikzf2	0.309552983964887	0.323422035147686	8226	6666	0.125	0.141	0.0632116291746058	1	1	nosig
PSC	ncbi_118567749	Gm53559	0.01129904192351	0.00993874302805995	8226	6666	0.005	0.006	-0.183334	1	1	nosig
PSC	ncbi_102631499	Gm29822	0	0	8226	6666	0	0	0	1	1	nosig
PSC	ncbi_66722	Spag16	0.00126687500182481	0.00430436132157676	8226	6666	0.001	0.002	1.68805151125427	1	1	nosig
PSC	ncbi_320460	Vwc2l	0	0.000278269340567891	8226	6666	0	0	1.91941384801519	1	1	nosig
PSC	ncbi_102631609	Gm29906	0.000727912040066927	0	8226	6666	0	0	-3.04948	1	1	nosig
PSC	ncbi_118567750	LOC118567750	0	0	8226	6666	0	0	0	1	1	nosig
PSC	ncbi_12021	Bard1	0.00773591316056006	0.0117005679155968	8226	6666	0.003	0.005	0.590682978058955	1	1	nosig
PSC	ncbi_118567751	Gm53560	0.00078278021300702	0	8226	6666	0	0	-3.14205	1	1	nosig
PSC	ncbi_74591	ABCA12	0.000166963009311894	0.000235983957055451	8226	6666	0	0	0.331752492853436	1	1	nosig
PSC	ncbi_105243952	Gm39659	0	0	8226	6666	0	0	0	1	1	nosig
PSC	ncbi_108147	Atic	0.188032299261185	0.209443731931251	8226	6666	0.097	0.119	0.155503809426277	1	1	nosig
PSC	ncbi_100042814	Apol7d	0.0129508523864796	0.00855290589813927	8226	6666	0.008	0.006	-0.592887	1	1	nosig
PSC	ncbi_105243953	Gm39660	0.000149914622123554	0.00080914240291343	8226	6666	0	0	1.86307097391217	1	1	nosig
PSC	ncbi_102631962	Gm30160	0.000426162816363114	0.000858478399329694	8226	6666	0	0.001	0.865236621439623	1	1	nosig
PSC	ncbi_102632161	Gm30308	0	0.000813089439025203	8226	6666	0	0	3.19075618213543	1	1	nosig
PSC	ncbi_667931	Gm8883	0.000113252997093339	0	8226	6666	0	0	-1.09257	1	1	nosig
PSC	ncbi_102632274	Gm28818	0.00148490105838243	0	8226	6666	0.001	0	-3.98632	1	1	nosig
PSC	ncbi_71134	4933417E11Rik	0.00233058614782994	0.000737151647331077	8226	6666	0.001	0.001	-1.53774	1	1	nosig
PSC	ncbi_433319	RPL21	0	0	8226	6666	0	0	0	1	1	nosig
PSC	ncbi_100043255	Gm4319	0	0	8226	6666	0	0	0	1	1	nosig
PSC	ncbi_381269	Mreg	0.00969543243090342	0.00426002513926836	8226	6666	0.004	0.002	-1.16777	1	1	nosig
PSC	ncbi_115487098	Gm51630	0	0	8226	6666	0	0	0	1	1	nosig
PSC	ncbi_320933	D230017M19Rik	0.0616619674552706	0.0551104438708434	8226	6666	0.028	0.028	-0.161778	1	1	nosig
PSC	ncbi_111175	Pecr	0.0733439403078922	0.0540834820224304	8226	6666	0.037	0.034	-0.43879	1	1	nosig
PSC	ncbi_271711	Tmem169	0.00397473719846458	0.00117486462979439	8226	6666	0.002	0.001	-1.67636	1	1	nosig
PSC	ncbi_115487099	Gm51631	0	0	8226	6666	0	0	0	1	1	nosig
PSC	ncbi_22596	Xrcc5	0.161709257467982	0.168274594095087	8226	6666	0.081	0.088	0.057380317824765	1	1	nosig
PSC	ncbi_105243954	Gm39661	0	0.000491584799491294	8226	6666	0	0	2.56458498350483	1	1	nosig
PSC	ncbi_381270	Marchf4	0.000193545242923086	0	8226	6666	0	0	-1.55358	1	1	nosig
PSC	ncbi_54380	Smarcal1	0.112931555266369	0.119405806411869	8226	6666	0.056	0.063	0.0803551267317893	1	1	nosig
PSC	ncbi_105243955	Gm39662	0.000158619215918568	0.000213605299017728	8226	6666	0	0	0.278120462788628	1	1	nosig
PSC	ncbi_319695	Ankar	0.000383851490622009	0	8226	6666	0	0	-2.27456	1	1	nosig
PSC	ncbi_19981	RPL37A	36.5031567064619	38.4549346145757	8226	6666	0.983	0.969	0.0751473087660923	1	1	nosig
PSC	ncbi_115487100	Gm51632	0.000229282850018843	0.000670802989523375	8226	6666	0	0	1.22703479281365	1	1	nosig
PSC	ncbi_105243956	Gm39663	0	0	8226	6666	0	0	0	1	1	nosig
PSC	ncbi_102632811	Gm30788	0.000422928259760522	0.000305116718122771	8226	6666	0	0	-0.368275	1	1	nosig
PSC	ncbi_102632888	Gm30847	0	0	8226	6666	0	0	0	1	1	nosig
PSC	ncbi_16008	Igfbp2	0.0531038999518115	0.0763570391487073	8226	6666	0.016	0.02	0.523117329877212	1	1	nosig
PSC	ncbi_118567332	Gm53254	0	0.000668226096750434	8226	6666	0	0	2.94153097325839	1	1	nosig
PSC	ncbi_102633145	Gm31047	0	0.000961891422364687	8226	6666	0	0	3.40856435403872	1	1	nosig
PSC	ncbi_102633273	Gm31137	0.000157529826461047	0.000622307935558225	8226	6666	0	0	1.48787448917208	1	1	nosig
PSC	ncbi_21958	Tnp1	0	0	8226	6666	0	0	0	1	1	nosig
PSC	ncbi_69449	Teshl	0.000181549831361993	0	8226	6666	0	0	-1.49339	1	1	nosig
PSC	ncbi_118567752	Gm53561	0.000150396841618199	0	8226	6666	0	0	-1.32422	1	1	nosig
PSC	ncbi_102633423	Gm31254	0.000119439739713097	0.000183819386717498	8226	6666	0	0	0.371148322199311	1	1	nosig
PSC	ncbi_105243957	Gm29185	0.000513274561412403	0.00132946096992484	8226	6666	0	0.001	1.22086621464887	1	1	nosig
PSC	ncbi_102633545	Gm31344	0	0	8226	6666	0	0	0	1	1	nosig
PSC	ncbi_723792	Pinc	0	0	8226	6666	0	0	0	1	1	nosig
PSC	ncbi_78718	D530049I02Rik	0	0	8226	6666	0	0	0	1	1	nosig
PSC	ncbi_102633705	C530043A13Rik	0	0.00050973496941947	8226	6666	0	0	2.60818228957535	1	1	nosig
PSC	ncbi_109198	6030407O03Rik	0.00847800063059748	0.0374415886185517	8226	6666	0.004	0.02	2.12977637373428	1	1	nosig
PSC	ncbi_102633781	Gm29183	0.0001047438971911	0.000513358562926977	8226	6666	0	0	1.58291025474429	1	1	nosig
PSC	ncbi_21961	TNS1	1.34842611665201	1.62606148454515	8226	6666	0.414	0.491	0.270087067849173	1	1	nosig
PSC	ncbi_105243958	Gm39664	0	0	8226	6666	0	0	0	1	1	nosig
PSC	ncbi_102633935	Gm31637	0	0	8226	6666	0	0	0	1	1	nosig
PSC	ncbi_435626	Rufy4	0.000891615385733473	0.00295615523101114	8226	6666	0	0.002	1.62386526259245	1	1	nosig
PSC	ncbi_12765	Cxcr2	0	0.000398763959330542	8226	6666	0	0	2.31835721983147	1	1	nosig
PSC	ncbi_227288	Cxcr1	0	0	8226	6666	0	0	0	1	1	nosig
PSC	ncbi_102634001	Gm31691	0	0	8226	6666	0	0	0	1	1	nosig
PSC	ncbi_76709	Arpc2	1.75048006845178	1.83575313372329	8226	6666	0.507	0.546	0.0686175997080256	1	1	nosig
PSC	ncbi_227289	Gpbar1	0.0139774990261094	0.0171054559030823	8226	6666	0.009	0.011	0.28947506943685	1	1	nosig
PSC	ncbi_227290	AAMP	0.609134637750649	0.611543052162407	8226	6666	0.248	0.286	0.00569199038384278	1	1	nosig
PSC	ncbi_108167628	Gm28364	0.000623963464321763	0.000450048306176294	8226	6666	0	0	-0.396359	1	1	nosig
PSC	ncbi_69660	Tmbim1	0.450184226659221	0.488855673298809	8226	6666	0.199	0.232	0.118867741005465	1	1	nosig
PSC	ncbi_241112	Catip	0.0194448074854509	0.0191726006458002	8226	6666	0.009	0.009	-0.0202341	1	1	nosig
PSC	ncbi_18173	Slc11a1	0.0238170249207331	0.0261736142477167	8226	6666	0.011	0.013	0.135576732546844	1	1	nosig
PSC	ncbi_227292	Ctdsp1	0.317466473630393	0.318215921825988	8226	6666	0.146	0.17	0.00340070963924495	1	1	nosig
PSC	ncbi_118567753	Gm53562	0.00113604516933445	0.000110687671733306	8226	6666	0.001	0	-2.55255	1	1	nosig
PSC	ncbi_22349	Vil1	0.00644069142990741	0.0079224806009699	8226	6666	0.003	0.005	0.294605241916784	1	1	nosig
PSC	ncbi_319651	Usp37	1.1268927771501	1.28329551555072	8226	6666	0.367	0.4	0.187487577903633	1	1	nosig
PSC	ncbi_58184	CNOT9	0.106460703124842	0.0971486536698697	8226	6666	0.054	0.056	-0.131925	1	1	nosig
PSC	ncbi_18802	Plcd4	0.00119024786991071	0.00439702023737701	8226	6666	0.001	0.001	1.80132112754401	1	1	nosig
PSC	ncbi_77264	Znf142	0.161318316014831	0.160860727585175	8226	6666	0.075	0.081	-0.00409556	1	1	nosig
PSC	ncbi_66821	Bcs1l	0.0801908554139845	0.0726695253465772	8226	6666	0.04	0.042	-0.141901	1	1	nosig
PSC	ncbi_269209	Stk36	0.0207475093008306	0.0342962360620391	8226	6666	0.01	0.017	0.722375669294102	1	1	nosig
PSC	ncbi_67534	Ttll4	0.131908221200773	0.146202942018842	8226	6666	0.066	0.075	0.148331000586291	1	1	nosig
PSC	ncbi_104086	Cyp27a1	0.521713634169594	0.417269809129404	8226	6666	0.191	0.187	-0.322208	1	1	nosig
PSC	ncbi_241113	Prkag3	0.00212121388101642	0.00106183729938571	8226	6666	0.001	0.001	-0.93494	1	1	nosig
PSC	ncbi_22420	Wnt6	0.108597169690011	0.0764503230934844	8226	6666	0.048	0.04	-0.505834	1	1	nosig
PSC	ncbi_102634275	Gm29539	0	0	8226	6666	0	0	0	1	1	nosig
PSC	ncbi_102634545	Gm32099	0	0	8226	6666	0	0	0	1	1	nosig
PSC	ncbi_22409	Wnt10a	0.000741017986913363	0.000676624996086553	8226	6666	0	0.001	-0.114919	1	1	nosig
PSC	ncbi_102634772	Gm32275	0.000745355236777135	0.00167080510366104	8226	6666	0	0.001	1.06677581060184	1	1	nosig
PSC	ncbi_118567754	Gm53563	0	0.000183437272560712	8226	6666	0	0	1.50302948797619	1	1	nosig
PSC	ncbi_102634844	Gm16582	0.000981952884329485	0	8226	6666	0	0	-3.43557	1	1	nosig
PSC	ncbi_12570	Cdk5r2	0	0	8226	6666	0	0	0	1	1	nosig
PSC	ncbi_260298	Fev	0.000565685281898512	0.000192846126108947	8226	6666	0	0	-1.1847	1	1	nosig
PSC	ncbi_12958	Cryba2	0	0.000215075270967957	8226	6666	0	0	1.65569652727862	1	1	nosig
PSC	ncbi_241116	Cfap65	0.00216205858360266	0.000658827411067853	8226	6666	0	0	-1.57579	1	1	nosig
PSC	ncbi_16147	Ihh	0.00260802245967917	0.00221120663369938	8226	6666	0.001	0.002	-0.228593	1	1	nosig
PSC	ncbi_75570	Nhej1	0.0525942840982908	0.0583818477133235	8226	6666	0.027	0.034	0.150342416413341	1	1	nosig
PSC	ncbi_22626	Slc23a3	0.0244317552768509	0.0422206573149568	8226	6666	0.013	0.024	0.786711571072661	1	1	nosig
PSC	ncbi_69171	Cnppd1	0.333226788732238	0.35184537710302	8226	6666	0.147	0.178	0.0784142676741967	1	1	nosig
PSC	ncbi_227298	Retreg2	0.323239534745512	0.298591675049266	8226	6666	0.148	0.155	-0.114393	1	1	nosig
PSC	ncbi_68818	Zfand2b	0.142821368406962	0.118037541688369	8226	6666	0.064	0.073	-0.274754	1	1	nosig
PSC	ncbi_74104	Abcb6	0.0301694981886174	0.0308140673151213	8226	6666	0.013	0.018	0.030398721605303	1	1	nosig
PSC	ncbi_245860	Atg9a	0.115269787787231	0.133446514785547	8226	6666	0.059	0.078	0.211076855089868	1	1	nosig
PSC	ncbi_52231	Ankzf1	0.0698729740856022	0.0638342240095921	8226	6666	0.036	0.039	-0.130209	1	1	nosig
PSC	ncbi_74577	Glb1l	0.141943882945153	0.116045695533549	8226	6666	0.064	0.067	-0.290401	1	1	nosig
PSC	ncbi_20872	Stk16	0.281641990870249	0.260507592766208	8226	6666	0.135	0.147	-0.112495	1	1	nosig
PSC	ncbi_22145	TUBA4A	0.0904716965806962	0.0892695671311718	8226	6666	0.042	0.05	-0.0192766	1	1	nosig
PSC	ncbi_381272	A630095N17Rik	0.000308145124584598	0.000725224451364069	8226	6666	0	0.001	1.01570434485952	1	1	nosig
PSC	ncbi_56812	Dnajb2	0.297410320916907	0.27140303814253	8226	6666	0.129	0.14	-0.131971	1	1	nosig
PSC	ncbi_19275	Ptprn	0.00482733687377738	0.00825302027615325	8226	6666	0.003	0.006	0.761489830382545	1	1	nosig
PSC	ncbi_19711	Resp18	0.00464096224604363	0.0076553988841359	8226	6666	0.001	0.004	0.710021081014824	1	1	nosig
PSC	ncbi_13437	Dnpep	0.336989042587065	0.308534550030481	8226	6666	0.143	0.155	-0.12723	1	1	nosig
PSC	ncbi_13346	Des	0.232686652288671	0.222072253263493	8226	6666	0.099	0.103	-0.0673297	1	1	nosig
PSC	ncbi_100503248	Gm15179	0.00266607230751594	0.00253969240190119	8226	6666	0.001	0.002	-0.067469	1	1	nosig
PSC	ncbi_11790	Speg	0.0335624266033798	0.0321179441589639	8226	6666	0.018	0.018	-0.0632747	1	1	nosig
PSC	ncbi_69080	Gmppa	0.209048933549365	0.207303189879126	8226	6666	0.102	0.113	-0.0120926	1	1	nosig
PSC	ncbi_118567755	Gm53564	0.000480117563507071	5.51505464873166e-05	8226	6666	0	0	-1.90268	1	1	nosig
PSC	ncbi_241118	Asic4	0.00184092745876002	0.00422591800710553	8226	6666	0.001	0.002	1.15626012188379	1	1	nosig
PSC	ncbi_102635080	Gm32506	0.00448236742938673	0.00436797860762933	8226	6666	0.002	0.002	-0.0364709	1	1	nosig
PSC	ncbi_74241	Chpf	0.621552855912783	0.779161440964054	8226	6666	0.243	0.335	0.325998257547474	1	1	nosig
PSC	ncbi_319998	Tmem198	0.0103744886218451	0.011792253486922	8226	6666	0.004	0.007	0.183142308764027	1	1	nosig
PSC	ncbi_98733	Obsl1	0.211228304262225	0.215854473032092	8226	6666	0.096	0.113	0.0312411915631281	1	1	nosig
PSC	ncbi_16322	Inha	0.0254120224190922	0.0283285281822527	8226	6666	0.014	0.013	0.156162138435541	1	1	nosig
PSC	ncbi_71728	Stk11ip	0.0548886172312163	0.0673901046699466	8226	6666	0.03	0.039	0.295542982809627	1	1	nosig
PSC	ncbi_20536	Slc4a3	0.106924143808523	0.103714398300488	8226	6666	0.051	0.056	-0.0439297	1	1	nosig
PSC	ncbi_102635231	Gm32622	0.00143609125120842	0.00106362559296582	8226	6666	0	0	-0.400637	1	1	nosig
PSC	ncbi_102635304	Gm29065	0.000342149639966198	0	8226	6666	0	0	-2.14453	1	1	nosig
PSC	ncbi_102635380	Gm32737	0	0	8226	6666	0	0	0	1	1	nosig
PSC	ncbi_118567756	Gm53565	0.000114479486844326	0	8226	6666	0	0	-1.10084	1	1	nosig
PSC	ncbi_620079	Gm17751	0	0	8226	6666	0	0	0	1	1	nosig
PSC	ncbi_118567757	Gm29069	0	0.000416476961410744	8226	6666	0	0	2.36870399594459	1	1	nosig
PSC	ncbi_13838	Epha4	0.9208325733069	0.983877981123102	8226	6666	0.264	0.289	0.0955304998471751	1	1	nosig
PSC	ncbi_102635461	Gm32793	0.000253737773074494	0.000468956197818081	8226	6666	0	0	0.685637306031559	1	1	nosig
PSC	ncbi_102635703	Gm32974	0	0	8226	6666	0	0	0	1	1	nosig
PSC	ncbi_102635843	Gm33083	0.000688115477039247	0.000168480459905829	8226	6666	0	0	-1.55359	1	1	nosig
PSC	ncbi_102635779	Gm33030	0	0.000407012580426576	8226	6666	0	0	2.34202154504688	1	1	nosig
PSC	ncbi_18505	Pax3	0	0	8226	6666	0	0	0	1	1	nosig
PSC	ncbi_102635943	Gm33152	0	0	8226	6666	0	0	0	1	1	nosig
PSC	ncbi_100039210	Trim3	0.000570463477616097	0	8226	6666	0	0	-2.74516	1	1	nosig
PSC	ncbi_433323	Sgpp2	0.0138154759636547	0.026285329629502	8226	6666	0.007	0.018	0.923045751778994	1	1	nosig
PSC	ncbi_115487102	Gm51634	0.000435719595268782	0	8226	6666	0	0	-2.42148	1	1	nosig
PSC	ncbi_23874	Farsb	0.189176680082979	0.182740688039523	8226	6666	0.084	0.099	-0.0499095	1	1	nosig
PSC	ncbi_68393	Mogat1	0.00932869232836897	0.00569111189361866	8226	6666	0.005	0.004	-0.703217	1	1	nosig
PSC	ncbi_105243959	Gm39665	0.00060378752199979	0.000172649328461446	8226	6666	0	0	-1.36809	1	1	nosig
PSC	ncbi_70537	5730419F03Rik	0.00239002443465505	0.00372399460759361	8226	6666	0.001	0.001	0.618920589348052	1	1	nosig
PSC	ncbi_74205	Acsl3	0.233200668003272	0.208612250969828	8226	6666	0.102	0.109	-0.160675	1	1	nosig
PSC	ncbi_195434	Utp14b	0.0515481438638934	0.0553715116539897	8226	6666	0.027	0.032	0.103030538572202	1	1	nosig
PSC	ncbi_115487103	Gm51635	0	0	8226	6666	0	0	0	1	1	nosig
PSC	ncbi_102642773	Gm38631	0.0056834114417602	0.00204825417913369	8226	6666	0.002	0.002	-1.42876	1	1	nosig
PSC	ncbi_102636693	Gm33693	0	0	8226	6666	0	0	0	1	1	nosig
PSC	ncbi_102636764	Gm29536	0.0485543513674706	0.0326063137711375	8226	6666	0.019	0.015	-0.573	1	1	nosig
PSC	ncbi_57814	Kcne4	0.877295085631081	0.81184533134374	8226	6666	0.226	0.229	-0.111844	1	1	nosig
PSC	ncbi_20254	Scg2	0.00161872803655904	0.0114035631779511	8226	6666	0.001	0.005	2.74266761610663	1	1	nosig
PSC	ncbi_252903	Ap1s3	0.0084606228453107	0.0123041137721091	8226	6666	0.005	0.008	0.535030991972886	1	1	nosig
PSC	ncbi_69368	Wdfy1	0.358485336016401	0.296644293095712	8226	6666	0.167	0.16	-0.273096	1	1	nosig
PSC	ncbi_69163	Mrpl44	0.0711012191270735	0.0708729120576289	8226	6666	0.032	0.04	-0.00463344	1	1	nosig
PSC	ncbi_105243960	Gm39666	0	0	8226	6666	0	0	0	1	1	nosig
PSC	ncbi_20720	Serpine2	2.80798814849242	2.60103409664008	8226	6666	0.543	0.555	-0.110447	1	1	nosig
PSC	ncbi_102637066	Gm33970	0.000557267947701585	0	8226	6666	0	0	-2.71648	1	1	nosig
PSC	ncbi_241128	Fam124b	0.000490481572909173	0	8226	6666	0	0	-2.56189	1	1	nosig
PSC	ncbi_108167342	LOC108167342	0	0	8226	6666	0	0	0	1	1	nosig
PSC	ncbi_69565	2310015K22Rik	0	0	8226	6666	0	0	0	1	1	nosig
PSC	ncbi_102637229	Gm34098	0.000164144973102876	0.00059168002835174	8226	6666	0	0	1.38877484600938	1	1	nosig
PSC	ncbi_26554	Cul3	1.1850544443522	1.0585728194489	8226	6666	0.402	0.407	-0.162818	1	1	nosig
PSC	ncbi_105243961	Gm39667	0.00377313189373358	0.00399927662737599	8226	6666	0.002	0.002	0.0818687181691729	1	1	nosig
PSC	ncbi_105242389	Gm38673	0	0.00157033870036094	8226	6666	0	0.001	4.06206876751842	1	1	nosig
PSC	ncbi_72208	1700016L21Rik	0	0	8226	6666	0	0	0	1	1	nosig
PSC	ncbi_210293	Dock10	1.13124931077332	1.06585159698299	8226	6666	0.338	0.341	-0.0859025	1	1	nosig
PSC	ncbi_241134	Nyap2	0.000418735578452662	0.00187485880961374	8226	6666	0	0	1.92867828490822	1	1	nosig
PSC	ncbi_118567758	Gm53566	0	0	8226	6666	0	0	0	1	1	nosig
PSC	ncbi_16367	Irs1	0.306461955194573	0.325816860069492	8226	6666	0.132	0.147	0.0883253188951227	1	1	nosig
PSC	ncbi_76867	Rhbdd1	0.0945762532007141	0.124491333195174	8226	6666	0.047	0.062	0.396129197439012	1	1	nosig
PSC	ncbi_108167630	Gm46095	0.00134527326570236	0.000423608317602523	8226	6666	0.001	0	-1.46478	1	1	nosig
PSC	ncbi_105243964	C430014B12Rik	0.0249967341697766	0.0269155184147249	8226	6666	0.012	0.014	0.106288727918181	1	1	nosig
PSC	ncbi_75734	MFF	0.495390475388082	0.473835748696781	8226	6666	0.224	0.233	-0.0641658	1	1	nosig
PSC	ncbi_66261	Tm4sf20	0.000595413892511724	0.000498100982251889	8226	6666	0	0	-0.217483	1	1	nosig
PSC	ncbi_102637493	Gm34286	0.00168268998852731	0.00149753415621878	8226	6666	0.001	0.001	-0.158209	1	1	nosig
PSC	ncbi_102637709	Gm34450	0.0202600409239161	0.00836361753654505	8226	6666	0.009	0.006	-1.26639	1	1	nosig
PSC	ncbi_15463	AGFG1	0.89104377886958	0.77394320791081	8226	6666	0.328	0.328	-0.203244	1	1	nosig
PSC	ncbi_80721	Slc19a3	0.00780109588626611	0.00344473462037174	8226	6666	0.004	0.002	-1.15638	1	1	nosig
PSC	ncbi_71386	Krtap28-13	0.00311392423617026	0.0036655708753271	8226	6666	0.002	0.002	0.228532679841191	1	1	nosig
PSC	ncbi_20297	Ccl20	0.000454370922982326	0.00103740131863839	8226	6666	0	0.001	1.03681788744887	1	1	nosig
PSC	ncbi_71227	Daw1	0.00650807008949574	0.00413815402104603	8226	6666	0.003	0.002	-0.640793	1	1	nosig
PSC	ncbi_77629	Sphkap	0.152130688037122	0.152947812754578	8226	6666	0.059	0.066	0.00772320743140345	1	1	nosig
PSC	ncbi_98496	Pid1	5.3559129178762	4.98088781222801	8226	6666	0.68	0.687	-0.104728	1	1	nosig
PSC	ncbi_227325	Dner	0.0185508697899971	0.0224812988690355	8226	6666	0.008	0.011	0.275885559201841	1	1	nosig
PSC	ncbi_118567658	LOC118567658	0	0	8226	6666	0	0	0	1	1	nosig
PSC	ncbi_115487105	Gm51637	0.00129840704189326	0.000431997545216469	8226	6666	0	0	-1.39429	1	1	nosig
PSC	ncbi_14897	Trip12	1.6831645186003	1.77251828379371	8226	6666	0.487	0.546	0.0746199907478738	1	1	nosig
PSC	ncbi_66153	Fbxo36	0.0512698701882658	0.0620027083164059	8226	6666	0.022	0.032	0.273733758153154	1	1	nosig
PSC	ncbi_71781	Slc16a14	0.0011384473272698	0.00210453472339613	8226	6666	0	0.001	0.831941690626039	1	1	nosig
PSC	ncbi_105243965	Gm39669	0.000476859182720709	0	8226	6666	0	0	-2.52822	1	1	nosig
PSC	ncbi_381287	SP100	0.00694348762490958	0.0101687769812263	8226	6666	0.004	0.006	0.543902495915734	1	1	nosig
PSC	ncbi_621875	A530040E14Rik	0.00176092008807469	0.00373218382098605	8226	6666	0.001	0.002	1.04215066118689	1	1	nosig
PSC	ncbi_102638555	Csprs	0.00311031057289769	0.00182229228430607	8226	6666	0.002	0.001	-0.739885	1	1	nosig
PSC	ncbi_118567331	SP140	0.00133277308826261	0.00169335973013809	8226	6666	0.001	0.001	0.323854762931331	1	1	nosig
PSC	ncbi_118567761	Gm53568	0	0	8226	6666	0	0	0	1	1	nosig
PSC	ncbi_665378	Csprs	0.00454376342364533	0.00642114021831099	8226	6666	0.002	0.003	0.489829765033523	1	1	nosig
PSC	ncbi_620078	Ifi75	0.00667282251461203	0.00799500346193931	8226	6666	0.004	0.004	0.257274507848276	1	1	nosig
PSC	ncbi_118567760	Sp110	0	0	8226	6666	0	0	0	1	1	nosig
PSC	ncbi_118567759	Sp110	0	0.000232978725734043	8226	6666	0	0	1.73543000534924	1	1	nosig
PSC	ncbi_101055758	Csprs	0.00284987111257153	0.00871861345333035	8226	6666	0.001	0.004	1.57989991850604	1	1	nosig
PSC	ncbi_100039794	SP140	0.00054167452981551	0.000198669052443584	8226	6666	0	0	-1.10329	1	1	nosig
PSC	ncbi_109032	Sp110	0.1272935007786	0.118353577934869	8226	6666	0.06	0.057	-0.10497	1	1	nosig
PSC	ncbi_434484	SP140L	0.299061466471009	0.259527714892985	8226	6666	0.132	0.134	-0.20448	1	1	nosig
PSC	ncbi_20684	Sp100	0.842698172019655	0.704302384898374	8226	6666	0.297	0.281	-0.258787	1	1	nosig
PSC	ncbi_319997	SP100	0.00924279041437622	0.0177848231251358	8226	6666	0.005	0.01	0.936810441012908	1	1	nosig
PSC	ncbi_77762	9930111H07Rik	0	0	8226	6666	0	0	0	1	1	nosig
PSC	ncbi_12283	Cab39	0.622528550560807	0.562407212429643	8226	6666	0.252	0.263	-0.1465	1	1	nosig
PSC	ncbi_64294	Itm2c	1.31024838595878	1.46757915270339	8226	6666	0.419	0.496	0.163586181000877	1	1	nosig
PSC	ncbi_102634803	Gm32302	0.00150466353239708	0.00161483315412848	8226	6666	0.001	0	0.0957973920342926	1	1	nosig
PSC	ncbi_115487358	Gm51745	0.000187177923106565	0	8226	6666	0	0	-1.52194	1	1	nosig
PSC	ncbi_71141	4933407L21Rik	0.000275090604897665	0.00121001059466316	8226	6666	0	0.001	1.80426744697167	1	1	nosig
PSC	ncbi_227326	Gpr55	0.00187291759515322	0.00367991168712955	8226	6666	0.001	0.001	0.938021829274205	1	1	nosig
PSC	ncbi_105246647	Gm41905	0	0	8226	6666	0	0	0	1	1	nosig
PSC	ncbi_118567763	Gm53569	0	0.000780945004522598	8226	6666	0	0	3.13905195764849	1	1	nosig
PSC	ncbi_70060	Spata3	0	0	8226	6666	0	0	0	1	1	nosig
PSC	ncbi_72792	C2orf72	0.00398964902901	0.00362501943304086	8226	6666	0.002	0.004	-0.134729	1	1	nosig
PSC	ncbi_70247	Psmd1	0.569351425323795	0.546945771791138	8226	6666	0.231	0.263	-0.0579112	1	1	nosig
PSC	ncbi_15559	Htr2b	0.00869728792000644	0.00998456561301941	8226	6666	0.006	0.007	0.197018207174791	1	1	nosig
PSC	ncbi_118567764	Gm53570	0.0168916655922449	0.0123088764849664	8226	6666	0.008	0.008	-0.453455	1	1	nosig
PSC	ncbi_78795	Armc9	0.161191830425044	0.145299002705277	8226	6666	0.074	0.081	-0.149656	1	1	nosig
PSC	ncbi_108167633	Gm46098	0.000481941309546654	0.000518492747401213	8226	6666	0	0	0.0878830173728121	1	1	nosig
PSC	ncbi_102634967	Gm16341	0.000389501389619786	0.00140622688728998	8226	6666	0	0.001	1.6215542431456	1	1	nosig
PSC	ncbi_102635143	Gm28626	0	0	8226	6666	0	0	0	1	1	nosig
PSC	ncbi_227327	B3gnt7	0	0.000921375553903333	8226	6666	0	0.001	3.35244152930244	1	1	nosig
PSC	ncbi_383538	Rpl35	0.000905097380787133	0.000520842881989791	8226	6666	0	0	-0.695035	1	1	nosig
PSC	ncbi_17975	Ncl	2.77848335752305	2.53299020954309	8226	6666	0.64	0.646	-0.133451	1	1	nosig
PSC	ncbi_319336	C130036L24Rik	0.0230923532519817	0.0189459903485651	8226	6666	0.01	0.012	-0.284162	1	1	nosig
PSC	ncbi_14767	Nmur1	0	0	8226	6666	0	0	0	1	1	nosig
PSC	ncbi_71863	Tex44	0	0	8226	6666	0	0	0	1	1	nosig
PSC	ncbi_102635333	Gm32700	0.0158885630906222	0.00580009957096281	8226	6666	0.007	0.003	-1.43823	1	1	nosig
PSC	ncbi_102635408	Gm32758	0.000538907463434261	0.000181155659340841	8226	6666	0	0	-1.18424	1	1	nosig
PSC	ncbi_105246649	Gm41907	0.0180119889405513	0.00623244636019411	8226	6666	0.008	0.004	-1.51611	1	1	nosig
PSC	ncbi_19231	Ptma	18.6272743612158	17.5493676289705	8226	6666	0.957	0.941	-0.0859971	1	1	nosig
PSC	ncbi_26895	Cops7b	0.0572498304064397	0.0542143904859659	8226	6666	0.027	0.028	-0.0784547	1	1	nosig
PSC	ncbi_105246650	Gm41908	0.004460856224924	0.00434925052993751	8226	6666	0.002	0.002	-0.0357424	1	1	nosig
PSC	ncbi_18159	Nppc	0.0528719100575635	0.0658841786643356	8226	6666	0.016	0.019	0.316892614013128	1	1	nosig
PSC	ncbi_208718	Dis3l2	0.583879259844172	0.668229740457029	8226	6666	0.225	0.276	0.194642942704057	1	1	nosig
PSC	ncbi_105246651	Gm41909	0.000441711535649258	0.000218330667297555	8226	6666	0	0	-0.766999	1	1	nosig
PSC	ncbi_102635655	Gm28375	0.000678625652824614	0.00107331923773851	8226	6666	0	0.001	0.591593814495456	1	1	nosig
PSC	ncbi_105246652	Gm41910	0.00279842720551788	0.00220278787746369	8226	6666	0.001	0.001	-0.331889	1	1	nosig
PSC	ncbi_102635830	Gm29371	0.000172605093113716	0.000537127327278294	8226	6666	0	0	1.22476920153076	1	1	nosig
PSC	ncbi_11650	Alpg	0	0	8226	6666	0	0	0	1	1	nosig
PSC	ncbi_76768	Alpi	0	0	8226	6666	0	0	0	1	1	nosig
PSC	ncbi_11648	Iap	0	0	8226	6666	0	0	0	1	1	nosig
PSC	ncbi_13599	Ecel1	0.000220068369080359	0	8226	6666	0	0	-1.67838	1	1	nosig
PSC	ncbi_115487106	Gm51638	0	0	8226	6666	0	0	0	1	1	nosig
PSC	ncbi_102636138	Gm33292	0.0015165660727902	0	8226	6666	0	0	-4.01486	1	1	nosig
PSC	ncbi_69453	Prss56	0.000163109844465303	0	8226	6666	0	0	-1.39567	1	1	nosig
PSC	ncbi_11447	Chrnd	0	0	8226	6666	0	0	0	1	1	nosig
PSC	ncbi_11449	Chrng	0	0	8226	6666	0	0	0	1	1	nosig
PSC	ncbi_26987	Eif4e2	0.722352332835301	0.689667828664793	8226	6666	0.291	0.316	-0.0667916	1	1	nosig
PSC	ncbi_118567765	Gm53571	0.00626061825696613	0.00602801243479918	8226	6666	0.003	0.003	-0.0537478	1	1	nosig
PSC	ncbi_98363	Efhd1	0.0281756163068399	0.0479055553634267	8226	6666	0.012	0.027	0.763642898864113	1	1	nosig
PSC	ncbi_105246653	Gm41911	0	0.000197856768003363	8226	6666	0	0	1.57461874086411	1	1	nosig
PSC	ncbi_227331	Gigyf2	0.711212636666498	0.755681863225163	8226	6666	0.278	0.323	0.0874861044840004	1	1	nosig
PSC	ncbi_100040591	Kcnj13	0.00265577844904717	0.00128944896487816	8226	6666	0.002	0.001	-0.987947	1	1	nosig
PSC	ncbi_73234	Snorc	0.00308492270875569	0.00313282525172099	8226	6666	0.001	0.002	0.0215371638323508	1	1	nosig
PSC	ncbi_53972	Ngef	0.114141534236152	0.134000368001591	8226	6666	0.055	0.074	0.231225936672772	1	1	nosig
PSC	ncbi_108167634	Gm46099	0	0.000439869337874704	8226	6666	0	0	2.43261028059104	1	1	nosig
PSC	ncbi_23956	Neu2	0.00306985276552129	0.0045104007790179	8226	6666	0.002	0.003	0.540476337514108	1	1	nosig
PSC	ncbi_16331	Inpp5d	0.0283936645927682	0.0550814592089784	8226	6666	0.01	0.02	0.95354242782802	1	1	nosig
PSC	ncbi_102636392	Gm33470	0.000481137047781746	0	8226	6666	0	0	-2.53888	1	1	nosig
PSC	ncbi_102636458	Gm33517	0.00112123032309537	0.0016469644812513	8226	6666	0	0.001	0.516514958960901	1	1	nosig
PSC	ncbi_77040	Atg16l1	0.367660440918707	0.338769758218459	8226	6666	0.143	0.15	-0.118035	1	1	nosig
PSC	ncbi_118567766	Gm53572	0.000314884378831745	8.73805926725012e-05	8226	6666	0	0	-1.14674	1	1	nosig
PSC	ncbi_20215	Sag	0.0397556026798507	0.057831995614416	8226	6666	0.019	0.031	0.539577818603848	1	1	nosig
PSC	ncbi_227333	DGKD	0.420649520282212	0.39594513398464	8226	6666	0.179	0.187	-0.0872968	1	1	nosig
PSC	ncbi_100503175	Gm19582	0	0	8226	6666	0	0	0	1	1	nosig
PSC	ncbi_227334	Usp40	0.198751778802949	0.203224272741684	8226	6666	0.093	0.104	0.0320889859738914	1	1	nosig
PSC	ncbi_394430	Ugt1a9	0	0	8226	6666	0	0	0	1	1	nosig
PSC	ncbi_394434	Ugt1a9	0	0	8226	6666	0	0	0	1	1	nosig
PSC	ncbi_613123	Ugt1a8	0	0	8226	6666	0	0	0	1	1	nosig
PSC	ncbi_394432	Ugt1a7c	0.038803609441468	0.0297178249127713	8226	6666	0.017	0.016	-0.383729	1	1	nosig
PSC	ncbi_394435	Ugt1a6	0.00265070259315374	0.00151160013789134	8226	6666	0.001	0.001	-0.771306	1	1	nosig
PSC	ncbi_94284	Ugt1a6	0.0455150021205863	0.0408558240865598	8226	6666	0.025	0.023	-0.15544	1	1	nosig
PSC	ncbi_394433	Ugt1a5	0.00422655842628308	0.00336384132017205	8226	6666	0.002	0.002	-0.320847	1	1	nosig
PSC	ncbi_22236	Ugt1a2	0.000128941203945683	0.000305319037274591	8226	6666	0	0	0.824080801473821	1	1	nosig
PSC	ncbi_15504	Dnajb3	0.0149458503517451	0.00948859131435795	8226	6666	0.01	0.008	-0.649975	1	1	nosig
PSC	ncbi_394436	Ugt1a1	0.000388133476034681	0.0028500548799063	8226	6666	0	0.001	2.59539419340459	1	1	nosig
PSC	ncbi_100040766	Mroh2a	0.00640970917438312	0.0148414703671408	8226	6666	0.004	0.007	1.19865713193939	1	1	nosig
PSC	ncbi_381280	Hjurp	0.26492707983864	0.317189083677377	8226	6666	0.128	0.154	0.259658107858186	1	1	nosig
PSC	ncbi_171382	Trpm8	0.000287733680102262	0.000277754122385021	8226	6666	0	0	-0.0376186	1	1	nosig
PSC	ncbi_75396	Spp2	0	0	8226	6666	0	0	0	1	1	nosig
PSC	ncbi_102636980	Gm29538	0.000496592185784274	0.000951151903289104	8226	6666	0	0	0.817154183682356	1	1	nosig
PSC	ncbi_102636823	Gm28888	0.000965354869928274	0.000860569809931254	8226	6666	0	0.001	-0.149372	1	1	nosig
PSC	ncbi_14659	Glrp1	0	5.20487827007668e-05	8226	6666	0	0	0.60453426622996	1	1	nosig
PSC	ncbi_100503197	Gm19589	0.000606522844137506	0.000163361648154361	8226	6666	0	0	-1.42369	1	1	nosig
PSC	ncbi_105246654	Gm41912	0	0	8226	6666	0	0	0	1	1	nosig
PSC	ncbi_320982	ARL4C	0.0404685841305035	0.0516108474709332	8226	6666	0.019	0.032	0.350103996393354	1	1	nosig
PSC	ncbi_78650	Platr5	0.000558009963839013	0	8226	6666	0	0	-2.71811	1	1	nosig
PSC	ncbi_102637364	Gm34194	0.00251646743369227	0.00150527573393398	8226	6666	0.001	0.002	-0.704799	1	1	nosig
PSC	ncbi_73475	1700067G17Rik	0.000547840320324427	6.42242492936681e-05	8226	6666	0	0	-1.97997	1	1	nosig
PSC	ncbi_98402	Sh3bp4	0.160219738715506	0.186228383573322	8226	6666	0.073	0.094	0.216895395691969	1	1	nosig
PSC	ncbi_102637553	Gm34331	0	0	8226	6666	0	0	0	1	1	nosig
PSC	ncbi_77331	C030007H22Rik	0.000671684405208824	0	8226	6666	0	0	-2.94801	1	1	nosig
PSC	ncbi_105246655	Gm41913	0	0	8226	6666	0	0	0	1	1	nosig
PSC	ncbi_105246657	Gm41914	0.0191698125967056	0.0203894191098301	8226	6666	0.01	0.01	0.088536542292986	1	1	nosig
PSC	ncbi_74403	4933400F21Rik	0.000957902360897829	0.001655229237229	8226	6666	0.001	0.001	0.730452982281589	1	1	nosig
PSC	ncbi_14472	Gbx2	0.00578546099460042	0.0061433246340153	8226	6666	0.005	0.004	0.0851590608590875	1	1	nosig
PSC	ncbi_102637806	LOC102637806	0.00775846398056676	0.00434280929326403	8226	6666	0.005	0.004	-0.822775	1	1	nosig
PSC	ncbi_208372	Asb18	0.000173888953053913	0	8226	6666	0	0	-1.45359	1	1	nosig
PSC	ncbi_105246658	Gm41915	0	0	8226	6666	0	0	0	1	1	nosig
PSC	ncbi_102637925	Gm34616	0	0	8226	6666	0	0	0	1	1	nosig
PSC	ncbi_74918	Iqca1	0.00243138586347104	0.00330137430460089	8226	6666	0.002	0.001	0.426190339632205	1	1	nosig
PSC	ncbi_73973	4930434B07Rik	0.00181131394208357	0.000352363857965452	8226	6666	0.001	0	-2.07901	1	1	nosig
PSC	ncbi_102638195	2700003A03Rik	0.0140888456529677	0.015065737422447	8226	6666	0.007	0.008	0.0960584272711352	1	1	nosig
PSC	ncbi_102638421	Gm34992	0.00202502629835879	0.00156968331415305	8226	6666	0.001	0.001	-0.347906	1	1	nosig
PSC	ncbi_105246660	Gm28722	0.00171522731471125	0.00120620026692187	8226	6666	0.001	0.001	-0.474774	1	1	nosig
PSC	ncbi_102638497	Gm35048	0.00456863435666573	0.0060375349048853	8226	6666	0.002	0.003	0.394658721829064	1	1	nosig
PSC	ncbi_108167648	Gm35141	0	0	8226	6666	0	0	0	1	1	nosig
PSC	ncbi_105246662	Gm41917	0.000131707223271929	0	8226	6666	0	0	-1.2123	1	1	nosig
PSC	ncbi_102638691	Gm35192	0	0.000213635718456494	8226	6666	0	0	1.64908987037672	1	1	nosig
PSC	ncbi_108679	Cops8	0.413834401963146	0.343649951094461	8226	6666	0.172	0.175	-0.268043	1	1	nosig
PSC	ncbi_102638753	Gm35242	0	0.000237215372391129	8226	6666	0	0	1.75367030486523	1	1	nosig
PSC	ncbi_433332	Gm9991	0.00629610613039202	0.00472753273333463	8226	6666	0.004	0.002	-0.405908	1	1	nosig
PSC	ncbi_102638873	Gm35332	0.00069728387687757	0.0003389720815827	8226	6666	0	0	-0.860964	1	1	nosig
PSC	ncbi_105246663	Gm41918	0.00401131608605084	0.00262289472976347	8226	6666	0.002	0.002	-0.594459	1	1	nosig
PSC	ncbi_12835	COL6A3	4.2596965292878	4.92543243284833	8226	6666	0.714	0.762	0.209495162042535	1	1	nosig
PSC	ncbi_102638944	Gm35381	0.00432622270329113	0.00318799033787585	8226	6666	0.003	0.002	-0.42887	1	1	nosig
PSC	ncbi_171531	Mlph	0.0358897023156935	0.0372783330276128	8226	6666	0.017	0.023	0.0546180609864729	1	1	nosig
PSC	ncbi_623503	Prlh	0.000334339293399313	0.000315868937094586	8226	6666	0	0	-0.0626935	1	1	nosig
PSC	ncbi_19329	Rab17	0.00618061774091007	0.00379073075419954	8226	6666	0.002	0.005	-0.690865	1	1	nosig
PSC	ncbi_16978	Lrrfip1	0.615311390751895	0.648300424473596	8226	6666	0.25	0.271	0.0753338883108956	1	1	nosig
PSC	ncbi_329207	Rbm44	0.00103330494505859	0.00119802547712264	8226	6666	0	0.001	0.195782592379027	1	1	nosig
PSC	ncbi_51801	Ramp1	1.56611371567496	1.55042600579476	8226	6666	0.413	0.456	-0.0145234	1	1	nosig
PSC	ncbi_50880	Scly	0.169589141340379	0.153516722762388	8226	6666	0.079	0.082	-0.143559	1	1	nosig
PSC	ncbi_227357	Espnl	0.00135215601739905	0.00429507589376343	8226	6666	0.001	0.002	1.59769161532097	1	1	nosig
PSC	ncbi_70788	Klhl30	0.000824956674155896	0.000338889310617809	8226	6666	0.001	0	-1.07553	1	1	nosig
PSC	ncbi_227358	Erfe	0.000585516967535662	0.000332314318364261	8226	6666	0	0	-0.665112	1	1	nosig
PSC	ncbi_67444	Ilkap	0.59707054658236	0.56763261412585	8226	6666	0.25	0.277	-0.0729314	1	1	nosig
PSC	ncbi_67086	1700020N18Rik	0.000507581490939417	5.30013430964351e-05	8226	6666	0	0	-1.98953	1	1	nosig
PSC	ncbi_55927	Hes6	0.141949618459399	0.117165918905107	8226	6666	0.067	0.072	-0.276611	1	1	nosig
PSC	ncbi_102639235	Gm35591	0.00192612242858224	0.00133442563450564	8226	6666	0.001	0	-0.498248	1	1	nosig
PSC	ncbi_102639373	Gm28382	0	0	8226	6666	0	0	0	1	1	nosig
PSC	ncbi_74019	Traf3ip1	0.0825494737437993	0.0843916847646168	8226	6666	0.043	0.048	0.0318037323474992	1	1	nosig
PSC	ncbi_65247	Asb1	0.0488446640733383	0.0518084800762844	8226	6666	0.024	0.032	0.0848186586345829	1	1	nosig
PSC	ncbi_102639494	Gm28380	0	0	8226	6666	0	0	0	1	1	nosig
PSC	ncbi_13345	TWIST2	0.114868980666942	0.0872213294638693	8226	6666	0.049	0.045	-0.396839	1	1	nosig
PSC	ncbi_108167658	Gm46117	0.00245171302854593	0.00141231651892928	8226	6666	0.001	0.001	-0.754706	1	1	nosig
PSC	ncbi_108167833	Gm46242	0	9.8170932203488e-05	8226	6666	0	0	0.986745362921375	1	1	nosig
PSC	ncbi_208727	Hdac4	0.628093221992119	0.785868526372329	8226	6666	0.251	0.322	0.323263164955585	1	1	nosig
PSC	ncbi_108167659	Gm50604	0.00782116615489234	0.0127424987237025	8226	6666	0.005	0.008	0.697141185543724	1	1	nosig
PSC	ncbi_118567767	Gm53573	0	0	8226	6666	0	0	0	1	1	nosig
PSC	ncbi_118567768	Gm53574	0.000130170004368766	0.000251872064305155	8226	6666	0	0	0.612351146253199	1	1	nosig
PSC	ncbi_102639756	Gm35992	0.000301427639672676	0.000223632058044115	8226	6666	0	0	-0.310785	1	1	nosig
PSC	ncbi_67273	Ndufa10	0.464982053987795	0.449570965029203	8226	6666	0.209	0.23	-0.0486155	1	1	nosig
PSC	ncbi_259040	OR6B2	0	0	8226	6666	0	0	0	1	1	nosig
PSC	ncbi_258228	OR6B2	0	0	8226	6666	0	0	0	1	1	nosig
PSC	ncbi_259041	OR6B3	0	0	8226	6666	0	0	0	1	1	nosig
PSC	ncbi_259039	Olfr12	0	0	8226	6666	0	0	0	1	1	nosig
PSC	ncbi_258274	Olfr12	0	0	8226	6666	0	0	0	1	1	nosig
PSC	ncbi_258483	Olfr12	0	0	8226	6666	0	0	0	1	1	nosig
PSC	ncbi_258484	Olfr12	0	0	8226	6666	0	0	0	1	1	nosig
PSC	ncbi_257890	Olfr12	0	0	8226	6666	0	0	0	1	1	nosig
PSC	ncbi_66915	Cops9	0.981135640521248	1.0748528198831	8226	6666	0.316	0.387	0.131601799084383	1	1	nosig
PSC	ncbi_260301	Otos	0	0	8226	6666	0	0	0	1	1	nosig
PSC	ncbi_102641120	Gm29483	8.61496471405218e-05	0.000210665638955414	8226	6666	0	0	0.738899800130748	1	1	nosig
PSC	ncbi_102639900	Gm36102	0.0458620566130235	0.0274321001174546	8226	6666	0.02	0.018	-0.739329	1	1	nosig
PSC	ncbi_115487108	Gm29481	0.00804118648656991	0.00257861296787375	8226	6666	0.003	0.002	-1.60375	1	1	nosig
PSC	ncbi_14733	Gpc1	0.233563012144903	0.276220211031767	8226	6666	0.122	0.148	0.241911710055931	1	1	nosig
PSC	ncbi_102640163	Gm29480	0.000162455922865148	0.000145462039658829	8226	6666	0	0	-0.0965752	1	1	nosig
PSC	ncbi_241158	Ankmy1	0.0122719195713357	0.0109187879120238	8226	6666	0.007	0.007	-0.167104	1	1	nosig
PSC	ncbi_67446	Dusp28	0.0455632142416739	0.0311607326488127	8226	6666	0.024	0.021	-0.546681	1	1	nosig
PSC	ncbi_75995	5033417F24Rik	0.00607012643473022	0.00298410816632659	8226	6666	0.003	0.002	-1.00045	1	1	nosig
PSC	ncbi_108657	Rnpepl1	0.148157762068556	0.146243257907451	8226	6666	0.072	0.08	-0.0187514	1	1	nosig
PSC	ncbi_100037260	9430060I03Rik	0.0212688967564129	0.00936804877522751	8226	6666	0.01	0.004	-1.17437	1	1	nosig
PSC	ncbi_23830	Capn10	0.0496774214545787	0.0511749375113346	8226	6666	0.025	0.03	0.0427623300185945	1	1	nosig
PSC	ncbi_64095	Gpr35	0.0145467796471087	0.0149993365287177	8226	6666	0.005	0.008	0.0439016607499881	1	1	nosig
PSC	ncbi_102640333	Gm36424	0	0	8226	6666	0	0	0	1	1	nosig
PSC	ncbi_208760	Aqp12	0.0117553192204143	0.0104845381609636	8226	6666	0.006	0.006	-0.163576	1	1	nosig
PSC	ncbi_16560	Kif1a	0.121893090863828	0.0919441032576527	8226	6666	0.066	0.052	-0.406402	1	1	nosig
PSC	ncbi_102640407	Gm36472	0	0.000106878741450663	8226	6666	0	0	1.04878540363469	1	1	nosig
PSC	ncbi_11611	Agxt	0.00411466417157075	0.00232606015936931	8226	6666	0.002	0.002	-0.796802	1	1	nosig
PSC	ncbi_71874	Mab21l4	0.000340383172793944	0	8226	6666	0	0	-2.13876	1	1	nosig
PSC	ncbi_381284	CROCC2	0.0364756138287601	0.0332120779414566	8226	6666	0.014	0.014	-0.134837	1	1	nosig
PSC	ncbi_208777	Sned1	4.48478644463598	4.29715251702345	8226	6666	0.617	0.634	-0.0616569	1	1	nosig
PSC	ncbi_69821	Mterf4	0.0758934909165205	0.0761566551566442	8226	6666	0.041	0.051	0.00498739912005411	1	1	nosig
PSC	ncbi_105246665	Gm28535	0.0112257897530127	0.0156288993082345	8226	6666	0.005	0.008	0.473806062380766	1	1	nosig
PSC	ncbi_269224	Pask	0.0025135035656568	0.00633536504203208	8226	6666	0.001	0.003	1.30003685913764	1	1	nosig
PSC	ncbi_66385	Ppp1r7	0.176473085157899	0.164372479122153	8226	6666	0.089	0.098	-0.102419	1	1	nosig
PSC	ncbi_404545	Ano7	0.00129844851458401	0.0019705542239193	8226	6666	0.001	0.002	0.56618984427973	1	1	nosig
PSC	ncbi_110611	Hdlbp	3.27214868322098	3.31026527703618	8226	6666	0.678	0.71	0.0167080238415699	1	1	nosig
PSC	ncbi_108167670	Rpl7a	0.000369661472432699	0.00202630654998823	8226	6666	0	0.001	2.17865644997161	1	1	nosig
PSC	ncbi_18000	Septin2	1.83611589574651	1.89833307550158	8226	6666	0.53	0.572	0.0480734455708588	1	1	nosig
PSC	ncbi_227377	Farp2	0.240700246191489	0.274364908520336	8226	6666	0.114	0.139	0.188784839368305	1	1	nosig
PSC	ncbi_105246666	Gm41920	0.00621976876457102	0.0106593935302511	8226	6666	0.004	0.006	0.767653083073465	1	1	nosig
PSC	ncbi_59041	Stk25	0.464502374403968	0.431358800852541	8226	6666	0.213	0.218	-0.106774	1	1	nosig
PSC	ncbi_67026	Thap4	0.0834530569131732	0.0785993026816698	8226	6666	0.041	0.044	-0.0863418	1	1	nosig
PSC	ncbi_66615	Atg4b	0.17498949510752	0.168691545234163	8226	6666	0.083	0.09	-0.0528499	1	1	nosig
PSC	ncbi_21915	Dtymk	0.603427488595447	0.51011418968013	8226	6666	0.224	0.236	-0.242316	1	1	nosig
PSC	ncbi_66262	Ing5	0.239591960093872	0.274863278125348	8226	6666	0.105	0.137	0.19805743883649	1	1	nosig
PSC	ncbi_98314	D2hgdh	0.0772049647851578	0.0897279110032115	8226	6666	0.04	0.042	0.216602711742501	1	1	nosig
PSC	ncbi_381334	Gal3st2	3.9454033194856e-05	0.00123642313270683	8226	6666	0	0.001	3.26051529548479	1	1	nosig
PSC	ncbi_100041596	Gal3st2	0	0	8226	6666	0	0	0	1	1	nosig
PSC	ncbi_619597	Gal3st2	0	0	8226	6666	0	0	0	1	1	nosig
PSC	ncbi_241159	Neu4	0	0	8226	6666	0	0	0	1	1	nosig
PSC	ncbi_18566	Pdcd1	0.00173912463728151	0.00306759967953894	8226	6666	0.001	0.002	0.784370765143913	1	1	nosig
PSC	ncbi_74689	4930440C22Rik	0	0	8226	6666	0	0	0	1	1	nosig
PSC	ncbi_67698	Fam174a	0.39939527163599	0.38492929865364	8226	6666	0.182	0.208	-0.0532102	1	1	nosig
PSC	ncbi_20452	St8sia4	0.0120558808075318	0.0235388198444498	8226	6666	0.005	0.012	0.959503577592305	1	1	nosig
PSC	ncbi_102632331	Gm30431	0.000837033296405056	0.000775891350020067	8226	6666	0	0	-0.0973484	1	1	nosig
PSC	ncbi_75381	4930598F16Rik	0	0	8226	6666	0	0	0	1	1	nosig
PSC	ncbi_73454	1700063A18Rik	0	0	8226	6666	0	0	0	1	1	nosig
PSC	ncbi_102632412	Gm30490	0	0	8226	6666	0	0	0	1	1	nosig
PSC	ncbi_75159	4930533P14Rik	0	0.000101974713819693	8226	6666	0	0	1.01417468639091	1	1	nosig
PSC	ncbi_227394	Slco4c1	0.000682953747640395	0.000334362919957197	8226	6666	0	0	-0.850026	1	1	nosig
PSC	ncbi_329217	Panct2	0.00145578992851768	0.00297702106440854	8226	6666	0.001	0.002	0.983887047285809	1	1	nosig
PSC	ncbi_67854	Slco6b1	0.000148468206008781	0	8226	6666	0	0	-1.31306	1	1	nosig
PSC	ncbi_74441	SLCO6A1	0	0.000565086147055714	8226	6666	0	0	2.73354122163731	1	1	nosig
PSC	ncbi_634331	SLCO6A1	0.000588280091026416	0.000202067620555159	8226	6666	0	0	-1.18812	1	1	nosig
PSC	ncbi_634346	SLCO6A1	0.000638583050387959	8.54883755984443e-05	8226	6666	0	0	-1.99343	1	1	nosig
PSC	ncbi_52392	MACIR	0.0411489180800453	0.0383794672957111	8226	6666	0.021	0.02	-0.100267	1	1	nosig
PSC	ncbi_227399	PPIP5K2	0.235454719991963	0.212900343254428	8226	6666	0.11	0.112	-0.145206	1	1	nosig
PSC	ncbi_252876	Gin1	0.110242687493772	0.12873519594146	8226	6666	0.054	0.069	0.223535746918495	1	1	nosig
PSC	ncbi_18484	Pam	1.67178178137032	1.86260125903576	8226	6666	0.434	0.494	0.155923474504093	1	1	nosig
PSC	ncbi_102634109	Gm31771	0.00359079324962313	0.00253163297438902	8226	6666	0.002	0.002	-0.487973	1	1	nosig
PSC	ncbi_78603	B230216N24Rik	0.00310797387727686	0.00512244991059338	8226	6666	0.002	0.003	0.703064356336209	1	1	nosig
PSC	ncbi_115487109	Gm51640	0.00793108550365588	0.00575553994309028	8226	6666	0.004	0.004	-0.455793	1	1	nosig
PSC	ncbi_69030	1810006J02Rik	0	0	8226	6666	0	0	0	1	1	nosig
PSC	ncbi_102634194	Gm29461	0	0.000165945798119635	8226	6666	0	0	1.41113224289927	1	1	nosig
PSC	ncbi_70866	SLCO6A1	0.000662280439963811	0.000573232714941345	8226	6666	0	0	-0.179217	1	1	nosig
PSC	ncbi_666182	Gm7967	0.00218172395542651	0.00329416368662387	8226	6666	0.002	0.002	0.572931877915832	1	1	nosig
PSC	ncbi_115487112	Gm51641	5.86820655918084e-05	0	8226	6666	0	0	-0.666139	1	1	nosig
PSC	ncbi_241175	Cntnap5b	0.000307190868643801	0.00171324381732129	8226	6666	0	0.001	2.15479581561479	1	1	nosig
PSC	ncbi_118567769	env	0.0197326886758657	0.00514513242933214	8226	6666	0.01	0.004	-1.91883	1	1	nosig
PSC	ncbi_105246671	Gm41923	0	0	8226	6666	0	0	0	1	1	nosig
PSC	ncbi_115487111	Gapdh	0	0	8226	6666	0	0	0	1	1	nosig
PSC	ncbi_100504525	Gm20268	0	0	8226	6666	0	0	0	1	1	nosig
PSC	ncbi_102634377	Gm31973	0	0	8226	6666	0	0	0	1	1	nosig
PSC	ncbi_118567770	Gm28188	0.0084122637279309	0.0104250280846365	8226	6666	0.003	0.004	0.306209328549129	1	1	nosig
PSC	ncbi_105246672	Gm41924	0	0	8226	6666	0	0	0	1	1	nosig
PSC	ncbi_23836	Cdh20	0.000598068897421405	0	8226	6666	0	0	-2.80337	1	1	nosig
PSC	ncbi_118567771	Gm53576	0	0	8226	6666	0	0	0	1	1	nosig
PSC	ncbi_105246673	Gm41925	0	0.00013688749110334	8226	6666	0	0	1.24420201875693	1	1	nosig
PSC	ncbi_102634726	Gm29012	0	0	8226	6666	0	0	0	1	1	nosig
PSC	ncbi_320311	Rnf152	0.0408604852995051	0.0441292543160048	8226	6666	0.023	0.028	0.11076811081721	1	1	nosig
PSC	ncbi_100504568	Gm17634	0.00261740997177342	0.001562569151609	8226	6666	0.001	0.002	-0.708818	1	1	nosig
PSC	ncbi_105246674	Gm28403	0.0026126175639056	0.0020753787423517	8226	6666	0.002	0.001	-0.318419	1	1	nosig
PSC	ncbi_27392	Pign	0.423774806150828	0.433294112610355	8226	6666	0.182	0.201	0.032041335981055	1	1	nosig
PSC	ncbi_227446	Relch	0.388316586925002	0.337628633028121	8226	6666	0.171	0.162	-0.20174	1	1	nosig
PSC	ncbi_100042023	ZNF706	0.00086963294416591	0	8226	6666	0	0	-3.27744	1	1	nosig
PSC	ncbi_21934	Tnfrsf11a	0.00432426025765916	0.00840614252830957	8226	6666	0.002	0.005	0.943068774076233	1	1	nosig
PSC	ncbi_105246675	Gm41926	0.000197186970121639	0.000532025042592484	8226	6666	0	0.001	1.08861085945117	1	1	nosig
PSC	ncbi_105246676	Gm41927	0.000340675824891511	0.000992369808836375	8226	6666	0	0.001	1.30967168738405	1	1	nosig
PSC	ncbi_635504	Gm7160	0.0214898792356758	0.0151228940527064	8226	6666	0.011	0.01	-0.504113	1	1	nosig
PSC	ncbi_227449	Zcchc2	0.164539537746789	0.159732035120847	8226	6666	0.085	0.089	-0.0427542	1	1	nosig
PSC	ncbi_626049	Gm20753	0.00313075188053403	0.00268873730508068	8226	6666	0.001	0.002	-0.212258	1	1	nosig
PSC	ncbi_98432	Phlpp1	0.560005215022341	0.600984431042036	8226	6666	0.211	0.239	0.101869791671738	1	1	nosig
PSC	ncbi_105246678	Gm41928	0.000455321554102572	0.0016283140942965	8226	6666	0	0.001	1.63797013028012	1	1	nosig
PSC	ncbi_12043	Bcl2	0.969741580538799	0.906752000325135	8226	6666	0.316	0.321	-0.096882	1	1	nosig
PSC	ncbi_105246679	Gm37053	0.0203313012062978	0.0209160099040699	8226	6666	0.012	0.012	0.0407076976971022	1	1	nosig
PSC	ncbi_70750	Kdsr	0.364049952018189	0.375306655430886	8226	6666	0.162	0.192	0.0439215722921549	1	1	nosig
PSC	ncbi_20479	Vps4b	0.73688263967425	0.5771337739072	8226	6666	0.285	0.265	-0.352475	1	1	nosig
PSC	ncbi_118567772	Gm53577	0.0136186573766355	0.00691646905337036	8226	6666	0.006	0.004	-0.967322	1	1	nosig
PSC	ncbi_20724	Serpinb5	0.000480307258316832	0.000249650526710185	8226	6666	0	0	-0.730903	1	1	nosig
PSC	ncbi_71869	Serpinb12	0	0	8226	6666	0	0	0	1	1	nosig
PSC	ncbi_241196	Serpinb13	0	0	8226	6666	0	0	0	1	1	nosig
PSC	ncbi_20248	SERPINB4	0	0	8226	6666	0	0	0	1	1	nosig
PSC	ncbi_394252	SERPINB4	0	0	8226	6666	0	0	0	1	1	nosig
PSC	ncbi_383548	SERPINB4	0	0	8226	6666	0	0	0	1	1	nosig
PSC	ncbi_381286	SERPINB4	0	0	8226	6666	0	0	0	1	1	nosig
PSC	ncbi_66957	Serpinb11	0	0	8226	6666	0	0	0	1	1	nosig
PSC	ncbi_116872	Serpinb7	0	0.000158160254612704	8226	6666	0	0	1.36826690580821	1	1	nosig
PSC	ncbi_18788	Serpinb2	0.000445459021912753	0.00422213731132825	8226	6666	0	0	2.98620218435148	1	1	nosig
PSC	ncbi_241197	Serpinb10	0	0	8226	6666	0	0	0	1	1	nosig
PSC	ncbi_20725	Serpinb8	0.0418915686048671	0.0456816928413734	8226	6666	0.022	0.027	0.124671128132922	1	1	nosig
PSC	ncbi_102635334	Gm15389	0	0	8226	6666	0	0	0	1	1	nosig
PSC	ncbi_319596	D830032E09Rik	0.00012958721573392	0	8226	6666	0	0	-1.19904	1	1	nosig
PSC	ncbi_105246680	Gm41929	0	0	8226	6666	0	0	0	1	1	nosig
PSC	ncbi_115487113	LOC115487113	0	0	8226	6666	0	0	0	1	1	nosig
PSC	ncbi_241201	Cdh7	0.000482212483458906	0.00175329403952658	8226	6666	0	0.001	1.67047411599753	1	1	nosig
PSC	ncbi_105246682	Gm41930	0	0	8226	6666	0	0	0	1	1	nosig
PSC	ncbi_227485	CDH19	0.016641161183496	0.0401386528564494	8226	6666	0.007	0.014	1.26518240807725	1	1	nosig
PSC	ncbi_102635409	4921525D07Rik	0	0	8226	6666	0	0	0	1	1	nosig
PSC	ncbi_319901	Dsel	0.695677100966409	0.639273688023159	8226	6666	0.272	0.29	-0.121966	1	1	nosig
PSC	ncbi_102635484	Gm32810	0.000181387297940899	0	8226	6666	0	0	-1.49256	1	1	nosig
PSC	ncbi_118567773	Gm53578	0.000476425273588346	0.000242115883634845	8226	6666	0	0	-0.752649	1	1	nosig
PSC	ncbi_105246684	Gm41932	0	0	8226	6666	0	0	0	1	1	nosig
PSC	ncbi_108167836	Gm46244	0	0	8226	6666	0	0	0	1	1	nosig
PSC	ncbi_102635722	Gm32985	0.000205660238673643	0	8226	6666	0	0	-1.61193	1	1	nosig
PSC	ncbi_102635794	Gm33042	0	0	8226	6666	0	0	0	1	1	nosig
PSC	ncbi_108167704	Gm50605	0	0	8226	6666	0	0	0	1	1	nosig
PSC	ncbi_636808	Cntnap5a	0.00860374774489391	0.00576681654265391	8226	6666	0.004	0.003	-0.569059	1	1	nosig
PSC	ncbi_547097	ZNF677	0.000223302290742084	0	8226	6666	0	0	-1.69288	1	1	nosig
PSC	ncbi_118567775	Gm53580	0.000634928443855377	0.000412809580352642	8226	6666	0	0	-0.519181	1	1	nosig
PSC	ncbi_22099	Tsn	0.87629989497661	0.889788715092344	8226	6666	0.332	0.374	0.0220356198915752	1	1	nosig
PSC	ncbi_67949	Nifk	0.160336888237542	0.140797982882412	8226	6666	0.071	0.08	-0.187355	1	1	nosig
PSC	ncbi_102636140	Gm28867	0.000620953213804335	0	8226	6666	0	0	-2.84991	1	1	nosig
PSC	ncbi_76707	Clasp1	0.634531818052966	0.628764778743206	8226	6666	0.255	0.286	-0.01317	1	1	nosig
PSC	ncbi_68204	2900060B14Rik	0.0808916487066062	0.0515491835490842	8226	6666	0.038	0.031	-0.649028	1	1	nosig
PSC	ncbi_81879	Tfcp2l1	0.0130359050700007	0.0118456343075584	8226	6666	0.006	0.009	-0.137032	1	1	nosig
PSC	ncbi_14633	Gli2	0.797865708745356	0.781163867999541	8226	6666	0.277	0.303	-0.0305169	1	1	nosig
PSC	ncbi_115487114	Gm51642	0.0726666500498456	0.0692762423053603	8226	6666	0.034	0.033	-0.0688357	1	1	nosig
PSC	ncbi_105246686	Gm41934	0.00532971664489108	0.00609496426459457	8226	6666	0.003	0.003	0.190219048727847	1	1	nosig
PSC	ncbi_108167707	Gm46144	0.000155933513442779	0	8226	6666	0	0	-1.35577	1	1	nosig
PSC	ncbi_102636276	Gm33388	9.97176335657372e-05	0	8226	6666	0	0	-0.997962	1	1	nosig
PSC	ncbi_105246687	Gm41935	0.000282923897495862	0.000375724343224819	8226	6666	0	0	0.313068152499211	1	1	nosig
PSC	ncbi_102636425	Gm33490	0	0.000780830869749424	8226	6666	0	0.001	3.13886503072562	1	1	nosig
PSC	ncbi_102636537	Gm33575	0.000368761890724808	0.000401109629679546	8226	6666	0	0	0.0962709751861965	1	1	nosig
PSC	ncbi_108167708	Gm46145	0	0	8226	6666	0	0	0	1	1	nosig
PSC	ncbi_64143	Ralb	0.404121264501593	0.377215259299094	8226	6666	0.188	0.195	-0.0993748	1	1	nosig
PSC	ncbi_226351	Tmem185b	0.045013072939275	0.0607790222997985	8226	6666	0.026	0.033	0.432399629175791	1	1	nosig
PSC	ncbi_320069	3830432H09Rik	0.00140078819445786	0.00140133649523133	8226	6666	0.001	0.001	0.00052698065361548	1	1	nosig
PSC	ncbi_226352	Epb41l5	0.207524944843487	0.228126614693042	8226	6666	0.086	0.106	0.136487256683156	1	1	nosig
PSC	ncbi_19258	Ptpn4	0.238225071698902	0.233283276999134	8226	6666	0.107	0.115	-0.0302295	1	1	nosig
PSC	ncbi_102636940	Gm28209	0.00231437014738493	8.10497603869199e-05	8226	6666	0.001	0	-3.73719	1	1	nosig
PSC	ncbi_66343	Tmem177	0.0213068672256877	0.0185714387964375	8226	6666	0.01	0.01	-0.197241	1	1	nosig
PSC	ncbi_226356	Cfap221	0.00072205404648362	0.00225117180149741	8226	6666	0.001	0.002	1.51607480834078	1	1	nosig
PSC	ncbi_102636864	Gm33817	0	0	8226	6666	0	0	0	1	1	nosig
PSC	ncbi_319229	Sctr	0.030201066417344	0.037283030367684	8226	6666	0.015	0.023	0.303014953635647	1	1	nosig
PSC	ncbi_102636790	Gm33764	0.000123266849604533	0.000147972974452703	8226	6666	0	0	0.151413838400158	1	1	nosig
PSC	ncbi_105246688	Gm41936	0.000458738743698077	0.000893242044065519	8226	6666	0	0	0.829971470096492	1	1	nosig
PSC	ncbi_170706	Tmem37	0.140934332383897	0.100664250925879	8226	6666	0.072	0.064	-0.485063	1	1	nosig
PSC	ncbi_105246689	Gm41937	0.000199910815786861	0.000256041989247568	8226	6666	0	0	0.247513841625609	1	1	nosig
PSC	ncbi_105246690	Gm41938	0	0.000594118817822376	8226	6666	0	0	2.79518264149344	1	1	nosig
PSC	ncbi_13167	Dbi	3.02296306540364	3.14228729135483	8226	6666	0.563	0.582	0.0558499241827336	1	1	nosig
PSC	ncbi_73103	C2orf76	0.107034960502779	0.0964491202606155	8226	6666	0.046	0.053	-0.150094	1	1	nosig
PSC	ncbi_68428	Steap3	1.37953135994128	1.53890604286093	8226	6666	0.44	0.487	0.157716068670977	1	1	nosig
PSC	ncbi_118567776	Gm53581	0.0129708644413812	0.0135476009350895	8226	6666	0.006	0.007	0.0622928101262178	1	1	nosig
PSC	ncbi_226359	C1ql2	0.000663508739334126	0.00197583650709815	8226	6666	0	0.001	1.4429762457765	1	1	nosig
PSC	ncbi_108167722	Gm46154	0	0	8226	6666	0	0	0	1	1	nosig
PSC	ncbi_17167	Marco	0	0.0008068746869137	8226	6666	0	0	3.18090321110839	1	1	nosig
PSC	ncbi_105246691	Gm41939	0	0	8226	6666	0	0	0	1	1	nosig
PSC	ncbi_13798	En1	0.00313872942338892	0.00237067460289772	8226	6666	0.002	0.001	-0.390523	1	1	nosig
PSC	ncbi_102637581	Gm34352	0	0	8226	6666	0	0	0	1	1	nosig
PSC	ncbi_69904	2610027F03Rik	0.00757475322301952	0.00649699747321097	8226	6666	0.003	0.004	-0.218311	1	1	nosig
PSC	ncbi_105246692	Gm29345	0.00277862865438412	0.00113899535768855	8226	6666	0.002	0.001	-1.21621	1	1	nosig
PSC	ncbi_102637888	Gm34584	0	0	8226	6666	0	0	0	1	1	nosig
PSC	ncbi_102638033	Gm34698	0.0017427139967233	0.000592949433216824	8226	6666	0.001	0	-1.41101	1	1	nosig
PSC	ncbi_98452	Celrr	0.00200217307638331	0.000514139564470946	8226	6666	0.001	0	-1.77524	1	1	nosig
PSC	ncbi_108167723	Gm46155	0.000184498052936698	8.15742259380914e-05	8226	6666	0	0	-0.647859	1	1	nosig
PSC	ncbi_105246693	Gm41940	0.000513585834727462	0.000268424234574469	8226	6666	0	0	-0.735897	1	1	nosig
PSC	ncbi_72999	Insig2	0.255756499437218	0.261791738856548	8226	6666	0.119	0.14	0.0336356697523784	1	1	nosig
PSC	ncbi_72365	2210011K15Rik	0.000198183513335491	0.000119372166388279	8226	6666	0	0	-0.44282	1	1	nosig
PSC	ncbi_102638755	Gm35243	0.000570581083071243	0.00103041381639628	8226	6666	0	0.001	0.753367313378653	1	1	nosig
PSC	ncbi_70829	Ccdc93	0.21911212702994	0.199420207169803	8226	6666	0.108	0.103	-0.135793	1	1	nosig
PSC	ncbi_15564	Htr5b	0	0	8226	6666	0	0	0	1	1	nosig
PSC	ncbi_66942	Ddx18	0.238877445417444	0.30581379842842	8226	6666	0.105	0.151	0.356250718273774	1	1	nosig
PSC	ncbi_102638832	Gm28590	0.000381442632820804	0	8226	6666	0	0	-2.26736	1	1	nosig
PSC	ncbi_269109	Dpp10	0.00860491450969375	0.00558648480233779	8226	6666	0.003	0.003	-0.614293	1	1	nosig
PSC	ncbi_105246694	Gm41941	0	0	8226	6666	0	0	0	1	1	nosig
PSC	ncbi_118567714	Gm53534	0	0.000226301103484915	8226	6666	0	0	1.70620386634342	1	1	nosig
PSC	ncbi_102638908	Gm35355	0	0	8226	6666	0	0	0	1	1	nosig
PSC	ncbi_74117	Actr3	1.16462848258703	1.05367105104225	8226	6666	0.395	0.408	-0.144432	1	1	nosig
PSC	ncbi_74150	Slc35f5	0.542276839734327	0.501023606484855	8226	6666	0.225	0.24	-0.114129	1	1	nosig
PSC	ncbi_71111	Gpr39	1.06203456301523	0.829479582871382	8226	6666	0.239	0.244	-0.356514	1	1	nosig
PSC	ncbi_105246696	Gm41943	0.00339387099171175	0.002763952042976	8226	6666	0.002	0.002	-0.286819	1	1	nosig
PSC	ncbi_72585	Lypd1	0.054276485187168	0.0377059883421809	8226	6666	0.023	0.02	-0.524368	1	1	nosig
PSC	ncbi_210356	NCKAP5	2.15285145196353	2.17684143275531	8226	6666	0.504	0.524	0.0159868067864539	1	1	nosig
PSC	ncbi_102639199	Gm35562	0.0650768153226247	0.0560456015286299	8226	6666	0.037	0.036	-0.215186	1	1	nosig
PSC	ncbi_102639337	4930599A14Rik	0	0.000172233067164351	8226	6666	0	0	1.44484231642523	1	1	nosig
PSC	ncbi_105246698	Gm41945	0	0	8226	6666	0	0	0	1	1	nosig
PSC	ncbi_107895	Mgat5	0.260065857960416	0.230919435312903	8226	6666	0.118	0.113	-0.171417	1	1	nosig
PSC	ncbi_115487360	Gm51747	0	0.000633212847682308	8226	6666	0	0	2.87423206564479	1	1	nosig
PSC	ncbi_115487359	Gm51746	0.00280801423669549	0.00130511243092724	8226	6666	0.002	0.001	-1.04935	1	1	nosig
PSC	ncbi_105246700	Gm41947	0.000584761518403162	0.000273002732484349	8226	6666	0	0	-0.876415	1	1	nosig
PSC	ncbi_72160	Tmem163	0.00388134336308037	0.0103155592093469	8226	6666	0.002	0.004	1.38741309518736	1	1	nosig
PSC	ncbi_102639757	Gm35993	0	0	8226	6666	0	0	0	1	1	nosig
PSC	ncbi_266645	Acmsd	0.000355250423342172	0	8226	6666	0	0	-2.18666	1	1	nosig
PSC	ncbi_100502745	2900009J06Rik	0.0217289111451345	0.0314939122536324	8226	6666	0.011	0.017	0.533406427543551	1	1	nosig
PSC	ncbi_72949	Ccnt2	0.409216724908644	0.361852687559159	8226	6666	0.175	0.176	-0.177416	1	1	nosig
PSC	ncbi_22625	Map3k19	0.00501855169928134	0.00668462555136985	8226	6666	0.003	0.004	0.406533538839451	1	1	nosig
PSC	ncbi_226407	Rab3gap1	0.677491001833863	0.550392948287979	8226	6666	0.267	0.261	-0.299691	1	1	nosig
PSC	ncbi_226409	Zranb3	0.069086243015926	0.0713705174104094	8226	6666	0.032	0.037	0.0468630316203693	1	1	nosig
PSC	ncbi_102640008	Gm28800	0	0.000161150501128102	8226	6666	0	0	1.38488147213573	1	1	nosig
PSC	ncbi_226412	R3HDM1	0.797296468391158	0.708422175763741	8226	6666	0.303	0.311	-0.170484	1	1	nosig
PSC	ncbi_67812	Ubxn4	1.16738753875335	1.14570882660549	8226	6666	0.401	0.447	-0.0270408	1	1	nosig
PSC	ncbi_105246702	Gm41949	0.21391543376592	0.135532751260157	8226	6666	0.099	0.072	-0.658009	1	1	nosig
PSC	ncbi_226413	Lct	0.00118054706800181	0.00270754120510358	8226	6666	0.001	0.002	1.13254691476096	1	1	nosig
PSC	ncbi_17219	Mcm6	0.124269578807173	0.115899736438692	8226	6666	0.059	0.062	-0.100512	1	1	nosig
PSC	ncbi_226414	Dars1	0.358264852280067	0.370956403746441	8226	6666	0.171	0.195	0.0502093578574202	1	1	nosig
PSC	ncbi_105246703	Gm41950	0	0	8226	6666	0	0	0	1	1	nosig
PSC	ncbi_12767	Cxcr4	0.0153678513074817	0.0197400020504851	8226	6666	0.006	0.011	0.359139373862198	1	1	nosig
PSC	ncbi_210417	Thsd7b	0.00260825957397616	0.00381056966838493	8226	6666	0.001	0.002	0.530012764928858	1	1	nosig
PSC	ncbi_102640230	Gm36347	0.000258211060067949	0.000312466156009477	8226	6666	0	0	0.203465864655668	1	1	nosig
PSC	ncbi_105246704	Gm41951	0	0	8226	6666	0	0	0	1	1	nosig
PSC	ncbi_13137	Cd55b	0.00592079032218662	0.0095919504100647	8226	6666	0.002	0.004	0.686834147566059	1	1	nosig
PSC	ncbi_102640368	Cd55os	0.000551410978892189	0.0032770030761671	8226	6666	0	0.002	2.37410355326124	1	1	nosig
PSC	ncbi_13136	Cd55	1.68062553471513	2.14364906417226	8226	6666	0.378	0.464	0.351051892193998	1	1	nosig
PSC	ncbi_102640300	Gm16083	0.0186651247049068	0.014873351312728	8226	6666	0.009	0.007	-0.325657	1	1	nosig
PSC	ncbi_22789	Zp3r	0.00482624275338413	0.00378549842702969	8226	6666	0.003	0.002	-0.342388	1	1	nosig
PSC	ncbi_12269	C4bpa	0.0116834401380666	0.0175468909804583	8226	6666	0.006	0.013	0.582653241749936	1	1	nosig
PSC	ncbi_18640	Pfkfb2	0.124919234521293	0.120843100110695	8226	6666	0.058	0.064	-0.0478216	1	1	nosig
PSC	ncbi_226418	Yod1	0.0979323232737846	0.0790808384936891	8226	6666	0.048	0.044	-0.308106	1	1	nosig
PSC	ncbi_212439	Sarg	0.0291740655452152	0.0552258803481704	8226	6666	0.013	0.032	0.918331383120199	1	1	nosig
PSC	ncbi_102640440	Gm28857	0.00142900499964497	0.000411722493835819	8226	6666	0	0	-1.57916	1	1	nosig
PSC	ncbi_433347	Gm28856	0	0	8226	6666	0	0	0	1	1	nosig
PSC	ncbi_64435	Fcamr	0.000429129049815245	0.000834885304333272	8226	6666	0	0	0.821169754356501	1	1	nosig
PSC	ncbi_102640771	Gm15848	0.00308050830438817	0.000674733456551537	8226	6666	0.001	0.001	-2.03749	1	1	nosig
PSC	ncbi_18703	Pigr	0.104117709591853	0.171257359474664	8226	6666	0.033	0.055	0.717407700306067	1	1	nosig
PSC	ncbi_69169	Fcmr	0.00381083452250469	0.0121128084513087	8226	6666	0.001	0.004	1.64284660157852	1	1	nosig
PSC	ncbi_93672	Il24	0	0.000159200893027857	8226	6666	0	0	1.37407068876514	1	1	nosig
PSC	ncbi_58181	Il20	0	0	8226	6666	0	0	0	1	1	nosig
PSC	ncbi_329244	Il19	0	0.000166590784564298	8226	6666	0	0	1.41462691061003	1	1	nosig
PSC	ncbi_105246706	Gm41952	0.00136699241768477	0	8226	6666	0.001	0	-3.87479	1	1	nosig
PSC	ncbi_16153	Il10	0.014664641489591	0.0240763591892905	8226	6666	0.008	0.016	0.71145067413459	1	1	nosig
PSC	ncbi_17164	Mapkapk2	0.935610387422126	1.03068504723507	8226	6666	0.321	0.371	0.139609540303617	1	1	nosig
PSC	ncbi_115487116	Gm51643	0	0	8226	6666	0	0	0	1	1	nosig
PSC	ncbi_226419	Dyrk3	0.0196270693174763	0.0166024917178689	8226	6666	0.008	0.008	-0.240113	1	1	nosig
PSC	ncbi_16865	Eif2d	0.107075845477628	0.109489486581144	8226	6666	0.057	0.06	0.0321296024452528	1	1	nosig
PSC	ncbi_54354	Rassf5	0.204768517342239	0.187528802729271	8226	6666	0.1	0.094	-0.126817	1	1	nosig
PSC	ncbi_102631674	Gm28913	0.0070717151393219	0.00849160304024886	8226	6666	0.003	0.005	0.260609152235922	1	1	nosig
PSC	ncbi_56489	Ikbke	0.158985592144002	0.184162312161913	8226	6666	0.072	0.087	0.211958	1	1	nosig
PSC	ncbi_115487117	Gm51644	0.0373618985169639	0.0346251933616772	8226	6666	0.022	0.023	-0.109441	1	1	nosig
PSC	ncbi_14270	Srgap2	1.42233689327647	1.48776466826494	8226	6666	0.435	0.477	0.0648786607020672	1	1	nosig
PSC	ncbi_108900	Fam72a	0.0205677591577179	0.0347244432406375	8226	6666	0.01	0.018	0.752718310589481	1	1	nosig
PSC	ncbi_26361	Avpr1b	0	0.00109005173770932	8226	6666	0	0	3.57295239120555	1	1	nosig
PSC	ncbi_13034	Ctse	0.00392238230450015	0.00927089930942663	8226	6666	0.002	0.005	1.2201372994456	1	1	nosig
PSC	ncbi_226421	Rab7b	0.285678117153016	0.325700095943635	8226	6666	0.137	0.169	0.189091579335714	1	1	nosig
PSC	ncbi_102631883	Gm30104	0.00302818889723406	0.00404983797025448	8226	6666	0.001	0.001	0.407727374637636	1	1	nosig
PSC	ncbi_320718	Slc26a9	0.00489295028615224	0.00576429086313151	8226	6666	0.002	0.002	0.232064119417375	1	1	nosig
PSC	ncbi_212933	Pm20d1	0.00348774372317138	0.00283161812490346	8226	6666	0.002	0.002	-0.29138	1	1	nosig
PSC	ncbi_98396	Slc41a1	0.218817862836826	0.22721647317114	8226	6666	0.104	0.121	0.0543125596100343	1	1	nosig
PSC	ncbi_226422	Rab29	0.0515718902985952	0.0586288708217904	8226	6666	0.025	0.035	0.184690237003123	1	1	nosig
PSC	ncbi_98415	Nucks1	0.684303172840717	0.726158142376369	8226	6666	0.273	0.317	0.0856359851840049	1	1	nosig
PSC	ncbi_212980	Slc45a3	0.0400384637260949	0.0446968218421416	8226	6666	0.017	0.024	0.158410982857808	1	1	nosig
PSC	ncbi_13714	Elk4	0.415787785334895	0.347015067515016	8226	6666	0.191	0.184	-0.26078	1	1	nosig
PSC	ncbi_213006	Mfsd4a	0.175064623851062	0.173991957248761	8226	6666	0.095	0.113	-0.00886188	1	1	nosig
PSC	ncbi_105246707	4833413N01Rik	0.000355710006691694	0.000639518090734648	8226	6666	0	0.001	0.698469389940909	1	1	nosig
PSC	ncbi_108167726	Gm37120	0.000326394863954867	0.000625328053450395	8226	6666	0	0	0.766443588440461	1	1	nosig
PSC	ncbi_18557	Cdk18	0.043882878125519	0.0404357928124411	8226	6666	0.022	0.022	-0.117746	1	1	nosig
PSC	ncbi_102631954	Gm30153	0	0	8226	6666	0	0	0	1	1	nosig
PSC	ncbi_102632072	Gm30242	0.000361372826907107	0.000323080879276903	8226	6666	0	0	-0.125	1	1	nosig
PSC	ncbi_100505034	Gm29695	0	0	8226	6666	0	0	0	1	1	nosig
PSC	ncbi_213409	LEMD1	0.00104434159175509	0	8226	6666	0	0	-3.51645	1	1	nosig
PSC	ncbi_102632453	Gm29630	0	0	8226	6666	0	0	0	1	1	nosig
PSC	ncbi_102632560	Gm38446	0.000420206592049742	0	8226	6666	0	0	-2.37908	1	1	nosig
PSC	ncbi_638532	BLOC1S2	0	0	8226	6666	0	0	0	1	1	nosig
PSC	ncbi_213417	Klhdc8a	0.00061571414652655	0.000198275180412569	8226	6666	0	0	-1.26274	1	1	nosig
PSC	ncbi_74137	Nuak2	0.0924315455109149	0.0628741685045145	8226	6666	0.04	0.033	-0.555185	1	1	nosig
PSC	ncbi_102632755	Gm30744	0.000985934850608193	0	8226	6666	0	0	-3.44087	1	1	nosig
PSC	ncbi_622304	F730311O21Rik	0.00370254246441115	0.00464132975286597	8226	6666	0.002	0.003	0.318327374826099	1	1	nosig
PSC	ncbi_68875	Tmcc2	0.0722459603133386	0.0882483361662438	8226	6666	0.036	0.044	0.288290504110735	1	1	nosig
PSC	ncbi_213452	Dstyk	0.323080663630385	0.309667292845807	8226	6666	0.148	0.162	-0.0611561	1	1	nosig
PSC	ncbi_115487119	6030442K20Rik	0.00800127867325728	0.0100961589953443	8226	6666	0.005	0.004	0.331804235263527	1	1	nosig
PSC	ncbi_213464	Rbbp5	0.0983563823292734	0.111392553458944	8226	6666	0.046	0.056	0.179390720936517	1	1	nosig
PSC	ncbi_74626	Tmem81	0	0	8226	6666	0	0	0	1	1	nosig
PSC	ncbi_21367	Cntn2	8.19286744035519e-05	0.00015422535365493	8226	6666	0	0	0.482734967100511	1	1	nosig
PSC	ncbi_115487120	Gm51646	0.000137642399320641	0	8226	6666	0	0	-1.24879	1	1	nosig
PSC	ncbi_269116	NFASC	0.247759615985079	0.244908978179678	8226	6666	0.095	0.101	-0.0166886	1	1	nosig
PSC	ncbi_108167727	Gm46157	0.000344630912639775	0.000439228680565849	8226	6666	0	0	0.278288978641906	1	1	nosig
PSC	ncbi_100038653	Gm10538	0	0	8226	6666	0	0	0	1	1	nosig
PSC	ncbi_102633219	Gm31101	0	0	8226	6666	0	0	0	1	1	nosig
PSC	ncbi_16980	LRRN2	0.347479204063775	0.332716269001955	8226	6666	0.148	0.156	-0.0626158	1	1	nosig
PSC	ncbi_102633300	Gm31159	0.000917056128944247	0.00200817754112344	8226	6666	0	0.001	1.05159706895483	1	1	nosig
PSC	ncbi_105242414	Gm38687	0.000697432813002329	0.00140269852007832	8226	6666	0	0.001	0.91412072048912	1	1	nosig
PSC	ncbi_17248	Mdm4	0.875173587299835	0.734193130247952	8226	6666	0.324	0.317	-0.253378	1	1	nosig
PSC	ncbi_105246708	Gm41953	0.000132655791226528	0	8226	6666	0	0	-1.2182	1	1	nosig
PSC	ncbi_240752	PIK3C2B	0.0442814362023904	0.0350802568438589	8226	6666	0.022	0.021	-0.33519	1	1	nosig
PSC	ncbi_102633532	Gm28609	0	0.000199913381530051	8226	6666	0	0	1.58454589378502	1	1	nosig
PSC	ncbi_115487121	Gm51647	0	8.66737933326497e-05	8226	6666	0	0	0.900519405428058	1	1	nosig
PSC	ncbi_108954	Ppp1r15b	0.366152042270804	0.433424872726466	8226	6666	0.162	0.208	0.243277963690622	1	1	nosig
PSC	ncbi_240753	Plekha6	0.776027460912167	0.782132240316038	8226	6666	0.276	0.293	0.0113033980775842	1	1	nosig
PSC	ncbi_115487122	Gm51648	0.00435184699321841	0.00580264919765746	8226	6666	0.002	0.002	0.406958593895644	1	1	nosig
PSC	ncbi_100502933	Gm19461	0.0108726225181467	0.0104644892598343	8226	6666	0.006	0.005	-0.0546854	1	1	nosig
PSC	ncbi_68338	Golt1a	0.00857860451438171	0.00704766817824288	8226	6666	0.004	0.004	-0.27999	1	1	nosig
PSC	ncbi_118567634	Gm53474	0	0	8226	6666	0	0	0	1	1	nosig
PSC	ncbi_280287	Kiss1	0.000453541026503474	0.00108646897414393	8226	6666	0	0.001	1.0999122213868	1	1	nosig
PSC	ncbi_19701	Ren1	0.000678739248664828	0.00324699616744736	8226	6666	0	0.001	2.10365465360941	1	1	nosig
PSC	ncbi_214253	Etnk2	0.00825847322145934	0.0167468396947409	8226	6666	0.004	0.008	1.0111666356738	1	1	nosig
PSC	ncbi_20668	Sox13	0.038196193746327	0.0501742283352586	8226	6666	0.018	0.029	0.392618022608774	1	1	nosig
PSC	ncbi_20643	SNRPE	2.58604150158852	2.54080046297886	8226	6666	0.613	0.634	-0.0254614	1	1	nosig
PSC	ncbi_118567635	Gm53475	0.00704506802839394	0.00619894978935697	8226	6666	0.003	0.003	-0.181836	1	1	nosig
PSC	ncbi_70579	Zc3h11a	0.0399050364744242	0.0416277887642973	8226	6666	0.019	0.026	0.0608268304629165	1	1	nosig
PSC	ncbi_667118	Zbed6	0.596501934106505	0.577566194653171	8226	6666	0.241	0.264	-0.0465326	1	1	nosig
PSC	ncbi_240754	Lax1	0.0122741379772151	0.0123781949068576	8226	6666	0.006	0.008	0.0120812234684088	1	1	nosig
PSC	ncbi_381290	Atp2b4	0.248660862914531	0.298487766179065	8226	6666	0.114	0.142	0.263395529396338	1	1	nosig
PSC	ncbi_118567636	Gm53476	0.0110055157037634	0.0129286161058839	8226	6666	0.006	0.007	0.230407461113135	1	1	nosig
PSC	ncbi_105246709	Gm41954	0.000964182018285275	0.00112363721757631	8226	6666	0	0	0.201430961704541	1	1	nosig
PSC	ncbi_102633688	Gm28441	0	0	8226	6666	0	0	0	1	1	nosig
PSC	ncbi_102633768	Gm31515	0	0.000822450666119243	8226	6666	0	0	3.20547175599871	1	1	nosig
PSC	ncbi_269120	Optc	0.00377204930682304	0.00902284983367211	8226	6666	0.001	0.004	1.23638724579468	1	1	nosig
PSC	ncbi_116847	Prelp	1.32870606230446	1.35441281439286	8226	6666	0.409	0.431	0.0276434819280121	1	1	nosig
PSC	ncbi_102633923	Bmncr	0.0125327192163134	0.0132816964117181	8226	6666	0.006	0.007	0.0830958041953557	1	1	nosig
PSC	ncbi_14264	Fmod	0.228163508980792	0.21335890904928	8226	6666	0.091	0.093	-0.0967419	1	1	nosig
PSC	ncbi_105246710	Gm19497	0.013957382582313	0.00841817164011859	8226	6666	0.006	0.006	-0.722712	1	1	nosig
PSC	ncbi_12227	Btg2	18.4744939643121	17.3765667142481	8226	6666	0.92	0.919	-0.0883913	1	1	nosig
PSC	ncbi_102634378	Gm31974	0.00173251522757156	0.000630281255211384	8226	6666	0.001	0	-1.3273	1	1	nosig
PSC	ncbi_102634461	Gm32039	0.00117549359540146	0.00278607602200068	8226	6666	0.001	0.002	1.17805364749949	1	1	nosig
PSC	ncbi_667414	RPS23	0.000151295291947717	0.000134687557461079	8226	6666	0	0	-0.0986423	1	1	nosig
PSC	ncbi_71884	Chit1	0.000866470185887315	0.00145787173469534	8226	6666	0	0	0.688779322583412	1	1	nosig
PSC	ncbi_108167728	Gm46158	0.000283106118025129	0	8226	6666	0	0	-1.93774	1	1	nosig
PSC	ncbi_12654	Chi3l1	0.000500370030632259	0.00048838081763628	8226	6666	0	0.001	-0.0291017	1	1	nosig
PSC	ncbi_53311	Mybph	0	0	8226	6666	0	0	0	1	1	nosig
PSC	ncbi_11539	Adora1	0.00431863055703071	0.00490510221724229	8226	6666	0.002	0.005	0.179800220967071	1	1	nosig
PSC	ncbi_102634698	Gm32221	8.22168044636753e-05	0	8226	6666	0	0	-0.865656	1	1	nosig
PSC	ncbi_114004354	Myoparr	0	0	8226	6666	0	0	0	1	1	nosig
PSC	ncbi_17928	Myog	0	0	8226	6666	0	0	0	1	1	nosig
PSC	ncbi_68507	Ppfia4	0.00846466892933882	0.00943688022937054	8226	6666	0.005	0.006	0.155119919524758	1	1	nosig
PSC	ncbi_102634762	Gm32267	0.00165046117696402	0.00299367460378981	8226	6666	0.001	0.001	0.821586395510361	1	1	nosig
PSC	ncbi_57439	Tmem183	0.263412499831984	0.230527557930042	8226	6666	0.119	0.12	-0.192306	1	1	nosig
PSC	ncbi_118567637	Gm53477	0.00579491668300688	0.00248632503153127	8226	6666	0.003	0.001	-1.18857	1	1	nosig
PSC	ncbi_240755	MGAT4C	0	0	8226	6666	0	0	0	1	1	nosig
PSC	ncbi_72017	Cyb5r1	0.113173684052218	0.079477652913163	8226	6666	0.053	0.048	-0.509377	1	1	nosig
PSC	ncbi_72674	Adipor1	0.583735227013081	0.524371621479563	8226	6666	0.251	0.259	-0.154697	1	1	nosig
PSC	ncbi_98710	Rabif	0.0844794811161969	0.0904715565390474	8226	6666	0.042	0.044	0.0987503419120704	1	1	nosig
PSC	ncbi_108167729	Gm46159	0	0.000336356505605718	8226	6666	0	0	2.12550730634957	1	1	nosig
PSC	ncbi_71001	Mgat4e	0.00927217045014836	0.00503157136583333	8226	6666	0.003	0.002	-0.868983	1	1	nosig
PSC	ncbi_108167730	Gm46160	0.000557929029535012	0.000355330301247151	8226	6666	0	0	-0.531018	1	1	nosig
PSC	ncbi_75605	Kdm5b	0.969796382427575	0.89994737822248	8226	6666	0.352	0.37	-0.10783	1	1	nosig
PSC	ncbi_20980	Syt2	0.00458590828169475	0.00736696289706302	8226	6666	0.002	0.004	0.672192846091287	1	1	nosig
PSC	ncbi_329251	Ppp1r12b	0.653459958018993	0.611959546625604	8226	6666	0.248	0.265	-0.0946476	1	1	nosig
PSC	ncbi_102635293	Gm32670	0.0100478396133381	0.00609065277952578	8226	6666	0.006	0.004	-0.713009	1	1	nosig
PSC	ncbi_115487361	Gm51748	0.027786820336468	0.0241476163582457	8226	6666	0.012	0.011	-0.201741	1	1	nosig
PSC	ncbi_67196	Ube2t	0.0209580461294248	0.0120361325331548	8226	6666	0.01	0.008	-0.795063	1	1	nosig
PSC	ncbi_329252	Lgr6	0.00185276873463697	0.000748842502360493	8226	6666	0.001	0	-1.20195	1	1	nosig
PSC	ncbi_320139	Ptpn7	0.00176081023577307	0.0014818126483799	8226	6666	0.001	0.001	-0.234352	1	1	nosig
PSC	ncbi_68724	Arl8a	0.444916506293504	0.453108903704829	8226	6666	0.199	0.221	0.0263173558278062	1	1	nosig
PSC	ncbi_171469	Gpr37l1	0	0.000572467092158558	8226	6666	0	0	2.74946366968967	1	1	nosig
PSC	ncbi_105246711	Gm41955	0.000420206592049742	0.000803707988801352	8226	6666	0	0	0.796771995013953	1	1	nosig
PSC	ncbi_13710	Elf3	0.0499669551017566	0.0619937635359334	8226	6666	0.022	0.034	0.310589658468014	1	1	nosig
PSC	ncbi_215615	Rnpep	0.144337248371699	0.142935441091437	8226	6666	0.071	0.079	-0.0140702	1	1	nosig
PSC	ncbi_21854	Timm17a	0.423855068712929	0.384107740076968	8226	6666	0.184	0.204	-0.142025	1	1	nosig
PSC	ncbi_105246712	Gm41956	0	0	8226	6666	0	0	0	1	1	nosig
PSC	ncbi_93689	Lmod1	0.00264085722007957	0.00563156441261769	8226	6666	0.001	0.003	1.06430179626698	1	1	nosig
PSC	ncbi_77552	Shisa4	0.0534705484389525	0.0571124893786654	8226	6666	0.031	0.037	0.0948900529883546	1	1	nosig
PSC	ncbi_226432	Ipo9	0.24876675631321	0.269871165993486	8226	6666	0.122	0.141	0.117431802264113	1	1	nosig
PSC	ncbi_215690	Nav1	4.36225608403038	4.20784280758721	8226	6666	0.734	0.758	-0.0519924	1	1	nosig
PSC	ncbi_102635656	Gm32940	0.0106046790277611	0.0096303255478992	8226	6666	0.006	0.004	-0.137682	1	1	nosig
PSC	ncbi_215714	Gm4793	0.0052412358300354	0.00276406635499221	8226	6666	0.002	0.001	-0.899109	1	1	nosig
PSC	ncbi_118567638	Gm53478	0.00397180479040069	0.0019650475879319	8226	6666	0.002	0.001	-0.979493	1	1	nosig
PSC	ncbi_21952	Tnni1	0.00201137616944789	0.00290172558090574	8226	6666	0.001	0.001	0.507608454470938	1	1	nosig
PSC	ncbi_16763	Lad1	0.00812034877148126	0.0107113776532195	8226	6666	0.004	0.007	0.395278861268832	1	1	nosig
[truncated: 34,176 more rows]
