# Supplementary material for: Liver Kinase B1 in CD11c+ Cells Inhibits Fibrosis in Chronic Pancreatitis via the Oncostatin M Signaling
Source: Adv Sci (Weinh). 2026 Mar 30;13(32):e75018. doi: 10.1002/advs.75018 (PMC13252620; doi:10.1002/advs.75018)
Supplement: Supplementary file 4 — Supporting File 4: advs75018‐sup‐0004‐TableS3.xlsx. [file ADVS-13-e75018-s003.xlsx]

## Sheet: result.xls (12)
Table S3. Detailed table of differences in CD11c+CD206+ macrophage expression levels by single-cell sequencing between CD11cCreLkb1f/f and Lkb1f/f mice.
Cluster	GeneID	GeneName	WT	CKO	cells_1	cells_2	pct_1	pct_2	log2FC	p_value	p_val_adjust	significance
202482CD11cMacrophage	ncbi_66497	Cmss1	37.9409	17.9164	225	473	0.871	0.979	-1.08247	9.65327e-41	3.49197e-36	down
202482CD11cMacrophage	ncbi_12859	Cox5b	1.13385	1.91348	225	473	0.142	0.503	0.75491	3.48154e-30	1.25941e-25	up
202482CD11cMacrophage	ncbi_16334	Ins2	3.05889	0.271135	225	473	0.387	0.087	-3.49544	6.97645e-30	2.52366e-25	down
202482CD11cMacrophage	ncbi_17158	Man2a1	8.27476	3.41299	225	473	0.644	0.596	-1.27766	1.39409e-29	5.04299e-25	down
202482CD11cMacrophage	ncbi_52440	Tax1bp1	1.76627	2.62388	225	473	0.249	0.628	0.570971	1.49639e-29	5.41304e-25	up
202482CD11cMacrophage	ncbi_102436	Lars2	58.1815	26.8241	225	473	0.858	0.983	-1.11703	1.76476e-29	6.38385e-25	down
202482CD11cMacrophage	ncbi_20024	Sub1	1.65412	3.14477	225	473	0.218	0.63	0.926845	3.10816e-29	1.12435e-24	up
202482CD11cMacrophage	ncbi_268566	Gphn	84.9657	41.9721	225	473	0.907	0.989	-1.01745	6.4666e-29	2.33923e-24	down
202482CD11cMacrophage	ncbi_18489	Reg3b	7.7433	4.2578	225	473	0.64	0.759	-0.862825	6.68521e-29	2.41831e-24	down
202482CD11cMacrophage	ncbi_102632858	Gm30821	9.40032	5.08702	225	473	0.6	0.746	-0.885876	9.91241e-29	3.58572e-24	down
202482CD11cMacrophage	ncbi_66477	Atp5md	0.988653	1.43482	225	473	0.129	0.438	0.53729	1.64182e-28	5.93911e-24	up
202482CD11cMacrophage	ncbi_78610	Uvrag	7.73285	5.4862	225	473	0.587	0.797	-0.495186	2.20408e-28	7.97303e-24	down
202482CD11cMacrophage	ncbi_23950	Dnajb6	3.06552	2.34688	225	473	0.36	0.59	-0.385373	8.12447e-28	2.93895e-23	down
202482CD11cMacrophage	ncbi_11629	Aif1	2.05153	3.60569	225	473	0.244	0.649	0.813543	8.28625e-28	2.99747e-23	up
202482CD11cMacrophage	ncbi_11974	Atp6v0e1	1.3203	1.90046	225	473	0.182	0.52	0.525448	9.85074e-28	3.56341e-23	up
202482CD11cMacrophage	ncbi_17977	Ncoa1	5.4833	1.89353	225	473	0.493	0.438	-1.53391	1.51344e-27	5.47472e-23	down
202482CD11cMacrophage	ncbi_12866	Cox7a2	1.13827	1.47676	225	473	0.147	0.448	0.375555	1.58537e-27	5.73492e-23	up
202482CD11cMacrophage	ncbi_75608	Chmp4b	1.33931	2.02734	225	473	0.213	0.562	0.59806	5.6768e-27	2.05353e-22	up
202482CD11cMacrophage	ncbi_11951	Atp5mc1	0.75544	1.51795	225	473	0.098	0.444	1.00664	7.88497e-27	2.85231e-22	up
202482CD11cMacrophage	ncbi_67264	Ndufb8	0.52997	1.08811	225	473	0.062	0.357	1.0377	9.2273e-27	3.33788e-22	up
202482CD11cMacrophage	ncbi_68581	Tmed10	1.64905	2.24995	225	473	0.249	0.592	0.448237	2.24725e-26	8.12921e-22	up
202482CD11cMacrophage	ncbi_67568	Mrfap1	1.04469	0.762842	225	473	0.133	0.321	-0.453563	5.06987e-26	1.83398e-21	down
202482CD11cMacrophage	ncbi_73112	Abracl	1.04976	1.52822	225	473	0.151	0.459	0.541744	6.09797e-26	2.20588e-21	up
202482CD11cMacrophage	ncbi_83490	Pik3ap1	4.17433	5.74537	225	473	0.436	0.805	0.460844	6.53316e-26	2.36331e-21	up
202482CD11cMacrophage	ncbi_228033	Atp5mc3	0.59843	1.0364	225	473	0.089	0.37	0.792231	6.67184e-26	2.41347e-21	up
202482CD11cMacrophage	ncbi_67673	Elob	0.872654	1.59679	225	473	0.142	0.486	0.871618	1.46433e-25	5.29706e-21	up
202482CD11cMacrophage	ncbi_19692	Reg1	27.0395	15.3804	225	473	0.898	0.977	-0.813975	1.54905e-25	5.60353e-21	down
202482CD11cMacrophage	ncbi_30960	Vapa	1.32978	1.80713	225	473	0.187	0.488	0.442483	1.75215e-25	6.33825e-21	up
202482CD11cMacrophage	ncbi_114584	Clic1	1.15012	2.39828	225	473	0.169	0.539	1.06015	1.77409e-25	6.41758e-21	up
202482CD11cMacrophage	ncbi_70456	Mpc2	1.0308	0.791718	225	473	0.124	0.321	-0.380659	2.0382e-25	7.37297e-21	down
202482CD11cMacrophage	ncbi_98366	Smap1	0.546814	1.0125	225	473	0.076	0.357	0.888674	2.25647e-25	8.16256e-21	up
202482CD11cMacrophage	ncbi_66713	ACTR2	2.88602	2.22182	225	473	0.351	0.556	-0.377324	2.53587e-25	9.17325e-21	down
202482CD11cMacrophage	ncbi_16988	Lst1	1.18549	2.01756	225	473	0.164	0.51	0.767081	3.65771e-25	1.32314e-20	up
202482CD11cMacrophage	ncbi_59013	Hnrnph1	2.82436	2.17767	225	473	0.342	0.548	-0.375121	3.72102e-25	1.34604e-20	down
202482CD11cMacrophage	ncbi_106489	Sft2d1	1.18199	1.62725	225	473	0.16	0.459	0.461182	4.3346e-25	1.568e-20	up
202482CD11cMacrophage	ncbi_54673	Sh3glb1	2.59852	4.18031	225	473	0.347	0.729	0.685897	6.38227e-25	2.30872e-20	up
202482CD11cMacrophage	ncbi_114143	Atp6v0b	2.42302	3.17427	225	473	0.316	0.668	0.389606	6.48253e-25	2.34499e-20	up
202482CD11cMacrophage	ncbi_52898	Rnasek	0.586156	1.07635	225	473	0.089	0.383	0.876674	8.40826e-25	3.04161e-20	up
202482CD11cMacrophage	ncbi_18002	Nedd8	0.556144	1.1723	225	473	0.089	0.391	1.07568	9.76512e-25	3.53243e-20	up
202482CD11cMacrophage	ncbi_20409	Ostf1	1.09565	1.56577	225	473	0.169	0.469	0.515043	1.10012e-24	3.97956e-20	up
202482CD11cMacrophage	ncbi_13051	Cx3cr1	1.37738	2.64429	225	473	0.182	0.55	0.940905	1.22296e-24	4.42394e-20	up
202482CD11cMacrophage	ncbi_23980	Pebp1	0.633077	0.97841	225	473	0.098	0.37	0.627979	1.2945e-24	4.68273e-20	up
202482CD11cMacrophage	ncbi_19652	Rbm3	0.703251	1.04104	225	473	0.107	0.378	0.565849	1.40774e-24	5.09236e-20	up
202482CD11cMacrophage	ncbi_13476	Reep5	0.545863	1.12175	225	473	0.093	0.395	1.039	1.46328e-24	5.29327e-20	up
202482CD11cMacrophage	ncbi_66916	Ndufb7	0.41381	0.888907	225	473	0.071	0.351	1.10288	2.34448e-24	8.48092e-20	up
202482CD11cMacrophage	ncbi_66824	Pycard	0.567488	1.06481	225	473	0.089	0.366	0.907815	2.69779e-24	9.75897e-20	up
202482CD11cMacrophage	ncbi_26444	Psma7	0.59617	1.21748	225	473	0.098	0.4	1.02998	3.1036e-24	1.1227e-19	up
202482CD11cMacrophage	ncbi_59022	Edf1	0.734543	1.67288	225	473	0.129	0.474	1.1873	3.61737e-24	1.30855e-19	up
202482CD11cMacrophage	ncbi_71750	R3hdm2	1.0865	1.46528	225	473	0.164	0.45	0.431452	3.97934e-24	1.43949e-19	up
202482CD11cMacrophage	ncbi_66046	Ndufb5	0.730806	1.12179	225	473	0.12	0.395	0.618176	4.87795e-24	1.76455e-19	up
202482CD11cMacrophage	ncbi_18571	Pdcd6ip	1.61855	1.07323	225	473	0.218	0.376	-0.592698	5.41474e-24	1.95873e-19	down
202482CD11cMacrophage	ncbi_57320	Park7	0.581891	0.889011	225	473	0.076	0.326	0.611366	5.64162e-24	2.0408e-19	up
202482CD11cMacrophage	ncbi_93739	GABARAPL2	0.343949	0.634454	225	473	0.049	0.285	0.883129	6.71027e-24	2.42737e-19	up
202482CD11cMacrophage	ncbi_67865	Rgs10	2.07772	3.3866	225	473	0.262	0.63	0.704807	7.67357e-24	2.77584e-19	up
202482CD11cMacrophage	ncbi_18453	P4hb	1.54405	1.09552	225	473	0.2	0.383	-0.495071	7.78364e-24	2.81565e-19	down
202482CD11cMacrophage	ncbi_19243	PTP4A1	2.00588	2.57826	225	473	0.262	0.579	0.362146	9.75782e-24	3.5298e-19	up
202482CD11cMacrophage	ncbi_14433	Gapdh	1.70274	2.18842	225	473	0.2	0.512	0.362013	9.85392e-24	3.56456e-19	up
202482CD11cMacrophage	ncbi_270110	Irf2bp2	4.17288	3.05247	225	473	0.453	0.641	-0.451053	1.03648e-23	3.74937e-19	down
202482CD11cMacrophage	ncbi_66416	Ndufa7	0.67595	0.941698	225	473	0.098	0.347	0.478288	1.11503e-23	4.03352e-19	up
202482CD11cMacrophage	ncbi_14790	Grcc10	0.644695	0.853852	225	473	0.084	0.315	0.405315	1.18702e-23	4.29394e-19	up
202482CD11cMacrophage	ncbi_16913	Psmb8	0.541811	1.27761	225	473	0.084	0.389	1.23744	1.20941e-23	4.37493e-19	up
202482CD11cMacrophage	ncbi_20383	SRSF3	1.98612	2.64401	225	473	0.293	0.617	0.412757	1.37042e-23	4.95735e-19	up
202482CD11cMacrophage	ncbi_20375	Spi1	1.55105	2.83636	225	473	0.262	0.636	0.870755	1.3863e-23	5.01482e-19	up
202482CD11cMacrophage	ncbi_93762	Smarca5	1.92513	1.28321	225	473	0.249	0.408	-0.585159	1.53611e-23	5.55671e-19	down
202482CD11cMacrophage	ncbi_12017	Bag1	0.489357	0.881617	225	473	0.076	0.336	0.849133	1.59099e-23	5.75526e-19	up
202482CD11cMacrophage	ncbi_67197	Zcrb1	0.561693	0.855466	225	473	0.084	0.332	0.606841	1.99861e-23	7.22977e-19	up
202482CD11cMacrophage	ncbi_57423	Atp5mf	0.99846	1.59727	225	473	0.169	0.467	0.67778	3.94214e-23	1.42603e-18	up
202482CD11cMacrophage	ncbi_230753	Thrap3	1.95131	2.5378	225	473	0.289	0.605	0.379113	4.18524e-23	1.51397e-18	up
202482CD11cMacrophage	ncbi_26441	Psma4	0.313912	0.736931	225	473	0.044	0.304	1.23091	4.37082e-23	1.5811e-18	up
202482CD11cMacrophage	ncbi_72654	Ccdc12	0.910686	1.25872	225	473	0.129	0.397	0.466893	6.00233e-23	2.17128e-18	up
202482CD11cMacrophage	ncbi_67184	Ndufa13	0.87485	1.32834	225	473	0.138	0.421	0.60246	6.35324e-23	2.29822e-18	up
202482CD11cMacrophage	ncbi_76088	Dock8	2.78467	4.50499	225	473	0.347	0.715	0.693998	6.60135e-23	2.38797e-18	up
202482CD11cMacrophage	ncbi_66154	Tmem14c	0.344695	0.885174	225	473	0.062	0.34	1.36039	6.74826e-23	2.44112e-18	up
202482CD11cMacrophage	ncbi_13167	Dbi	1.27883	1.95561	225	473	0.2	0.518	0.612757	7.30368e-23	2.64203e-18	up
202482CD11cMacrophage	ncbi_226691	Ifi204	6.44657	13.2404	225	473	0.578	0.907	1.03833	8.56779e-23	3.09931e-18	up
202482CD11cMacrophage	ncbi_67397	Erp29	1.62603	2.25823	225	473	0.227	0.537	0.473813	9.0043e-23	3.25722e-18	up
202482CD11cMacrophage	ncbi_66495	Ndufb3	0.857427	0.627651	225	473	0.147	0.283	-0.449989	9.86594e-23	3.56891e-18	down
202482CD11cMacrophage	ncbi_56715	Rabgef1	2.80101	4.21289	225	473	0.351	0.71	0.588843	1.04711e-22	3.78783e-18	up
202482CD11cMacrophage	ncbi_71514	Sfpq	3.76346	2.73422	225	473	0.458	0.622	-0.460913	1.06134e-22	3.83931e-18	down
202482CD11cMacrophage	ncbi_22320	Vamp8	0.886204	1.34369	225	473	0.142	0.425	0.600436	1.326e-22	4.79668e-18	up
202482CD11cMacrophage	ncbi_71817	Tmem50a	1.60098	0.907771	225	473	0.209	0.328	-0.818489	1.55633e-22	5.62987e-18	down
202482CD11cMacrophage	ncbi_21894	Tln1	1.27724	1.81674	225	473	0.182	0.478	0.508287	1.62489e-22	5.87788e-18	up
202482CD11cMacrophage	ncbi_66290	Atp6v1g1	1.48192	2.08007	225	473	0.204	0.51	0.489134	1.89846e-22	6.86749e-18	up
202482CD11cMacrophage	ncbi_67952	Tomm20	1.03276	1.53798	225	473	0.156	0.436	0.574492	2.26393e-22	8.18953e-18	up
202482CD11cMacrophage	ncbi_21351	Taldo1	0.805682	1.557	225	473	0.124	0.425	0.950402	2.64325e-22	9.56168e-18	up
202482CD11cMacrophage	ncbi_20643	SNRPE	0.909216	1.45265	225	473	0.147	0.436	0.675936	2.76046e-22	9.9857e-18	up
202482CD11cMacrophage	ncbi_16419	Itgb5	2.06299	2.69237	225	473	0.262	0.577	0.384123	2.94475e-22	1.06523e-17	up
202482CD11cMacrophage	ncbi_69178	Snx5	2.76948	3.67753	225	473	0.351	0.685	0.40911	3.90953e-22	1.41423e-17	up
202482CD11cMacrophage	ncbi_14356	Timm10b	0.542341	0.713992	225	473	0.071	0.283	0.396644	4.04833e-22	1.46444e-17	up
202482CD11cMacrophage	ncbi_22284	Usp9x	3.97998	2.85093	225	473	0.436	0.603	-0.481315	4.21279e-22	1.52393e-17	down
202482CD11cMacrophage	ncbi_56334	Tmed2	0.971465	1.2869	225	473	0.147	0.402	0.405625	4.79137e-22	1.73323e-17	up
202482CD11cMacrophage	ncbi_56086	Set	0.853912	1.34778	225	473	0.133	0.419	0.65836	4.9181e-22	1.77907e-17	up
202482CD11cMacrophage	ncbi_68135	Eif3h	0.693378	1.62449	225	473	0.129	0.459	1.22816	5.24785e-22	1.89836e-17	up
202482CD11cMacrophage	ncbi_69257	Elf2	3.59753	2.14259	225	473	0.391	0.514	-0.747627	5.38257e-22	1.94709e-17	down
202482CD11cMacrophage	ncbi_66177	UBL5	1.05359	1.48346	225	473	0.164	0.45	0.493605	5.80526e-22	2.1e-17	up
202482CD11cMacrophage	ncbi_13135	DAD1	0.620994	1.21593	225	473	0.111	0.404	0.969292	7.45759e-22	2.69771e-17	up
202482CD11cMacrophage	ncbi_11810	Apobec1	3.22326	6.01142	225	473	0.4	0.778	0.899167	7.79884e-22	2.82115e-17	up
202482CD11cMacrophage	ncbi_101966	D8Ertd738e	1.56602	2.2862	225	473	0.24	0.562	0.545826	8.02023e-22	2.90124e-17	up
202482CD11cMacrophage	ncbi_20922	Supt4h1a	0.430407	0.897272	225	473	0.076	0.338	1.05967	8.16012e-22	2.95184e-17	up
202482CD11cMacrophage	ncbi_101056014	AY036118	8.03612	5.1284	225	473	0.653	0.767	-0.64798	8.79813e-22	3.18264e-17	down
202482CD11cMacrophage	ncbi_26445	Psmb2	0.492723	1.09596	225	473	0.089	0.374	1.15319	9.11808e-22	3.29837e-17	up
202482CD11cMacrophage	ncbi_55950	Bri3	2.37515	3.41873	225	473	0.289	0.636	0.525425	9.13746e-22	3.30539e-17	up
202482CD11cMacrophage	ncbi_12028	Bax	0.596329	1.0822	225	473	0.102	0.376	0.859679	1.07758e-21	3.89804e-17	up
202482CD11cMacrophage	ncbi_216869	Arrb2	1.29621	1.71158	225	473	0.196	0.476	0.400997	1.24736e-21	4.51219e-17	up
202482CD11cMacrophage	ncbi_108058	Camk2d	2.31841	4.15759	225	473	0.289	0.653	0.842583	1.37946e-21	4.99006e-17	up
202482CD11cMacrophage	ncbi_22187	UBB	6.78948	12.9328	225	473	0.604	0.901	0.929655	1.39661e-21	5.05211e-17	up
202482CD11cMacrophage	ncbi_52855	Lair1	0.48275	1.47157	225	473	0.084	0.402	1.60781	1.39975e-21	5.06344e-17	up
202482CD11cMacrophage	ncbi_19166	Psma2	0.735789	1.08744	225	473	0.111	0.364	0.563512	1.61901e-21	5.85661e-17	up
202482CD11cMacrophage	ncbi_107686	SNRPD2	0.408727	0.928886	225	473	0.067	0.33	1.18417	1.73183e-21	6.26471e-17	up
202482CD11cMacrophage	ncbi_14017	Evi2a	0.562758	1.10182	225	473	0.111	0.395	0.969173	1.97761e-21	7.1538e-17	up
202482CD11cMacrophage	ncbi_11745	Anxa3	0.606127	0.999485	225	473	0.089	0.34	0.721471	2.00628e-21	7.25752e-17	up
202482CD11cMacrophage	ncbi_68375	Ndufa8	0.403112	0.704883	225	473	0.067	0.298	0.806049	2.00845e-21	7.26536e-17	up
202482CD11cMacrophage	ncbi_22073	Prss2	3.13431	1.56625	225	473	0.396	0.431	-1.00079	2.08021e-21	7.52496e-17	down
202482CD11cMacrophage	ncbi_66171	Pgls	0.475375	0.980598	225	473	0.08	0.345	1.04444	2.21765e-21	8.02213e-17	up
202482CD11cMacrophage	ncbi_119086081	Gm26917	927.35	467.651	225	473	0.996	1	-0.987682	2.30867e-21	8.35138e-17	down
202482CD11cMacrophage	ncbi_15980	IFNGR2	0.86319	1.19642	225	473	0.124	0.383	0.470931	2.52106e-21	9.11968e-17	up
202482CD11cMacrophage	ncbi_232413	Clec12a	0.842082	1.85817	225	473	0.142	0.474	1.14176	2.54625e-21	9.21081e-17	up
202482CD11cMacrophage	ncbi_20637	SNRNP70	2.5613	1.96239	225	473	0.351	0.51	-0.384243	2.56808e-21	9.28977e-17	down
202482CD11cMacrophage	ncbi_331401	Thoc2	2.22847	1.48389	225	473	0.298	0.431	-0.586635	2.67708e-21	9.68407e-17	down
202482CD11cMacrophage	ncbi_56455	DYNLL1	1.50975	2.47822	225	473	0.222	0.556	0.714959	2.87006e-21	1.03822e-16	up
202482CD11cMacrophage	ncbi_14688	GNB1	2.7469	2.05572	225	473	0.391	0.543	-0.418139	3.1692e-21	1.14643e-16	down
202482CD11cMacrophage	ncbi_232157	MOB1A	1.58257	0.748572	225	473	0.209	0.283	-1.07995	3.4165e-21	1.23588e-16	down
202482CD11cMacrophage	ncbi_21672	Prdx2	0.656076	0.954482	225	473	0.098	0.351	0.540786	3.45565e-21	1.25005e-16	up
202482CD11cMacrophage	ncbi_71955	Ist1	1.63447	1.25085	225	473	0.249	0.41	-0.385887	3.63681e-21	1.31558e-16	down
202482CD11cMacrophage	ncbi_13877	ERH	0.570215	1.10991	225	473	0.084	0.355	0.960736	3.83739e-21	1.38814e-16	up
202482CD11cMacrophage	ncbi_107321	Lpxn	1.41637	2.16255	225	473	0.187	0.493	0.610503	3.86828e-21	1.39931e-16	up
202482CD11cMacrophage	ncbi_66961	Neat1	8.25544	5.62157	225	473	0.56	0.732	-0.554366	3.99911e-21	1.44664e-16	down
202482CD11cMacrophage	ncbi_12506	Cd48	0.735055	1.3501	225	473	0.129	0.416	0.87705	4.04543e-21	1.46339e-16	up
202482CD11cMacrophage	ncbi_320982	ARL4C	1.34018	2.07366	225	473	0.191	0.493	0.629714	4.263e-21	1.5421e-16	up
202482CD11cMacrophage	ncbi_19820	Rlim	1.32988	1.84651	225	473	0.187	0.474	0.473477	4.43663e-21	1.60491e-16	up
202482CD11cMacrophage	ncbi_69550	Bst2	1.77035	4.44874	225	473	0.227	0.609	1.32932	4.54931e-21	1.64567e-16	up
202482CD11cMacrophage	ncbi_66340	Psenen	0.854476	1.17257	225	473	0.156	0.41	0.456522	4.95391e-21	1.79203e-16	up
202482CD11cMacrophage	ncbi_19157	Cyth1	5.38492	3.82217	225	473	0.542	0.681	-0.494522	5.42808e-21	1.96355e-16	down
202482CD11cMacrophage	ncbi_14470	Rabac1	0.580374	0.971243	225	473	0.102	0.353	0.742748	5.5676e-21	2.01402e-16	up
202482CD11cMacrophage	ncbi_67628	Anp32b	0.77373	1.36003	225	473	0.138	0.423	0.813654	5.6822e-21	2.05548e-16	up
202482CD11cMacrophage	ncbi_67443	Map1lc3b	1.07379	1.59995	225	473	0.182	0.465	0.57527	6.2391e-21	2.25693e-16	up
202482CD11cMacrophage	ncbi_76703	Cpb1	5.77237	4.29346	225	473	0.569	0.734	-0.427016	6.24491e-21	2.25903e-16	down
202482CD11cMacrophage	ncbi_15388	Hnrnpl	1.47463	1.05282	225	473	0.213	0.359	-0.486058	6.86275e-21	2.48253e-16	down
202482CD11cMacrophage	ncbi_27061	Bcap31	0.610464	0.864695	225	473	0.098	0.328	0.502215	7.01605e-21	2.53799e-16	up
202482CD11cMacrophage	ncbi_53610	Nono	0.770756	0.545614	225	473	0.093	0.241	-0.498315	7.52379e-21	2.72166e-16	down
202482CD11cMacrophage	ncbi_14030	Ewsr1	1.34085	2.27129	225	473	0.24	0.564	0.760325	7.7017e-21	2.78601e-16	up
202482CD11cMacrophage	ncbi_109791	Clps	10.6656	7.24343	225	473	0.76	0.875	-0.558213	7.74057e-21	2.80007e-16	down
202482CD11cMacrophage	ncbi_66058	Tmem176a	1.62634	2.37538	225	473	0.218	0.522	0.546504	7.89743e-21	2.85682e-16	up
202482CD11cMacrophage	ncbi_19175	Psmb6	0.531859	1.05769	225	473	0.093	0.362	0.991666	8.07838e-21	2.92227e-16	up
202482CD11cMacrophage	ncbi_67923	ELOC	0.575559	0.832744	225	473	0.102	0.332	0.53283	8.33136e-21	3.01379e-16	up
202482CD11cMacrophage	ncbi_24075	Taf10	0.813731	1.06415	225	473	0.133	0.372	0.387041	8.98606e-21	3.25062e-16	up
202482CD11cMacrophage	ncbi_58810	Akr1a1	1.08172	1.53837	225	473	0.156	0.425	0.508042	9.28236e-21	3.3578e-16	up
202482CD11cMacrophage	ncbi_69202	Ptms	2.00861	2.742	225	473	0.276	0.584	0.44901	1.0161e-20	3.67563e-16	up
202482CD11cMacrophage	ncbi_11957	Atp5pf	1.05031	1.56691	225	473	0.173	0.452	0.577054	1.02369e-20	3.7031e-16	up
202482CD11cMacrophage	ncbi_70686	DUSP16	2.72711	2.04713	225	473	0.293	0.471	-0.413752	1.02734e-20	3.7163e-16	down
202482CD11cMacrophage	ncbi_53605	Nap1l1	1.72522	1.20602	225	473	0.227	0.376	-0.516486	1.26626e-20	4.58057e-16	down
202482CD11cMacrophage	ncbi_208606	Rsrc2	1.17778	1.80254	225	473	0.196	0.49	0.61392	1.32787e-20	4.80344e-16	up
202482CD11cMacrophage	ncbi_11910	Atf3	12.4448	23.1342	225	473	0.756	0.941	0.894476	1.68255e-20	6.08647e-16	up
202482CD11cMacrophage	ncbi_26914	Macroh2a1	0.708781	1.45943	225	473	0.142	0.45	1.04189	1.87316e-20	6.77597e-16	up
202482CD11cMacrophage	ncbi_223433	Otulinl	0.889869	1.65861	225	473	0.16	0.467	0.898231	1.91307e-20	6.92034e-16	up
202482CD11cMacrophage	ncbi_72318	Cyth4	1.31598	1.77883	225	473	0.222	0.505	0.434764	1.92784e-20	6.97377e-16	up
202482CD11cMacrophage	ncbi_66144	Atp6v1f	1.53461	2.33965	225	473	0.24	0.552	0.608386	2.07073e-20	7.49067e-16	up
202482CD11cMacrophage	ncbi_11857	Arhgdib	0.753872	1.24053	225	473	0.111	0.383	0.718489	2.0801e-20	7.52457e-16	up
202482CD11cMacrophage	ncbi_14359	Fxr1	0.748465	1.20838	225	473	0.129	0.393	0.690994	2.08152e-20	7.52969e-16	up
202482CD11cMacrophage	ncbi_231861	Tnrc18	1.49584	1.08342	225	473	0.236	0.378	-0.465333	2.14572e-20	7.76193e-16	down
202482CD11cMacrophage	ncbi_101314	Brk1	1.04745	1.92765	225	473	0.178	0.497	0.879895	2.15719e-20	7.80343e-16	up
202482CD11cMacrophage	ncbi_319880	Tmcc3	4.89225	7.54467	225	473	0.4	0.757	0.624948	2.16102e-20	7.81729e-16	up
202482CD11cMacrophage	ncbi_228061	Agps	0.936074	1.52095	225	473	0.138	0.419	0.700219	2.21286e-20	8.0048e-16	up
202482CD11cMacrophage	ncbi_54709	Eif3i	0.405939	0.57237	225	473	0.062	0.26	0.49558	2.31068e-20	8.35866e-16	up
202482CD11cMacrophage	ncbi_12721	Coro1a	1.37577	2.0696	225	473	0.209	0.51	0.589077	2.32982e-20	8.4279e-16	up
202482CD11cMacrophage	ncbi_18081	Ninj1	1.03294	1.4357	225	473	0.129	0.389	0.474965	2.79245e-20	1.01014e-15	up
202482CD11cMacrophage	ncbi_14489	Mtpn	1.40355	0.976384	225	473	0.2	0.336	-0.523515	3.09644e-20	1.12011e-15	down
202482CD11cMacrophage	ncbi_216991	Adap2	1.64539	2.62237	225	473	0.258	0.581	0.672405	3.24589e-20	1.17417e-15	up
202482CD11cMacrophage	ncbi_56378	Arpc3	2.71903	3.99054	225	473	0.356	0.691	0.553475	3.68401e-20	1.33265e-15	up
202482CD11cMacrophage	ncbi_56445	Dnaja2	0.958136	1.26174	225	473	0.147	0.406	0.397074	3.83749e-20	1.38817e-15	up
202482CD11cMacrophage	ncbi_15900	Irf8	0.651764	1.63796	225	473	0.133	0.459	1.32935	3.96408e-20	1.43396e-15	up
202482CD11cMacrophage	ncbi_17113	M6pr	1.76478	2.40332	225	473	0.258	0.552	0.44552	4.18323e-20	1.51324e-15	up
202482CD11cMacrophage	ncbi_66383	Iscu	0.404921	0.582654	225	473	0.071	0.266	0.524891	4.29333e-20	1.55307e-15	up
202482CD11cMacrophage	ncbi_66142	Cox7b	0.662389	1.21824	225	473	0.107	0.372	0.878946	4.51748e-20	1.63415e-15	up
202482CD11cMacrophage	ncbi_66508	Lamtor1	0.514879	0.666077	225	473	0.071	0.277	0.371392	4.78457e-20	1.73077e-15	up
202482CD11cMacrophage	ncbi_22154	TUBB5	0.923912	1.22326	225	473	0.129	0.381	0.404863	4.82652e-20	1.74594e-15	up
202482CD11cMacrophage	ncbi_75612	Gns	2.30528	3.14616	225	473	0.32	0.634	0.448629	4.95792e-20	1.79348e-15	up
202482CD11cMacrophage	ncbi_22272	Uqcrq	0.843356	1.29045	225	473	0.151	0.421	0.613598	5.04005e-20	1.82319e-15	up
202482CD11cMacrophage	ncbi_17060	Blnk	1.75933	3.07938	225	473	0.249	0.59	0.807576	5.20963e-20	1.88453e-15	up
202482CD11cMacrophage	ncbi_74617	Scpep1	1.09797	1.77558	225	473	0.191	0.49	0.693405	5.76905e-20	2.0869e-15	up
202482CD11cMacrophage	ncbi_114641	RPL31	3.19886	5.18519	225	473	0.382	0.742	0.696823	5.95831e-20	2.15536e-15	up
202482CD11cMacrophage	ncbi_14710	Gngt2	0.670735	1.41357	225	473	0.116	0.406	1.07541	5.97841e-20	2.16263e-15	up
202482CD11cMacrophage	ncbi_224904	Micos13	0.27953	0.519982	225	473	0.036	0.241	0.895222	6.2234e-20	2.25125e-15	up
202482CD11cMacrophage	ncbi_67530	Uqcrb	1.2049	1.69295	225	473	0.2	0.478	0.490591	6.27192e-20	2.26881e-15	up
202482CD11cMacrophage	ncbi_14728	Lilrb4	4.1965	6.38856	225	473	0.44	0.782	0.606292	6.46106e-20	2.33722e-15	up
202482CD11cMacrophage	ncbi_98221	Eif3m	0.500245	0.83859	225	473	0.08	0.309	0.745214	6.54085e-20	2.36609e-15	up
202482CD11cMacrophage	ncbi_11927	Atox1	1.80491	2.72253	225	473	0.24	0.558	0.592988	6.9168e-20	2.50208e-15	up
202482CD11cMacrophage	ncbi_69878	SNRPF	0.463066	1.08121	225	473	0.093	0.372	1.22318	7.24245e-20	2.61988e-15	up
202482CD11cMacrophage	ncbi_12576	Cdkn1b	1.28309	0.913457	225	473	0.169	0.309	-0.490165	7.38116e-20	2.67006e-15	down
202482CD11cMacrophage	ncbi_15081	His3.3A	15.6937	35.1374	225	473	0.831	0.943	1.16282	7.42963e-20	2.68759e-15	up
202482CD11cMacrophage	ncbi_56433	VPS29	0.546275	0.769697	225	473	0.093	0.311	0.494586	7.46444e-20	2.70019e-15	up
202482CD11cMacrophage	ncbi_102545	Cmtm7	0.438294	0.850661	225	473	0.071	0.309	0.956525	7.6875e-20	2.78088e-15	up
202482CD11cMacrophage	ncbi_230598	Nrdc	1.6285	1.16526	225	473	0.222	0.362	-0.482855	7.74175e-20	2.8005e-15	down
202482CD11cMacrophage	ncbi_67437	Ssr3	1.29981	0.880713	225	473	0.204	0.334	-0.5615	8.30271e-20	3.00342e-15	down
202482CD11cMacrophage	ncbi_19354	Rac2	0.669621	0.940363	225	473	0.093	0.313	0.489811	8.35664e-20	3.02293e-15	up
202482CD11cMacrophage	ncbi_66915	Cops9	0.680891	0.876948	225	473	0.111	0.328	0.36502	8.50841e-20	3.07783e-15	up
202482CD11cMacrophage	ncbi_71602	Myo1e	5.02618	6.53622	225	473	0.338	0.677	0.378989	9.70356e-20	3.51017e-15	up
202482CD11cMacrophage	ncbi_59029	PSMD14	0.35927	0.811193	225	473	0.053	0.292	1.17475	9.88715e-20	3.57658e-15	up
202482CD11cMacrophage	ncbi_66594	Uqcr11	0.586657	0.891118	225	473	0.107	0.338	0.603015	1.009e-19	3.64996e-15	up
202482CD11cMacrophage	ncbi_66473	Ctrb1	72.4318	46.0409	225	473	0.973	1	-0.653706	1.02671e-19	3.71403e-15	down
202482CD11cMacrophage	ncbi_20848	Stat3	3.91653	2.49417	225	473	0.396	0.518	-0.650992	1.03722e-19	3.75206e-15	down
202482CD11cMacrophage	ncbi_15976	Ifnar2	1.70679	2.38363	225	473	0.267	0.562	0.48185	1.05149e-19	3.80367e-15	up
202482CD11cMacrophage	ncbi_56426	Pdcd10	0.711417	1.02106	225	473	0.124	0.359	0.521238	1.0569e-19	3.82323e-15	up
202482CD11cMacrophage	ncbi_68592	Syf2	0.802672	0.599843	225	473	0.147	0.273	-0.420165	1.06396e-19	3.84877e-15	down
202482CD11cMacrophage	ncbi_52397	ZNF644	0.879854	1.24581	225	473	0.124	0.366	0.501698	1.18105e-19	4.27234e-15	up
202482CD11cMacrophage	ncbi_270084	Lpcat2	2.44956	3.50828	225	473	0.32	0.641	0.518223	1.19504e-19	4.32292e-15	up
202482CD11cMacrophage	ncbi_66070	Cwc15	0.391767	0.939317	225	473	0.084	0.355	1.2614	1.215e-19	4.39516e-15	up
202482CD11cMacrophage	ncbi_11867	Arpc1b	2.07295	3.36381	225	473	0.298	0.638	0.698383	1.25179e-19	4.52824e-15	up
202482CD11cMacrophage	ncbi_54198	SNX3	1.27542	1.71804	225	473	0.213	0.486	0.429771	1.40712e-19	5.09013e-15	up
202482CD11cMacrophage	ncbi_13885	Esd	0.880743	1.29081	225	473	0.142	0.397	0.551437	1.45373e-19	5.25872e-15	up
202482CD11cMacrophage	ncbi_19188	Psme2	0.3535	0.780085	225	473	0.058	0.298	1.1417	1.66987e-19	6.04059e-15	up
202482CD11cMacrophage	ncbi_12445	Ccnd3	4.60696	2.02374	225	473	0.462	0.438	-1.18675	1.68742e-19	6.10407e-15	down
202482CD11cMacrophage	ncbi_231549	Lrrc8d	3.9065	2.83885	225	473	0.471	0.611	-0.460557	1.70082e-19	6.15254e-15	down
202482CD11cMacrophage	ncbi_54683	Prdx5	1.5179	2.30878	225	473	0.182	0.495	0.605021	1.73069e-19	6.26061e-15	up
202482CD11cMacrophage	ncbi_53600	Timm23	0.392106	0.796119	225	473	0.067	0.304	1.02155	1.76669e-19	6.39084e-15	up
202482CD11cMacrophage	ncbi_269523	VCP	1.55195	0.933231	225	473	0.218	0.328	-0.733714	1.87262e-19	6.77402e-15	down
202482CD11cMacrophage	ncbi_22218	SUMO1	0.993774	1.5086	225	473	0.151	0.427	0.602169	1.90368e-19	6.88636e-15	up
202482CD11cMacrophage	ncbi_15936	Ier2	4.65889	3.16912	225	473	0.462	0.617	-0.55589	1.96596e-19	7.11165e-15	down
202482CD11cMacrophage	ncbi_72461	Prcp	1.81358	1.29132	225	473	0.236	0.381	-0.489963	2.06077e-19	7.45464e-15	down
202482CD11cMacrophage	ncbi_11958	Atp5me	0.522901	0.681173	225	473	0.102	0.298	0.38142	2.24221e-19	8.11096e-15	up
202482CD11cMacrophage	ncbi_104444	Rexo2	0.566232	0.736137	225	473	0.084	0.288	0.378523	2.37042e-19	8.57475e-15	up
202482CD11cMacrophage	ncbi_73274	Gpbp1	2.28414	1.7348	225	473	0.316	0.48	-0.396858	2.48296e-19	8.98187e-15	down
202482CD11cMacrophage	ncbi_223696	Tomm22	0.332745	0.557913	225	473	0.058	0.258	0.745448	2.48491e-19	8.98891e-15	up
202482CD11cMacrophage	ncbi_66687	Tbc1d15	1.41865	1.89798	225	473	0.2	0.476	0.419915	2.48923e-19	9.00454e-15	up
202482CD11cMacrophage	ncbi_67023	Use1	0.44612	0.71808	225	473	0.067	0.275	0.686589	2.4981e-19	9.03664e-15	up
202482CD11cMacrophage	ncbi_17775	Laptm4a	1.45567	2.12088	225	473	0.24	0.535	0.542945	2.5233e-19	9.12778e-15	up
202482CD11cMacrophage	ncbi_68836	Mrpl52	0.77741	1.01693	225	473	0.129	0.353	0.387422	2.64595e-19	9.57144e-15	up
202482CD11cMacrophage	ncbi_68342	Ndufb10	0.571093	0.884165	225	473	0.098	0.334	0.6305	2.67936e-19	9.69232e-15	up
202482CD11cMacrophage	ncbi_52700	Txndc17	0.627498	1.0389	225	473	0.116	0.362	0.727279	2.79923e-19	1.01259e-14	up
202482CD11cMacrophage	ncbi_69094	Tmem160	0.249576	0.677636	225	473	0.053	0.292	1.44067	2.97664e-19	1.07677e-14	up
202482CD11cMacrophage	ncbi_20832	Ssr4	1.50824	2.46862	225	473	0.2	0.51	0.710799	3.09687e-19	1.12026e-14	up
202482CD11cMacrophage	ncbi_12751	Tpp1	0.75067	1.00138	225	473	0.111	0.336	0.415686	3.25415e-19	1.17716e-14	up
202482CD11cMacrophage	ncbi_20220	Sap18	0.563311	0.779811	225	473	0.089	0.304	0.469121	3.43962e-19	1.24425e-14	up
202482CD11cMacrophage	ncbi_19359	Rad23b	0.422179	0.853058	225	473	0.076	0.319	1.01462	3.44983e-19	1.24794e-14	up
202482CD11cMacrophage	ncbi_24044	Scamp2	0.726904	0.990503	225	473	0.133	0.355	0.446344	3.79247e-19	1.37189e-14	up
202482CD11cMacrophage	ncbi_15254	Hint1	1.42093	1.95893	225	473	0.209	0.482	0.463202	3.87374e-19	1.40129e-14	up
202482CD11cMacrophage	ncbi_68197	Ndufc2	0.882831	1.28617	225	473	0.151	0.406	0.542824	3.87703e-19	1.40248e-14	up
202482CD11cMacrophage	ncbi_69216	Svbp	0.25483	0.554203	225	473	0.027	0.233	1.12057	4.05603e-19	1.46723e-14	up
202482CD11cMacrophage	ncbi_59046	Arpp19	0.597446	0.812418	225	473	0.098	0.311	0.44335	4.3441e-19	1.57144e-14	up
202482CD11cMacrophage	ncbi_105727	Slc38a1	2.02778	2.85124	225	473	0.253	0.556	0.491664	4.51023e-19	1.63153e-14	up
202482CD11cMacrophage	ncbi_93684	Selenof	1.09155	1.49089	225	473	0.182	0.438	0.449757	4.5249e-19	1.63684e-14	up
202482CD11cMacrophage	ncbi_19253	Ptpn18	1.4118	2.2207	225	473	0.218	0.518	0.653436	4.7657e-19	1.72395e-14	up
202482CD11cMacrophage	ncbi_66845	Mrpl33	0.585858	0.928896	225	473	0.107	0.338	0.664874	5.2205e-19	1.88847e-14	up
202482CD11cMacrophage	ncbi_18950	Pnp	0.493761	0.638701	225	473	0.093	0.281	0.371263	5.33149e-19	1.92861e-14	up
202482CD11cMacrophage	ncbi_66624	Spcs2	0.75562	1.12121	225	473	0.124	0.366	0.569268	5.57411e-19	2.01638e-14	up
202482CD11cMacrophage	ncbi_12514	Cd68	1.0451	2.28159	225	473	0.178	0.505	1.12633	5.67017e-19	2.05113e-14	up
202482CD11cMacrophage	ncbi_19384	RAN	0.590368	1.15615	225	473	0.111	0.381	0.969526	5.83253e-19	2.10986e-14	up
202482CD11cMacrophage	ncbi_18648	Pgam1	0.389433	0.612845	225	473	0.062	0.262	0.654011	6.29411e-19	2.27683e-14	up
202482CD11cMacrophage	ncbi_67921	Ube2f	0.812339	1.10955	225	473	0.12	0.347	0.449769	6.30597e-19	2.28112e-14	up
202482CD11cMacrophage	ncbi_22184	Zrsr2	0.559681	0.883298	225	473	0.084	0.304	0.658202	6.83115e-19	2.4711e-14	up
202482CD11cMacrophage	ncbi_67166	ARL8B	0.438382	0.693797	225	473	0.076	0.285	0.662204	6.86217e-19	2.48232e-14	up
202482CD11cMacrophage	ncbi_432572	Specc1	1.25862	1.9699	225	473	0.156	0.44	0.646234	6.89637e-19	2.49469e-14	up
202482CD11cMacrophage	ncbi_100503670	Rpl5	3.95138	2.79473	225	473	0.422	0.571	-0.499632	6.95361e-19	2.5154e-14	down
202482CD11cMacrophage	ncbi_74440	Cmip	8.00453	6.0986	225	473	0.644	0.827	-0.392332	6.97689e-19	2.52382e-14	down
202482CD11cMacrophage	ncbi_226551	Suco	0.930707	1.49228	225	473	0.12	0.387	0.681059	7.14503e-19	2.58464e-14	up
202482CD11cMacrophage	ncbi_18102	Nme1	0.54098	0.926548	225	473	0.084	0.319	0.776179	7.17292e-19	2.59473e-14	up
202482CD11cMacrophage	ncbi_70356	St13	1.28355	0.888652	225	473	0.204	0.328	-0.530405	7.32297e-19	2.64901e-14	down
202482CD11cMacrophage	ncbi_192662	Arhgdia	0.666026	1.16189	225	473	0.116	0.374	0.80273	7.46879e-19	2.70176e-14	up
202482CD11cMacrophage	ncbi_65113	Ndfip1	2.40518	1.86029	225	473	0.316	0.476	-0.370604	7.61667e-19	2.75526e-14	down
202482CD11cMacrophage	ncbi_75739	Mpp7	6.00571	1.9559	225	473	0.378	0.326	-1.61845	7.84874e-19	2.8392e-14	down
202482CD11cMacrophage	ncbi_27361	Msrb1	0.468907	0.837108	225	473	0.062	0.292	0.835978	8.35181e-19	3.02119e-14	up
202482CD11cMacrophage	ncbi_14131	Fcgr3	2.37404	1.59512	225	473	0.302	0.431	-0.573648	8.48313e-19	3.06869e-14	down
202482CD11cMacrophage	ncbi_72146	2810001A02Rik	0.555226	1.05449	225	473	0.084	0.336	0.92527	8.49644e-19	3.0735e-14	up
202482CD11cMacrophage	ncbi_11820	App	6.40072	4.39842	225	473	0.609	0.721	-0.54124	8.75824e-19	3.16821e-14	down
202482CD11cMacrophage	ncbi_12340	Capza1	1.27613	1.98316	225	473	0.218	0.51	0.63599	8.90829e-19	3.22248e-14	up
202482CD11cMacrophage	ncbi_277360	Prex1	1.53543	2.17555	225	473	0.244	0.543	0.502705	9.73866e-19	3.52286e-14	up
202482CD11cMacrophage	ncbi_76933	Ifi27l2a	2.52246	6.47424	225	473	0.307	0.67	1.35984	9.95982e-19	3.60287e-14	up
202482CD11cMacrophage	ncbi_17886	Myh9	2.21198	3.21273	225	473	0.338	0.655	0.538438	1.00004e-18	3.61755e-14	up
202482CD11cMacrophage	ncbi_240283	Dmxl1	1.641	3.02175	225	473	0.204	0.524	0.880771	1.06207e-18	3.84192e-14	up
202482CD11cMacrophage	ncbi_68011	SNRPG	1.28915	1.81493	225	473	0.204	0.476	0.493464	1.11236e-18	4.02384e-14	up
202482CD11cMacrophage	ncbi_12267	C3ar1	1.88559	3.12911	225	473	0.289	0.619	0.730707	1.11516e-18	4.03398e-14	up
202482CD11cMacrophage	ncbi_76199	Med13l	2.77869	1.83301	225	473	0.351	0.474	-0.600164	1.12696e-18	4.07668e-14	down
202482CD11cMacrophage	ncbi_271457	Rab5a	0.687164	1.3082	225	473	0.124	0.397	0.92876	1.14825e-18	4.15369e-14	up
202482CD11cMacrophage	ncbi_18611	Pea15	0.700477	1.17315	225	473	0.12	0.374	0.743891	1.15034e-18	4.16125e-14	up
202482CD11cMacrophage	ncbi_66212	Sec61b	1.69002	2.72408	225	473	0.258	0.577	0.688696	1.17895e-18	4.26474e-14	up
202482CD11cMacrophage	ncbi_30055	Timm13	0.459549	0.753833	225	473	0.08	0.298	0.713904	1.18229e-18	4.27681e-14	up
202482CD11cMacrophage	ncbi_12261	C1qbp	0.375571	0.286963	225	473	0.049	0.169	-0.388104	1.29478e-18	4.68374e-14	down
202482CD11cMacrophage	ncbi_68889	Ubac2	0.535686	0.993619	225	473	0.076	0.311	0.891181	1.31518e-18	4.75754e-14	up
202482CD11cMacrophage	ncbi_12858	Cox5a	1.39714	2.14529	225	473	0.213	0.503	0.618657	1.32068e-18	4.77741e-14	up
202482CD11cMacrophage	ncbi_57259	Tob2	1.70274	0.725996	225	473	0.231	0.258	-1.22971	1.35471e-18	4.90052e-14	down
202482CD11cMacrophage	ncbi_19347	Dennd5a	2.05275	1.53984	225	473	0.28	0.425	-0.414755	1.43262e-18	5.18236e-14	down
202482CD11cMacrophage	ncbi_13063	Cycs	0.334927	0.840193	225	473	0.067	0.313	1.32662	1.46435e-18	5.29715e-14	up
202482CD11cMacrophage	ncbi_98417	Cnih4	0.341063	0.527657	225	473	0.053	0.241	0.629414	1.49306e-18	5.40101e-14	up
202482CD11cMacrophage	ncbi_66167	TMA7	0.882493	1.26571	225	473	0.147	0.393	0.520238	1.50717e-18	5.45203e-14	up
202482CD11cMacrophage	ncbi_12982	Csf2ra	1.07867	1.65219	225	473	0.191	0.467	0.615079	1.51334e-18	5.47435e-14	up
202482CD11cMacrophage	ncbi_216965	Taok1	1.93231	1.36594	225	473	0.262	0.393	-0.500401	1.52174e-18	5.50474e-14	down
202482CD11cMacrophage	ncbi_50875	Tmod3	0.534761	1.17109	225	473	0.098	0.366	1.13074	1.54024e-18	5.57168e-14	up
202482CD11cMacrophage	ncbi_19018	SCAND1	0.656	1.00308	225	473	0.111	0.349	0.612593	1.55207e-18	5.61446e-14	up
202482CD11cMacrophage	ncbi_18946	Pnliprp1	8.96117	6.85542	225	473	0.702	0.865	-0.386438	1.59774e-18	5.77967e-14	down
202482CD11cMacrophage	ncbi_67893	Tmem86a	0.236506	0.694542	225	473	0.04	0.271	1.55378	1.67875e-18	6.07271e-14	up
202482CD11cMacrophage	ncbi_225115	Svil	2.60017	1.65116	225	473	0.311	0.431	-0.655092	1.87367e-18	6.77782e-14	down
202482CD11cMacrophage	ncbi_18712	Pim1	6.96579	4.98736	225	473	0.569	0.717	-0.482001	1.93705e-18	7.00708e-14	down
202482CD11cMacrophage	ncbi_13548	Dyrk1a	3.6906	2.66867	225	473	0.431	0.581	-0.467719	2.08333e-18	7.53625e-14	down
202482CD11cMacrophage	ncbi_12399	Runx3	1.38738	1.78214	225	473	0.2	0.461	0.361222	2.13831e-18	7.73511e-14	up
202482CD11cMacrophage	ncbi_14260	Fmn1	0.727208	1.50328	225	473	0.111	0.391	1.04757	2.19939e-18	7.95608e-14	up
202482CD11cMacrophage	ncbi_72931	Swi5	0.295826	0.695841	225	473	0.058	0.283	1.23373	2.3896e-18	8.64413e-14	up
202482CD11cMacrophage	ncbi_14284	Fosl2	4.15235	2.39378	225	473	0.458	0.514	-0.794613	2.43286e-18	8.80063e-14	down
202482CD11cMacrophage	ncbi_107734	Mrpl30	0.498381	0.695131	225	473	0.08	0.279	0.479954	2.54021e-18	9.18894e-14	up
202482CD11cMacrophage	ncbi_68523	Ciao2b	0.331428	0.490995	225	473	0.049	0.23	0.566871	2.5828e-18	9.34301e-14	up
202482CD11cMacrophage	ncbi_74182	Gpcpd1	3.66367	2.39615	225	473	0.378	0.507	-0.612551	2.60245e-18	9.4141e-14	down
202482CD11cMacrophage	ncbi_13732	Emp3	0.765842	1.28453	225	473	0.129	0.389	0.746046	2.62718e-18	9.50355e-14	up
202482CD11cMacrophage	ncbi_27981	Rsrp1	2.36169	3.03879	225	473	0.298	0.586	0.363662	2.69551e-18	9.75074e-14	up
202482CD11cMacrophage	ncbi_66377	Ndufc1	0.34133	0.685907	225	473	0.058	0.275	1.00664	2.69593e-18	9.75224e-14	up
202482CD11cMacrophage	ncbi_22433	Xbp1	1.0424	0.647492	225	473	0.16	0.26	-0.686893	2.75396e-18	9.96216e-14	down
202482CD11cMacrophage	ncbi_22072	Prss2	12.7107	9.01086	225	473	0.809	0.93	-0.496305	2.91845e-18	1.05572e-13	down
202482CD11cMacrophage	ncbi_19052	Ppp2ca	1.97943	2.615	225	473	0.307	0.594	0.401711	2.98719e-18	1.08058e-13	up
202482CD11cMacrophage	ncbi_22334	Vdac2	0.729183	1.07397	225	473	0.129	0.362	0.558543	3.06708e-18	1.10949e-13	up
202482CD11cMacrophage	ncbi_231991	CREB5	3.29912	5.24272	225	473	0.32	0.655	0.668217	3.09588e-18	1.11991e-13	up
202482CD11cMacrophage	ncbi_68576	Lamtor5	0.183965	0.594395	225	473	0.031	0.252	1.69145	3.15336e-18	1.1407e-13	up
202482CD11cMacrophage	ncbi_27425	Atp5mg	2.29718	3.12966	225	473	0.284	0.598	0.446124	3.18873e-18	1.15349e-13	up
202482CD11cMacrophage	ncbi_18015	Nf1	1.18275	1.59288	225	473	0.173	0.423	0.429459	3.34725e-18	1.21083e-13	up
202482CD11cMacrophage	ncbi_12611	Cebpg	1.1545	0.580093	225	473	0.164	0.237	-0.992788	3.48088e-18	1.25917e-13	down
202482CD11cMacrophage	ncbi_22335	Vdac3	0.371475	0.566423	225	473	0.058	0.249	0.608481	3.49788e-18	1.26532e-13	up
202482CD11cMacrophage	ncbi_16859	Lgals9	0.602748	0.978723	225	473	0.093	0.321	0.699253	3.5932e-18	1.2998e-13	up
202482CD11cMacrophage	ncbi_58521	Eid1	1.13601	0.69162	225	473	0.138	0.254	-0.715843	3.78092e-18	1.36771e-13	down
202482CD11cMacrophage	ncbi_15370	Nr4a1	5.13377	3.25391	225	473	0.569	0.643	-0.657829	3.80946e-18	1.37803e-13	down
202482CD11cMacrophage	ncbi_276770	EIF5A	0.882688	1.42724	225	473	0.16	0.425	0.693194	3.89875e-18	1.41033e-13	up
202482CD11cMacrophage	ncbi_24128	Xrn2	1.35774	1.78268	225	473	0.213	0.471	0.392816	3.90207e-18	1.41153e-13	up
202482CD11cMacrophage	ncbi_67010	Rbm7	0.362548	0.678458	225	473	0.053	0.26	0.903902	4.09376e-18	1.48088e-13	up
202482CD11cMacrophage	ncbi_108857	ANKHD1	2.04368	1.42521	225	473	0.271	0.408	-0.519968	4.29619e-18	1.5541e-13	down
202482CD11cMacrophage	ncbi_12523	Cd84	1.69724	2.62187	225	473	0.236	0.539	0.627372	4.34046e-18	1.57012e-13	up
202482CD11cMacrophage	ncbi_16451	Jak1	4.63535	2.84872	225	473	0.409	0.573	-0.702346	4.38895e-18	1.58766e-13	down
202482CD11cMacrophage	ncbi_60406	Sap30	0.239009	0.744665	225	473	0.036	0.262	1.63911	4.52841e-18	1.63811e-13	up
202482CD11cMacrophage	ncbi_22778	Ikzf1	1.02933	1.93704	225	473	0.142	0.438	0.912085	4.74743e-18	1.71733e-13	up
202482CD11cMacrophage	ncbi_22214	UBE2H	2.81322	1.53702	225	473	0.333	0.397	-0.872043	4.76818e-18	1.72484e-13	down
202482CD11cMacrophage	ncbi_24074	Taf7	0.605294	0.813678	225	473	0.089	0.296	0.426761	4.85979e-18	1.75798e-13	up
202482CD11cMacrophage	ncbi_102639975	Gm36161	0.5123	1.37277	225	473	0.098	0.383	1.42185	5.1796e-18	1.87367e-13	up
202482CD11cMacrophage	ncbi_20479	Vps4b	0.816482	1.35922	225	473	0.138	0.4	0.735219	5.39723e-18	1.95239e-13	up
202482CD11cMacrophage	ncbi_74645	Tent5c	0.649498	1.0582	225	473	0.098	0.332	0.704131	6.51473e-18	2.35664e-13	up
202482CD11cMacrophage	ncbi_22629	YWHAH	1.97613	1.46179	225	473	0.253	0.41	-0.434915	6.57603e-18	2.37881e-13	down
202482CD11cMacrophage	ncbi_12537	Cdk11b	1.3933	2.5501	225	473	0.204	0.512	0.872002	7.03915e-18	2.54634e-13	up
202482CD11cMacrophage	ncbi_14590	Ggh	0.405609	0.618691	225	473	0.067	0.258	0.609006	7.07729e-18	2.56014e-13	up
202482CD11cMacrophage	ncbi_100273	Osbpl9	3.19757	1.78764	225	473	0.316	0.412	-0.838886	7.17853e-18	2.59676e-13	down
202482CD11cMacrophage	ncbi_26362	Axl	0.905611	1.23831	225	473	0.138	0.372	0.451365	7.38163e-18	2.67023e-13	up
202482CD11cMacrophage	ncbi_11947	Atp5f1b	0.660513	0.964302	225	473	0.124	0.345	0.545828	7.67283e-18	2.77557e-13	up
202482CD11cMacrophage	ncbi_67511	Tmed9	0.62813	0.987618	225	473	0.116	0.351	0.652807	8.26529e-18	2.98989e-13	up
202482CD11cMacrophage	ncbi_216344	Rab21	0.678493	1.10559	225	473	0.107	0.347	0.704331	9.13324e-18	3.30386e-13	up
202482CD11cMacrophage	ncbi_228071	Sestd1	1.50644	1.13056	225	473	0.196	0.338	-0.414076	9.62393e-18	3.48136e-13	down
202482CD11cMacrophage	ncbi_107771	Mycb	0.328702	0.802248	225	473	0.062	0.3	1.28701	1.00283e-17	3.62762e-13	up
202482CD11cMacrophage	ncbi_28006	Washc2	1.39957	1.04444	225	473	0.209	0.345	-0.422215	1.11824e-17	4.04511e-13	down
202482CD11cMacrophage	ncbi_104418	DGKZ	0.840182	1.26828	225	473	0.142	0.385	0.594046	1.133e-17	4.09851e-13	up
202482CD11cMacrophage	ncbi_15975	Ifnar1	1.63757	2.48289	225	473	0.262	0.556	0.60043	1.16766e-17	4.22388e-13	up
202482CD11cMacrophage	ncbi_232201	Arhgap25	1.34778	2.21593	225	473	0.2	0.486	0.717282	1.21369e-17	4.39041e-13	up
202482CD11cMacrophage	ncbi_12461	Cct2	0.704208	0.931103	225	473	0.129	0.34	0.402889	1.39218e-17	5.03606e-13	up
202482CD11cMacrophage	ncbi_13685	Eif4ebp1	0.170595	0.462908	225	473	0.018	0.197	1.43962	1.40967e-17	5.09934e-13	up
202482CD11cMacrophage	ncbi_21813	Tgfbr2	1.31777	2.15698	225	473	0.218	0.51	0.710873	1.41208e-17	5.10804e-13	up
202482CD11cMacrophage	ncbi_20750	Spp1	6.64576	4.82275	225	473	0.613	0.723	-0.462569	1.41823e-17	5.1303e-13	down
202482CD11cMacrophage	ncbi_11804	Aplp2	2.43527	1.53928	225	473	0.298	0.408	-0.661795	1.42373e-17	5.15021e-13	down
202482CD11cMacrophage	ncbi_66151	Prr13	0.816146	0.452983	225	473	0.129	0.209	-0.849228	1.51999e-17	5.49841e-13	down
202482CD11cMacrophage	ncbi_66162	Bola2	0.466526	0.719329	225	473	0.062	0.266	0.624586	1.5623e-17	5.65146e-13	up
202482CD11cMacrophage	ncbi_74772	Atp13a2	0.789469	1.17837	225	473	0.12	0.353	0.577779	1.5785e-17	5.71007e-13	up
202482CD11cMacrophage	ncbi_16646	Kpna1	1.26304	1.99224	225	473	0.187	0.463	0.657451	1.61213e-17	5.83172e-13	up
202482CD11cMacrophage	ncbi_27041	G3bp1	1.63111	1.19642	225	473	0.227	0.353	-0.4471	1.64792e-17	5.96119e-13	down
202482CD11cMacrophage	ncbi_14667	Gm2a	0.961257	1.45946	225	473	0.16	0.414	0.602391	1.68444e-17	6.09328e-13	up
202482CD11cMacrophage	ncbi_28081	FAM104A	0.378074	0.509121	225	473	0.067	0.237	0.429241	1.70224e-17	6.1577e-13	up
202482CD11cMacrophage	ncbi_14605	Tsc22d3	2.3971	0.919705	225	473	0.302	0.271	-1.38195	1.89059e-17	6.83902e-13	down
202482CD11cMacrophage	ncbi_14130	Fcgr2	4.67561	3.0243	225	473	0.533	0.611	-0.628536	1.96659e-17	7.11396e-13	down
202482CD11cMacrophage	ncbi_72826	Fam76b	0.45469	0.649157	225	473	0.062	0.243	0.513589	1.96807e-17	7.1193e-13	up
202482CD11cMacrophage	ncbi_64294	Itm2c	1.24433	0.895892	225	473	0.164	0.3	-0.473921	2.02212e-17	7.3148e-13	down
202482CD11cMacrophage	ncbi_104015	Synj1	4.37383	3.18493	225	473	0.498	0.626	-0.457624	2.17579e-17	7.87072e-13	down
202482CD11cMacrophage	ncbi_73830	Eif3k	1.05893	1.57667	225	473	0.182	0.446	0.574237	2.31496e-17	8.37414e-13	up
202482CD11cMacrophage	ncbi_66448	Mrpl20	0.344006	0.60722	225	473	0.049	0.245	0.819605	2.3496e-17	8.49945e-13	up
202482CD11cMacrophage	ncbi_77134	Hnrnpa0	0.993302	1.41485	225	473	0.178	0.421	0.510302	2.40725e-17	8.70799e-13	up
202482CD11cMacrophage	ncbi_23833	Cd52	2.87005	6.67688	225	473	0.316	0.664	1.21807	2.47946e-17	8.9692e-13	up
202482CD11cMacrophage	ncbi_74213	Rbm26	1.71753	1.28744	225	473	0.222	0.368	-0.415803	2.52356e-17	9.12873e-13	down
202482CD11cMacrophage	ncbi_19173	Psmb5	0.262031	0.339709	225	473	0.036	0.182	0.374434	2.61794e-17	9.47012e-13	up
202482CD11cMacrophage	ncbi_11950	Atp5pb	0.87717	1.4543	225	473	0.156	0.416	0.729332	2.63522e-17	9.53263e-13	up
202482CD11cMacrophage	ncbi_223770	Brd1	1.52938	1.11077	225	473	0.231	0.355	-0.461352	2.79888e-17	1.01247e-12	down
202482CD11cMacrophage	ncbi_94245	Dtnbp1	0.694182	1.4588	225	473	0.138	0.419	1.07129	2.82683e-17	1.02258e-12	up
202482CD11cMacrophage	ncbi_20482	Skil	4.31849	6.34288	225	473	0.467	0.782	0.5546	2.88241e-17	1.04268e-12	up
202482CD11cMacrophage	ncbi_66061	Tctex1d2	0.317201	0.460786	225	473	0.044	0.207	0.538556	2.98983e-17	1.08154e-12	up
202482CD11cMacrophage	ncbi_407785	Ndufs6	0.377146	0.598358	225	473	0.053	0.241	0.665743	3.16858e-17	1.1462e-12	up
202482CD11cMacrophage	ncbi_67698	Fam174a	0.556248	0.846761	225	473	0.084	0.298	0.606139	3.29418e-17	1.19164e-12	up
202482CD11cMacrophage	ncbi_20397	Sgpl1	2.46715	3.60071	225	473	0.338	0.641	0.545415	3.33177e-17	1.20524e-12	up
202482CD11cMacrophage	ncbi_68480	Card19	0.470564	0.840706	225	473	0.089	0.309	0.837074	3.53737e-17	1.27961e-12	up
202482CD11cMacrophage	ncbi_68949	Zfas1	0.785636	1.13268	225	473	0.129	0.359	0.527755	3.62383e-17	1.31088e-12	up
202482CD11cMacrophage	ncbi_66118	Sarnp	0.899089	0.686232	225	473	0.142	0.268	-0.389718	3.62509e-17	1.31134e-12	down
202482CD11cMacrophage	ncbi_215418	Csrnp1	1.61976	1.01947	225	473	0.213	0.328	-0.667906	3.67154e-17	1.32814e-12	down
202482CD11cMacrophage	ncbi_16985	Lsp1	0.678345	1.03961	225	473	0.093	0.313	0.615873	3.6944e-17	1.33641e-12	up
202482CD11cMacrophage	ncbi_66460	Sys1	0.37837	0.57198	225	473	0.067	0.249	0.596037	3.7702e-17	1.36383e-12	up
202482CD11cMacrophage	ncbi_225896	Ubxn1	0.598931	0.886789	225	473	0.116	0.328	0.566124	3.82847e-17	1.38491e-12	up
202482CD11cMacrophage	ncbi_140497	Cd300c2	2.39844	3.48669	225	473	0.351	0.66	0.539742	3.83704e-17	1.38801e-12	up
202482CD11cMacrophage	ncbi_14645	Glul	3.51594	1.72892	225	473	0.351	0.41	-1.024	3.91632e-17	1.41669e-12	down
202482CD11cMacrophage	ncbi_66286	Sec11c	1.10127	0.856911	225	473	0.182	0.311	-0.361912	4.0133e-17	1.45177e-12	down
202482CD11cMacrophage	ncbi_13057	Cyba	3.97515	7.93143	225	473	0.347	0.693	0.996552	4.02484e-17	1.45594e-12	up
202482CD11cMacrophage	ncbi_235442	Rab8b	6.20615	4.68574	225	473	0.582	0.74	-0.405413	4.14395e-17	1.49903e-12	down
202482CD11cMacrophage	ncbi_17254	Slc3a2	1.65145	2.47545	225	473	0.267	0.562	0.583923	4.27204e-17	1.54537e-12	up
202482CD11cMacrophage	ncbi_67044	Higd2a	0.448934	0.64109	225	473	0.071	0.258	0.513927	4.29974e-17	1.55539e-12	up
202482CD11cMacrophage	ncbi_22195	UBE2L3	0.544297	1.04273	225	473	0.111	0.355	0.937778	4.43634e-17	1.6048e-12	up
202482CD11cMacrophage	ncbi_74840	Manf	0.699163	0.992342	225	473	0.107	0.33	0.505148	4.4727e-17	1.61796e-12	up
202482CD11cMacrophage	ncbi_108167440	AU020206	1.33197	2.10003	225	473	0.187	0.457	0.656805	4.50232e-17	1.62867e-12	up
202482CD11cMacrophage	ncbi_380753	ATXN7L1	2.83324	2.18256	225	473	0.36	0.507	-0.37642	4.55998e-17	1.64953e-12	down
202482CD11cMacrophage	ncbi_231871	Daglb	0.781365	1.26999	225	473	0.124	0.368	0.700678	4.64615e-17	1.6807e-12	up
202482CD11cMacrophage	ncbi_66855	Tcf25	2.37056	1.8053	225	473	0.36	0.493	-0.392973	4.78516e-17	1.73098e-12	down
202482CD11cMacrophage	ncbi_93760	Arid1a	1.18742	0.875096	225	473	0.164	0.3	-0.440268	4.93379e-17	1.78475e-12	down
202482CD11cMacrophage	ncbi_72611	ZNF655	0.317868	0.614381	225	473	0.049	0.245	0.950485	5.14224e-17	1.86015e-12	up
202482CD11cMacrophage	ncbi_16333	Ins1	1.65797	0.0992304	225	473	0.213	0.036	-4.06112	5.30846e-17	1.92028e-12	down
202482CD11cMacrophage	ncbi_71665	Fuca1	0.525249	0.757174	225	473	0.098	0.296	0.527541	5.34072e-17	1.93195e-12	up
202482CD11cMacrophage	ncbi_69181	Dyrk2	1.03176	0.769954	225	473	0.124	0.258	-0.42222	5.36044e-17	1.93908e-12	down
202482CD11cMacrophage	ncbi_109225	MS4A7	5.32045	9.05704	225	473	0.436	0.77	0.767481	5.43799e-17	1.96714e-12	up
202482CD11cMacrophage	ncbi_11605	Gla	0.624344	1.26537	225	473	0.102	0.359	1.01903	5.59165e-17	2.02272e-12	up
202482CD11cMacrophage	ncbi_74117	Actr3	4.19041	5.86888	225	473	0.493	0.801	0.485986	5.91013e-17	2.13793e-12	up
202482CD11cMacrophage	ncbi_12464	Cct4	0.471884	0.799244	225	473	0.093	0.315	0.760077	6.08953e-17	2.20283e-12	up
202482CD11cMacrophage	ncbi_65972	Ifi30	1.71789	2.61564	225	473	0.218	0.503	0.606498	6.28262e-17	2.27268e-12	up
202482CD11cMacrophage	ncbi_12856	Cox17	1.1507	0.765151	225	473	0.182	0.29	-0.588629	6.31662e-17	2.28497e-12	down
202482CD11cMacrophage	ncbi_54519	Apbb1ip	1.31786	1.76125	225	473	0.2	0.455	0.418378	6.32648e-17	2.28854e-12	up
202482CD11cMacrophage	ncbi_68028	Rpl22l1	2.83514	4.05469	225	473	0.364	0.677	0.516156	6.40084e-17	2.31544e-12	up
202482CD11cMacrophage	ncbi_17710	COX3	35.5206	22.8574	225	473	0.933	0.979	-0.635991	6.43752e-17	2.32871e-12	down
202482CD11cMacrophage	ncbi_328572	Ep300	1.30137	0.854149	225	473	0.178	0.288	-0.607415	6.55557e-17	2.37141e-12	down
202482CD11cMacrophage	ncbi_241447	Cers6	1.5439	2.30445	225	473	0.2	0.482	0.577812	6.64144e-17	2.40247e-12	up
202482CD11cMacrophage	ncbi_14479	Usp15	1.20733	1.56273	225	473	0.178	0.41	0.37222	6.92096e-17	2.50359e-12	up
202482CD11cMacrophage	ncbi_18704	Pik3c2a	1.84561	1.43642	225	473	0.236	0.393	-0.361595	7.11081e-17	2.57226e-12	down
202482CD11cMacrophage	ncbi_12495	Entpd1	5.95763	4.59743	225	473	0.507	0.674	-0.373905	7.76348e-17	2.80836e-12	down
202482CD11cMacrophage	ncbi_18107	Nmt1	0.645896	0.916646	225	473	0.102	0.317	0.504997	8.20705e-17	2.96882e-12	up
202482CD11cMacrophage	ncbi_217039	Ggnbp2	1.31433	0.969498	225	473	0.213	0.336	-0.438981	9.10966e-17	3.29533e-12	down
202482CD11cMacrophage	ncbi_70497	Arhgap17	2.98384	4.20431	225	473	0.356	0.658	0.494683	9.16017e-17	3.3136e-12	up
202482CD11cMacrophage	ncbi_64380	Ms4a4d	0.243495	0.705843	225	473	0.04	0.258	1.53507	9.16468e-17	3.31523e-12	up
202482CD11cMacrophage	ncbi_223754	Tbc1d22a	2.33804	1.61958	225	473	0.311	0.425	-0.52965	9.46231e-17	3.4229e-12	down
202482CD11cMacrophage	ncbi_72729	CDC42SE2	1.87642	2.51155	225	473	0.262	0.531	0.420574	9.53001e-17	3.44739e-12	up
202482CD11cMacrophage	ncbi_70425	CSNK1G3	1.60634	1.2408	225	473	0.218	0.364	-0.372472	1.00314e-16	3.62877e-12	down
202482CD11cMacrophage	ncbi_11796	Birc3	5.09086	3.60252	225	473	0.436	0.584	-0.498891	1.03535e-16	3.74527e-12	down
202482CD11cMacrophage	ncbi_18412	Sqstm1	5.99458	8.50224	225	473	0.542	0.839	0.504176	1.08917e-16	3.93998e-12	up
202482CD11cMacrophage	ncbi_58809	Rnase4	0.541306	0.981945	225	473	0.084	0.313	0.859078	1.15405e-16	4.17464e-12	up
202482CD11cMacrophage	ncbi_66357	OSTC	0.374477	0.690947	225	473	0.062	0.264	0.883522	1.21828e-16	4.40699e-12	up
202482CD11cMacrophage	ncbi_225887	Ndufs8	0.189657	0.459223	225	473	0.036	0.22	1.27536	1.21982e-16	4.41258e-12	up
202482CD11cMacrophage	ncbi_213988	Tnrc6b	2.92534	2.14503	225	473	0.387	0.516	-0.44759	1.29211e-16	4.67407e-12	down
202482CD11cMacrophage	ncbi_20846	Stat1	0.529416	1.05975	225	473	0.076	0.311	1.00112	1.30997e-16	4.73869e-12	up
202482CD11cMacrophage	ncbi_109552	Sri	0.654055	0.906256	225	473	0.12	0.33	0.470444	1.36442e-16	4.93564e-12	up
202482CD11cMacrophage	ncbi_20826	SNU13	0.397691	0.774151	225	473	0.08	0.298	0.960791	1.38956e-16	5.02658e-12	up
202482CD11cMacrophage	ncbi_56403	Syncrip	0.82963	1.18558	225	473	0.133	0.357	0.515006	1.39439e-16	5.04407e-12	up
202482CD11cMacrophage	ncbi_16912	Psmb9	0.25584	0.569828	225	473	0.053	0.258	1.15497	1.40619e-16	5.08676e-12	up
202482CD11cMacrophage	ncbi_19326	Rab11b	0.930871	0.689152	225	473	0.133	0.262	-0.433705	1.40656e-16	5.08809e-12	down
202482CD11cMacrophage	ncbi_109151	Chd9	1.30875	2.14138	225	473	0.222	0.51	0.710309	1.42818e-16	5.16632e-12	up
202482CD11cMacrophage	ncbi_21951	Tnks	1.40426	1.07982	225	473	0.196	0.328	-0.378996	1.46696e-16	5.30659e-12	down
202482CD11cMacrophage	ncbi_67899	Cmc1	0.260068	0.622875	225	473	0.053	0.264	1.25973	1.50937e-16	5.46e-12	up
202482CD11cMacrophage	ncbi_140580	Elmo1	6.00842	8.6143	225	473	0.542	0.844	0.519741	1.56674e-16	5.66751e-12	up
202482CD11cMacrophage	ncbi_264064	Cdk8	4.24497	2.14594	225	473	0.476	0.474	-0.984111	1.58488e-16	5.73313e-12	down
202482CD11cMacrophage	ncbi_238871	Pde4d	3.80958	1.11817	225	473	0.302	0.252	-1.7684	1.59052e-16	5.75353e-12	down
202482CD11cMacrophage	ncbi_66077	Aurkaip1	0.354767	0.46436	225	473	0.062	0.23	0.388276	1.6224e-16	5.86885e-12	up
202482CD11cMacrophage	ncbi_68953	Chmp2a	0.499288	0.746927	225	473	0.089	0.285	0.580999	1.64127e-16	5.93713e-12	up
202482CD11cMacrophage	ncbi_66997	Psmd12	0.283642	0.613078	225	473	0.049	0.252	1.11172	1.73398e-16	6.27249e-12	up
202482CD11cMacrophage	ncbi_16396	Itch	1.48184	1.02622	225	473	0.222	0.33	-0.529998	1.82035e-16	6.58494e-12	down
202482CD11cMacrophage	ncbi_14674	Gna13	2.62402	4.12772	225	473	0.356	0.67	0.653548	1.91002e-16	6.90931e-12	up
202482CD11cMacrophage	ncbi_228012	Tlk1	0.995956	1.43045	225	473	0.16	0.397	0.522276	1.93217e-16	6.98943e-12	up
202482CD11cMacrophage	ncbi_16648	Kpna3	0.720178	0.95246	225	473	0.111	0.311	0.403255	1.98129e-16	7.16711e-12	up
202482CD11cMacrophage	ncbi_16010	Igfbp4	2.21953	0.673086	225	473	0.258	0.195	-1.72124	2.03046e-16	7.34498e-12	down
202482CD11cMacrophage	ncbi_214133	Tet2	1.58937	2.1127	225	473	0.24	0.499	0.41061	2.03443e-16	7.35936e-12	up
202482CD11cMacrophage	ncbi_17118	Marcks	7.19726	5.06736	225	473	0.64	0.774	-0.506205	2.05901e-16	7.44825e-12	down
202482CD11cMacrophage	ncbi_66379	Cox14	0.466523	0.60116	225	473	0.076	0.245	0.365733	2.21555e-16	8.01453e-12	up
202482CD11cMacrophage	ncbi_67830	Rer1	0.290663	0.53583	225	473	0.04	0.228	0.882201	2.49885e-16	9.03934e-12	up
202482CD11cMacrophage	ncbi_20641	SNRPD1	0.374168	0.805114	225	473	0.071	0.298	1.1053	2.51406e-16	9.09435e-12	up
202482CD11cMacrophage	ncbi_72536	Tagap	0.582244	1.2039	225	473	0.08	0.317	1.04789	2.63065e-16	9.5161e-12	up
202482CD11cMacrophage	ncbi_215280	Wipf1	2.17697	3.02172	225	473	0.271	0.545	0.473029	2.63969e-16	9.54882e-12	up
202482CD11cMacrophage	ncbi_18263	Odc1	1.43745	2.64572	225	473	0.151	0.431	0.880103	2.63985e-16	9.5494e-12	up
202482CD11cMacrophage	ncbi_15170	Ptpn6	0.472871	0.952469	225	473	0.093	0.334	1.01007	2.65986e-16	9.62178e-12	up
202482CD11cMacrophage	ncbi_17925	Myo9b	1.36626	1.7699	225	473	0.222	0.465	0.373409	2.7574e-16	9.97461e-12	up
202482CD11cMacrophage	ncbi_105242554	Gm38733	11.9567	6.22525	225	473	0.587	0.746	-0.941603	2.92302e-16	1.05737e-11	down
202482CD11cMacrophage	ncbi_69981	Tmem30a	0.736395	0.518783	225	473	0.111	0.222	-0.505268	2.92523e-16	1.05817e-11	down
202482CD11cMacrophage	ncbi_14007	celf2	6.0007	4.26309	225	473	0.596	0.712	-0.493221	2.95657e-16	1.06951e-11	down
202482CD11cMacrophage	ncbi_69038	TMEM258	0.582715	0.786551	225	473	0.107	0.302	0.432686	2.97389e-16	1.07578e-11	up
202482CD11cMacrophage	ncbi_78330	Ndufv3	0.37911	0.627753	225	473	0.062	0.249	0.72743	3.12507e-16	1.13046e-11	up
202482CD11cMacrophage	ncbi_320292	Rasgef1b	6.74743	11.2622	225	473	0.551	0.852	0.739065	3.27693e-16	1.1854e-11	up
202482CD11cMacrophage	ncbi_21391	Tbxas1	1.71859	3.04198	225	473	0.249	0.556	0.823752	3.33967e-16	1.20809e-11	up
202482CD11cMacrophage	ncbi_19182	Psmc3	0.397322	0.520413	225	473	0.053	0.218	0.389265	3.37506e-16	1.22089e-11	up
202482CD11cMacrophage	ncbi_69710	Arap1	1.871	0.994863	225	473	0.267	0.317	-0.911168	3.56633e-16	1.29008e-11	down
202482CD11cMacrophage	ncbi_73724	Mcee	0.434423	0.263861	225	473	0.053	0.15	-0.719108	3.77633e-16	1.36605e-11	down
202482CD11cMacrophage	ncbi_66914	Vps28	0.239599	0.422939	225	473	0.04	0.207	0.819564	3.84277e-16	1.39008e-11	up
202482CD11cMacrophage	ncbi_19039	Lgals3bp	0.484677	0.845674	225	473	0.071	0.281	0.802949	3.85939e-16	1.3961e-11	up
202482CD11cMacrophage	ncbi_224829	Trerf1	1.23903	1.64965	225	473	0.169	0.404	0.41292	3.94179e-16	1.4259e-11	up
202482CD11cMacrophage	ncbi_52163	Camk1	0.486403	0.835568	225	473	0.089	0.304	0.780482	4.07184e-16	1.47295e-11	up
202482CD11cMacrophage	ncbi_12402	Cbl	1.83388	2.37188	225	473	0.276	0.535	0.371114	4.10303e-16	1.48423e-11	up
202482CD11cMacrophage	ncbi_66102	Cxcl16	1.93953	2.69796	225	473	0.262	0.541	0.476137	4.13269e-16	1.49496e-11	up
202482CD11cMacrophage	ncbi_338467	Morc3	0.796105	1.05091	225	473	0.133	0.342	0.400569	4.16145e-16	1.50536e-11	up
202482CD11cMacrophage	ncbi_216549	Aftph	2.48671	1.75534	225	473	0.289	0.427	-0.502462	4.27179e-16	1.54528e-11	down
202482CD11cMacrophage	ncbi_69875	Ndufa11	0.658036	0.45097	225	473	0.111	0.218	-0.545033	4.32816e-16	1.56567e-11	down
202482CD11cMacrophage	ncbi_54138	Atxn10	0.33588	0.477016	225	473	0.044	0.211	0.505962	4.40838e-16	1.59469e-11	up
202482CD11cMacrophage	ncbi_12571	Cdk6	1.30824	2.14105	225	473	0.191	0.461	0.710653	4.51587e-16	1.63357e-11	up
202482CD11cMacrophage	ncbi_53382	Txnl1	0.526763	0.732638	225	473	0.08	0.268	0.475871	4.64819e-16	1.68144e-11	up
202482CD11cMacrophage	ncbi_19255	Ptpn2	1.61985	1.0184	225	473	0.24	0.326	-0.669504	4.81984e-16	1.74353e-11	down
202482CD11cMacrophage	ncbi_26554	Cul3	2.14128	1.58017	225	473	0.298	0.436	-0.438369	4.88201e-16	1.76602e-11	down
202482CD11cMacrophage	ncbi_12709	Ckb	0.507528	0.971536	225	473	0.093	0.321	0.936644	4.95334e-16	1.79182e-11	up
202482CD11cMacrophage	ncbi_68183	BCAS2	0.283477	0.638307	225	473	0.049	0.252	1.17074	5.12052e-16	1.8523e-11	up
202482CD11cMacrophage	ncbi_100715	Tent2	0.968229	1.26488	225	473	0.173	0.393	0.385543	5.35605e-16	1.9375e-11	up
202482CD11cMacrophage	ncbi_17992	Ndufa4	1.12531	1.53274	225	473	0.187	0.421	0.445747	5.44194e-16	1.96857e-11	up
202482CD11cMacrophage	ncbi_74012	RAP2A	0.556761	0.834376	225	473	0.089	0.292	0.583552	5.60633e-16	2.02803e-11	up
202482CD11cMacrophage	ncbi_67680	Sdhb	0.422024	0.609149	225	473	0.062	0.245	0.529366	5.84949e-16	2.11599e-11	up
202482CD11cMacrophage	ncbi_14042	Ext1	9.36528	5.81758	225	473	0.644	0.71	-0.686894	5.96489e-16	2.15774e-11	down
202482CD11cMacrophage	ncbi_57296	Psmd8	0.449763	0.867108	225	473	0.093	0.319	0.946892	6.15677e-16	2.22715e-11	up
202482CD11cMacrophage	ncbi_64898	Lpin2	2.46676	3.46983	225	473	0.324	0.605	0.492232	6.32477e-16	2.28792e-11	up
202482CD11cMacrophage	ncbi_83673	Snhg1	0.594872	0.911466	225	473	0.093	0.298	0.615526	6.32492e-16	2.28798e-11	up
202482CD11cMacrophage	ncbi_234779	Plcg2	0.745804	1.14212	225	473	0.124	0.353	0.614778	6.64584e-16	2.40407e-11	up
202482CD11cMacrophage	ncbi_56195	Ptbp2	0.92321	1.24505	225	473	0.138	0.353	0.431429	7.05236e-16	2.55112e-11	up
202482CD11cMacrophage	ncbi_17993	Ndufs4	0.525888	0.751892	225	473	0.089	0.277	0.515687	7.14008e-16	2.58285e-11	up
202482CD11cMacrophage	ncbi_66540	Fam107b	4.13658	2.67612	225	473	0.356	0.48	-0.62828	7.4609e-16	2.69891e-11	down
202482CD11cMacrophage	ncbi_347740	Norad	0.757121	0.576416	225	473	0.111	0.239	-0.393352	7.87045e-16	2.84706e-11	down
202482CD11cMacrophage	ncbi_110208	Pgd	0.407677	0.690591	225	473	0.062	0.254	0.760261	7.96198e-16	2.88017e-11	up
202482CD11cMacrophage	ncbi_11566	Adss2	0.469821	0.640248	225	473	0.067	0.245	0.446438	8.02059e-16	2.90137e-11	up
202482CD11cMacrophage	ncbi_16476	Jun	13.1634	22.2331	225	473	0.702	0.934	0.756172	8.37736e-16	3.03043e-11	up
202482CD11cMacrophage	ncbi_12332	Capg	0.301246	0.55876	225	473	0.053	0.239	0.891063	8.50085e-16	3.0751e-11	up
202482CD11cMacrophage	ncbi_52713	Ccdc59	0.186504	0.576544	225	473	0.027	0.22	1.6277	8.73695e-16	3.1605e-11	up
202482CD11cMacrophage	ncbi_26965	Cul1	0.850888	1.40825	225	473	0.156	0.406	0.726791	9.0388e-16	3.2697e-11	up
202482CD11cMacrophage	ncbi_50783	Lsm4	0.137822	0.594013	225	473	0.031	0.245	2.10688	9.18629e-16	3.32305e-11	up
202482CD11cMacrophage	ncbi_15510	Hspd1	0.531251	0.851371	225	473	0.084	0.3	0.680291	9.25295e-16	3.34716e-11	up
202482CD11cMacrophage	ncbi_102442	DENND4A	12.9516	7.95573	225	473	0.791	0.801	-0.703052	9.35545e-16	3.38424e-11	down
202482CD11cMacrophage	ncbi_12539	Cdc37	0.364189	0.654026	225	473	0.071	0.266	0.844485	1.00107e-15	3.62127e-11	up
202482CD11cMacrophage	ncbi_269587	Epb41	4.84097	2.38213	225	473	0.453	0.467	-1.02301	1.00419e-15	3.63256e-11	down
202482CD11cMacrophage	ncbi_73341	Arhgef6	0.769742	1.1301	225	473	0.124	0.34	0.553944	1.01947e-15	3.68783e-11	up
202482CD11cMacrophage	ncbi_230815	MAN1C1	1.99366	2.77015	225	473	0.271	0.539	0.474528	1.05419e-15	3.81344e-11	up
202482CD11cMacrophage	ncbi_15251	Hif1a	2.29655	1.59382	225	473	0.271	0.402	-0.526951	1.1307e-15	4.0902e-11	down
202482CD11cMacrophage	ncbi_13367	Diaph1	2.7097	1.71202	225	473	0.356	0.436	-0.662404	1.14221e-15	4.13184e-11	down
202482CD11cMacrophage	ncbi_71607	Snx20	1.0252	1.31761	225	473	0.169	0.389	0.361993	1.26032e-15	4.55908e-11	up
202482CD11cMacrophage	ncbi_20467	Sin3b	0.443863	0.588102	225	473	0.093	0.26	0.405873	1.29865e-15	4.69774e-11	up
202482CD11cMacrophage	ncbi_18293	Ogdh	1.12702	0.850957	225	473	0.178	0.296	-0.405315	1.32106e-15	4.77881e-11	down
202482CD11cMacrophage	ncbi_20971	Sdc4	4.73965	2.23152	225	473	0.364	0.393	-1.08672	1.36325e-15	4.93143e-11	down
202482CD11cMacrophage	ncbi_230075	Ndufb6	0.224015	0.387601	225	473	0.031	0.188	0.790709	1.3801e-15	4.99238e-11	up
202482CD11cMacrophage	ncbi_666907	MS4A4A	9.24843	4.78491	225	473	0.533	0.609	-0.950701	1.38896e-15	5.02443e-11	down
202482CD11cMacrophage	ncbi_12042	Bcl10	0.768326	1.06032	225	473	0.111	0.321	0.464656	1.41006e-15	5.10074e-11	up
202482CD11cMacrophage	ncbi_56044	Rala	0.588865	0.951112	225	473	0.102	0.313	0.691585	1.43277e-15	5.1829e-11	up
202482CD11cMacrophage	ncbi_22388	Wdr1	0.985522	0.708698	225	473	0.142	0.258	-0.475659	1.47226e-15	5.32576e-11	down
202482CD11cMacrophage	ncbi_329003	Znf516	1.72154	1.30179	225	473	0.236	0.362	-0.403175	1.47838e-15	5.34788e-11	down
202482CD11cMacrophage	ncbi_73723	Sh3bgrl3	2.70715	4.80335	225	473	0.338	0.664	0.827241	1.47864e-15	5.34883e-11	up
202482CD11cMacrophage	ncbi_108121	U2AF1	0.353805	0.821252	225	473	0.08	0.309	1.21464	1.51123e-15	5.46673e-11	up
202482CD11cMacrophage	ncbi_15384	Hnrnpab	0.906853	1.2989	225	473	0.164	0.395	0.518298	1.52675e-15	5.52285e-11	up
202482CD11cMacrophage	ncbi_56529	Sec11a	0.2392	0.518104	225	473	0.049	0.239	1.1147	1.53323e-15	5.5463e-11	up
202482CD11cMacrophage	ncbi_73690	Glipr1	0.836023	1.19622	225	473	0.129	0.342	0.516822	1.59757e-15	5.77904e-11	up
202482CD11cMacrophage	ncbi_237943	Gpatch8	0.919149	1.20663	225	473	0.156	0.366	0.39257	1.60011e-15	5.78825e-11	up
202482CD11cMacrophage	ncbi_18103	Nme2	2.34018	3.9701	225	473	0.289	0.605	0.762532	1.61914e-15	5.85709e-11	up
202482CD11cMacrophage	ncbi_14673	Gna12	0.798618	1.12327	225	473	0.12	0.326	0.492073	1.63901e-15	5.92895e-11	up
202482CD11cMacrophage	ncbi_56480	Tbk1	0.973418	1.32128	225	473	0.16	0.376	0.440766	1.67914e-15	6.07411e-11	up
202482CD11cMacrophage	ncbi_14775	Gpx1	2.37574	3.95689	225	473	0.262	0.569	0.735969	1.7002e-15	6.15031e-11	up
202482CD11cMacrophage	ncbi_19654	RBM6	1.68758	1.20112	225	473	0.28	0.376	-0.490534	1.7165e-15	6.20926e-11	down
202482CD11cMacrophage	ncbi_11487	Adam10	1.38339	0.992051	225	473	0.222	0.332	-0.479682	1.71863e-15	6.21697e-11	down
202482CD11cMacrophage	ncbi_56490	Zbtb20	6.26918	4.87139	225	473	0.551	0.721	-0.363936	1.7214e-15	6.227e-11	down
202482CD11cMacrophage	ncbi_14129	Fcgr1	0.417752	0.861774	225	473	0.071	0.285	1.04449	1.7331e-15	6.26933e-11	up
202482CD11cMacrophage	ncbi_14998	H2-DMa	1.2443	1.75374	225	473	0.191	0.44	0.495064	1.7651e-15	6.38506e-11	up
202482CD11cMacrophage	ncbi_19261	Sirpa	3.57419	5.09889	225	473	0.48	0.778	0.512556	1.84052e-15	6.65789e-11	up
202482CD11cMacrophage	ncbi_217303	Cd300a	1.2837	1.75164	225	473	0.204	0.448	0.448362	1.89998e-15	6.87298e-11	up
202482CD11cMacrophage	ncbi_67089	PSMC6	0.400812	0.559608	225	473	0.076	0.245	0.481389	1.9316e-15	6.98737e-11	up
202482CD11cMacrophage	ncbi_12014	Bach2	3.98016	3.05564	225	473	0.431	0.567	-0.381341	1.93451e-15	6.99789e-11	down
202482CD11cMacrophage	ncbi_71929	Tmem123	1.67871	0.888179	225	473	0.227	0.281	-0.918356	1.95024e-15	7.0548e-11	down
202482CD11cMacrophage	ncbi_21745	Tep1	0.868929	1.25242	225	473	0.156	0.376	0.527356	2.18481e-15	7.90332e-11	up
202482CD11cMacrophage	ncbi_50794	Klf13	1.95397	1.27739	225	473	0.276	0.372	-0.613178	2.19566e-15	7.94258e-11	down
202482CD11cMacrophage	ncbi_16852	Lgals1	2.09272	2.86223	225	473	0.218	0.49	0.451742	2.23605e-15	8.08867e-11	up
202482CD11cMacrophage	ncbi_69053	C16orf72	0.81963	1.14543	225	473	0.138	0.349	0.482791	2.38501e-15	8.62753e-11	up
202482CD11cMacrophage	ncbi_68969	EIF1B	0.207436	0.464402	225	473	0.04	0.218	1.16232	2.39826e-15	8.67547e-11	up
202482CD11cMacrophage	ncbi_100494	Zfand2a	0.688483	1.08351	225	473	0.084	0.296	0.654148	2.40837e-15	8.71202e-11	up
202482CD11cMacrophage	ncbi_434484	SP140L	0.329588	0.843848	225	473	0.062	0.283	1.35605	2.47461e-15	8.95165e-11	up
202482CD11cMacrophage	ncbi_110842	Etfa	0.468156	0.790607	225	473	0.076	0.271	0.755847	2.51848e-15	9.11036e-11	up
202482CD11cMacrophage	ncbi_68202	Ndufa5	0.350947	0.525562	225	473	0.062	0.228	0.58247	2.55343e-15	9.23678e-11	up
202482CD11cMacrophage	ncbi_52469	Coa3	0.215823	0.508259	225	473	0.044	0.237	1.23533	2.57615e-15	9.31897e-11	up
202482CD11cMacrophage	ncbi_215113	Slc43a2	1.43607	0.882211	225	473	0.182	0.285	-0.702867	2.61611e-15	9.46353e-11	down
202482CD11cMacrophage	ncbi_11800	API5	0.368885	0.532572	225	473	0.049	0.22	0.529686	2.6689e-15	9.65447e-11	up
202482CD11cMacrophage	ncbi_407243	Tmem189	0.652404	1.31139	225	473	0.116	0.362	1.00714	2.7069e-15	9.79192e-11	up
202482CD11cMacrophage	ncbi_58231	Stk4	0.85185	1.09668	225	473	0.124	0.326	0.364428	2.95894e-15	1.07037e-10	up
202482CD11cMacrophage	ncbi_69082	Zc3h15	0.504722	0.67295	225	473	0.08	0.249	0.414938	3.02955e-15	1.09591e-10	up
202482CD11cMacrophage	ncbi_66999	Med28	0.502176	0.291324	225	473	0.053	0.163	-0.785364	3.08807e-15	1.11708e-10	down
202482CD11cMacrophage	ncbi_228960	Stx16	1.09319	1.97256	225	473	0.196	0.471	0.851472	3.15021e-15	1.13956e-10	up
202482CD11cMacrophage	ncbi_18626	Per1	1.99908	1.50811	225	473	0.293	0.412	-0.406577	3.17522e-15	1.1486e-10	down
202482CD11cMacrophage	ncbi_56208	Becn1	0.367314	0.512205	225	473	0.058	0.224	0.479595	3.21339e-15	1.16241e-10	up
202482CD11cMacrophage	ncbi_215615	Rnpep	0.49717	0.685383	225	473	0.084	0.262	0.463092	3.26233e-15	1.18012e-10	up
202482CD11cMacrophage	ncbi_170644	Ubn1	1.23146	1.59725	225	473	0.209	0.442	0.37519	3.2821e-15	1.18727e-10	up
202482CD11cMacrophage	ncbi_54199	Ccrl2	2.92626	4.86074	225	473	0.32	0.632	0.732098	3.37092e-15	1.2194e-10	up
202482CD11cMacrophage	ncbi_414077	WDR83OS	0.265642	0.457638	225	473	0.044	0.214	0.784497	3.55144e-15	1.2847e-10	up
202482CD11cMacrophage	ncbi_19262	Ptpra	0.98874	1.33168	225	473	0.147	0.366	0.429546	3.61124e-15	1.30633e-10	up
202482CD11cMacrophage	ncbi_232341	Wnk1	10.405	7.37364	225	473	0.72	0.825	-0.496824	3.63233e-15	1.31396e-10	down
202482CD11cMacrophage	ncbi_67942	Atp5mc2	1.90096	3.15529	225	473	0.258	0.554	0.731014	3.65705e-15	1.3229e-10	up
202482CD11cMacrophage	ncbi_15951	Ifi204	1.39868	2.50866	225	473	0.218	0.499	0.842809	3.90353e-15	1.41206e-10	up
202482CD11cMacrophage	ncbi_18145	Npc1	0.383593	0.845154	225	473	0.067	0.275	1.13943	4.40822e-15	1.59463e-10	up
202482CD11cMacrophage	ncbi_70247	Psmd1	0.777949	0.522963	225	473	0.107	0.209	-0.572876	4.81005e-15	1.73999e-10	down
202482CD11cMacrophage	ncbi_68416	Sycn	2.39866	1.24061	225	473	0.293	0.323	-0.951124	4.81133e-15	1.74045e-10	down
202482CD11cMacrophage	ncbi_93765	UBE2N	0.724569	0.993385	225	473	0.124	0.332	0.455176	4.96917e-15	1.79755e-10	up
202482CD11cMacrophage	ncbi_69535	Ten1	0.198076	0.546986	225	473	0.036	0.226	1.46498	4.98106e-15	1.80185e-10	up
202482CD11cMacrophage	ncbi_232989	Hnrnpul1	0.792194	0.555735	225	473	0.124	0.233	-0.511379	4.98601e-15	1.80364e-10	down
202482CD11cMacrophage	ncbi_26888	Clec4a	0.970467	1.26886	225	473	0.16	0.368	0.386752	5.08384e-15	1.83903e-10	up
202482CD11cMacrophage	ncbi_57915	Tbc1d1	0.433952	1.05503	225	473	0.076	0.302	1.28149	5.09284e-15	1.84228e-10	up
202482CD11cMacrophage	ncbi_22324	Vav1	0.585455	0.863447	225	473	0.098	0.292	0.56047	5.25247e-15	1.90003e-10	up
202482CD11cMacrophage	ncbi_14700	Gng10	0.483714	0.693438	225	473	0.08	0.258	0.519522	5.87305e-15	2.12452e-10	up
202482CD11cMacrophage	ncbi_75826	Senp2	1.35925	2.02637	225	473	0.213	0.465	0.576049	5.8953e-15	2.13257e-10	up
202482CD11cMacrophage	ncbi_13653	Egr1	9.57965	5.46572	225	473	0.662	0.736	-0.80955	6.05855e-15	2.19162e-10	down
202482CD11cMacrophage	ncbi_66148	Dnajc15	0.512553	0.684262	225	473	0.098	0.273	0.416777	6.12922e-15	2.21718e-10	up
202482CD11cMacrophage	ncbi_269023	Znf608	1.20092	1.54952	225	473	0.151	0.368	0.367658	6.16808e-15	2.23124e-10	up
202482CD11cMacrophage	ncbi_14852	Gspt1	0.214237	0.607227	225	473	0.04	0.237	1.5026	6.73044e-15	2.43467e-10	up
202482CD11cMacrophage	ncbi_12517	Cd72	0.775922	1.45953	225	473	0.116	0.349	0.911432	6.99092e-15	2.52889e-10	up
202482CD11cMacrophage	ncbi_64659	Mrps14	0.478197	0.735895	225	473	0.084	0.275	0.62179	7.04337e-15	2.54787e-10	up
202482CD11cMacrophage	ncbi_68036	ZNF706	0.977121	0.717938	225	473	0.156	0.266	-0.444623	7.39255e-15	2.67418e-10	down
202482CD11cMacrophage	ncbi_99543	Olfml3	0.101568	0.407733	225	473	0.013	0.178	2.00411	7.41944e-15	2.68391e-10	up
202482CD11cMacrophage	ncbi_244895	Peak1	2.32437	3.14465	225	473	0.276	0.537	0.436047	7.44418e-15	2.69286e-10	up
202482CD11cMacrophage	ncbi_54446	Nfat5	1.94452	2.54326	225	473	0.244	0.49	0.387246	7.53826e-15	2.72689e-10	up
202482CD11cMacrophage	ncbi_65106	Arl6ip5	0.329222	0.64895	225	473	0.062	0.256	0.978832	7.69447e-15	2.7834e-10	up
202482CD11cMacrophage	ncbi_74030	Rin2	1.44334	2.0153	225	473	0.218	0.467	0.481556	7.81408e-15	2.82667e-10	up
202482CD11cMacrophage	ncbi_18751	Prkcb	2.24678	3.51602	225	473	0.307	0.592	0.64606	7.87757e-15	2.84963e-10	up
202482CD11cMacrophage	ncbi_14004	Chchd2	2.98364	4.69848	225	473	0.36	0.672	0.655102	8.20469e-15	2.96796e-10	up
202482CD11cMacrophage	ncbi_320940	Atp11c	1.33315	0.925036	225	473	0.169	0.281	-0.527205	8.39838e-15	3.03803e-10	down
202482CD11cMacrophage	ncbi_22319	Vamp3	0.847929	0.633317	225	473	0.124	0.239	-0.420959	9.13636e-15	3.30499e-10	down
202482CD11cMacrophage	ncbi_12925	Crip1	1.88967	1.39752	225	473	0.173	0.326	-0.435241	9.15098e-15	3.31027e-10	down
202482CD11cMacrophage	ncbi_22031	Traf3	1.33889	2.06537	225	473	0.178	0.436	0.625326	9.22843e-15	3.33829e-10	up
202482CD11cMacrophage	ncbi_16656	Hivep3	1.00944	1.71534	225	473	0.156	0.406	0.764875	9.43396e-15	3.41264e-10	up
202482CD11cMacrophage	ncbi_17524	Mpp1	1.01065	1.47204	225	473	0.151	0.383	0.542487	1.03504e-14	3.74414e-10	up
202482CD11cMacrophage	ncbi_15273	Hivep2	7.22292	3.54613	225	473	0.591	0.548	-1.02632	1.14439e-14	4.13972e-10	down
202482CD11cMacrophage	ncbi_20316	Sdf2	0.593938	0.397207	225	473	0.093	0.182	-0.580302	1.21973e-14	4.41225e-10	down
202482CD11cMacrophage	ncbi_68554	Cebpzos	0.224535	0.472955	225	473	0.036	0.209	1.07442	1.23074e-14	4.45209e-10	up
202482CD11cMacrophage	ncbi_67804	Snx2	0.703174	1.25462	225	473	0.124	0.353	0.835207	1.26812e-14	4.58728e-10	up
202482CD11cMacrophage	ncbi_29863	Pde7b	10.729	5.83941	225	473	0.516	0.575	-0.877612	1.27518e-14	4.61283e-10	down
202482CD11cMacrophage	ncbi_94065	Mrpl34	0.279551	0.427017	225	473	0.044	0.199	0.611001	1.30732e-14	4.7291e-10	up
202482CD11cMacrophage	ncbi_66373	LSM5	0.304159	0.465019	225	473	0.067	0.224	0.612301	1.32784e-14	4.80333e-10	up
202482CD11cMacrophage	ncbi_26440	Psma1	0.406112	0.607735	225	473	0.071	0.247	0.581447	1.33076e-14	4.81388e-10	up
202482CD11cMacrophage	ncbi_13036	Ctsh	3.4221	5.1226	225	473	0.396	0.698	0.581979	1.33258e-14	4.82047e-10	up
202482CD11cMacrophage	ncbi_65112	Pmepa1	1.66894	2.85239	225	473	0.196	0.471	0.773206	1.36398e-14	4.93405e-10	up
202482CD11cMacrophage	ncbi_51801	Ramp1	0.813703	0.619161	225	473	0.116	0.243	-0.394132	1.40879e-14	5.09616e-10	down
202482CD11cMacrophage	ncbi_66480	RPL15	5.41341	9.48505	225	473	0.493	0.793	0.809104	1.43705e-14	5.1984e-10	up
202482CD11cMacrophage	ncbi_218639	Arl15	2.59621	1.51221	225	473	0.316	0.389	-0.779713	1.46419e-14	5.29657e-10	down
202482CD11cMacrophage	ncbi_15939	Ier5	2.54651	4.25121	225	473	0.36	0.664	0.739329	1.46569e-14	5.30199e-10	up
202482CD11cMacrophage	ncbi_72193	SCAF11	0.946276	1.2793	225	473	0.182	0.393	0.434986	1.47375e-14	5.33115e-10	up
202482CD11cMacrophage	ncbi_74137	Nuak2	0.860114	1.38631	225	473	0.142	0.381	0.688584	1.52181e-14	5.50498e-10	up
202482CD11cMacrophage	ncbi_69666	Psmg4	0.241757	0.413125	225	473	0.04	0.197	0.77277	1.524e-14	5.51292e-10	up
202482CD11cMacrophage	ncbi_224454	Zdhhc14	9.01879	4.6849	225	473	0.529	0.564	-0.9449	1.60555e-14	5.80792e-10	down
202482CD11cMacrophage	ncbi_66917	Chordc1	0.687621	0.346795	225	473	0.093	0.163	-0.987326	1.65009e-14	5.96905e-10	down
202482CD11cMacrophage	ncbi_67048	Vma21	0.281207	0.374773	225	473	0.049	0.188	0.414257	1.68516e-14	6.09591e-10	up
202482CD11cMacrophage	ncbi_70097	Sash1	4.01657	5.29697	225	473	0.449	0.727	0.399193	1.73907e-14	6.29092e-10	up
202482CD11cMacrophage	ncbi_68192	Leprotl1	0.28894	0.538552	225	473	0.053	0.23	0.898087	1.77387e-14	6.41679e-10	up
202482CD11cMacrophage	ncbi_170768	Pfkfb3	1.5649	2.15484	225	473	0.2	0.44	0.461481	1.84348e-14	6.66861e-10	up
202482CD11cMacrophage	ncbi_17248	Mdm4	0.770252	1.11627	225	473	0.138	0.345	0.53522	2.00123e-14	7.23925e-10	up
202482CD11cMacrophage	ncbi_16909	Lmo2	0.504459	0.723032	225	473	0.093	0.275	0.519238	2.04154e-14	7.38505e-10	up
202482CD11cMacrophage	ncbi_56431	Dstn	1.06337	0.794033	225	473	0.169	0.277	-0.421323	2.10009e-14	7.59685e-10	down
202482CD11cMacrophage	ncbi_70350	Basp1	5.11441	6.81999	225	473	0.413	0.704	0.415194	2.13194e-14	7.71209e-10	up
202482CD11cMacrophage	ncbi_69713	Pin4	0.568048	0.362309	225	473	0.084	0.173	-0.648647	2.14075e-14	7.74394e-10	down
202482CD11cMacrophage	ncbi_22019	Tpp2	1.53936	2.4635	225	473	0.253	0.522	0.678339	2.1559e-14	7.79875e-10	up
202482CD11cMacrophage	ncbi_380773	Slirp	0.301727	0.45766	225	473	0.049	0.203	0.600871	2.25829e-14	8.16912e-10	up
202482CD11cMacrophage	ncbi_15257	Hipk1	1.08692	0.767246	225	473	0.173	0.271	-0.502426	2.33319e-14	8.44008e-10	down
202482CD11cMacrophage	ncbi_72828	Ubash3b	1.09617	1.55922	225	473	0.147	0.372	0.50831	2.35272e-14	8.51074e-10	up
202482CD11cMacrophage	ncbi_57914	Crlf2	0.334973	0.503961	225	473	0.062	0.224	0.589122	2.37452e-14	8.58961e-10	up
202482CD11cMacrophage	ncbi_15331	Hmgn2	0.132849	0.619171	225	473	0.031	0.237	2.2197	2.43511e-14	8.80876e-10	up
202482CD11cMacrophage	ncbi_16906	Lmnb1	0.95034	1.49209	225	473	0.147	0.381	0.650762	2.44925e-14	8.85992e-10	up
202482CD11cMacrophage	ncbi_240832	Tor1aip2	0.546787	0.913698	225	473	0.093	0.294	0.740632	2.45484e-14	8.88013e-10	up
202482CD11cMacrophage	ncbi_321019	Gpr183	1.22916	2.15258	225	473	0.133	0.393	0.808346	2.4875e-14	8.99829e-10	up
202482CD11cMacrophage	ncbi_100040462	Mndal	2.48821	3.51121	225	473	0.347	0.617	0.496843	2.49713e-14	9.03313e-10	up
202482CD11cMacrophage	ncbi_56209	Gde1	0.329239	0.807475	225	473	0.062	0.275	1.29402	2.57308e-14	9.30785e-10	up
202482CD11cMacrophage	ncbi_106504	Stk38	0.511857	0.780914	225	473	0.084	0.273	0.609325	2.60775e-14	9.43326e-10	up
202482CD11cMacrophage	ncbi_19063	Ppt1	0.56374	0.871907	225	473	0.098	0.294	0.629054	2.61507e-14	9.45975e-10	up
202482CD11cMacrophage	ncbi_64209	Herpud1	1.07604	1.39452	225	473	0.173	0.376	0.374013	2.63983e-14	9.54931e-10	up
202482CD11cMacrophage	ncbi_13014	Cstb	2.07804	2.95036	225	473	0.24	0.505	0.505643	2.67075e-14	9.66117e-10	up
202482CD11cMacrophage	ncbi_19921	RPL19	9.55952	15.9986	225	473	0.627	0.879	0.742927	2.716e-14	9.82487e-10	up
202482CD11cMacrophage	ncbi_76478	Haus8	0.265845	0.361112	225	473	0.04	0.18	0.441719	2.72553e-14	9.85934e-10	up
202482CD11cMacrophage	ncbi_192657	Ell2	5.36147	3.52297	225	473	0.511	0.573	-0.605823	2.78869e-14	1.00878e-09	down
202482CD11cMacrophage	ncbi_319885	Zcchc7	2.2513	2.93821	225	473	0.324	0.579	0.384168	2.79619e-14	1.01149e-09	up
202482CD11cMacrophage	ncbi_22350	Ezr	0.992019	1.35437	225	473	0.147	0.359	0.449143	2.88328e-14	1.043e-09	up
202482CD11cMacrophage	ncbi_53861	ZRANB2	0.4881	0.675896	225	473	0.076	0.247	0.469541	2.93917e-14	1.06321e-09	up
202482CD11cMacrophage	ncbi_216850	Kdm6b	4.15307	3.23222	225	473	0.444	0.588	-0.361644	2.94024e-14	1.0636e-09	down
202482CD11cMacrophage	ncbi_67092	Gatm	1.01221	1.43184	225	473	0.129	0.349	0.500312	2.96469e-14	1.07245e-09	up
202482CD11cMacrophage	ncbi_11758	Prdx6	0.413666	0.901737	225	473	0.071	0.279	1.12405	3.05345e-14	1.10455e-09	up
202482CD11cMacrophage	ncbi_71279	Slc29a3	0.682089	0.888808	225	473	0.111	0.294	0.381861	3.0568e-14	1.10577e-09	up
202482CD11cMacrophage	ncbi_72183	Snx6	0.466721	0.886087	225	473	0.098	0.309	0.92474	3.09632e-14	1.12006e-09	up
202482CD11cMacrophage	ncbi_66119	Tomm6	1.15295	0.858342	225	473	0.187	0.296	-0.425666	3.1659e-14	1.14523e-09	down
202482CD11cMacrophage	ncbi_17387	Mmp14	0.264635	0.725185	225	473	0.053	0.262	1.454	3.20119e-14	1.158e-09	up
202482CD11cMacrophage	ncbi_19385	Ranbp1	0.291757	0.50106	225	473	0.049	0.207	0.78001	3.2409e-14	1.17236e-09	up
202482CD11cMacrophage	ncbi_70661	Sik3	2.74295	2.05411	225	473	0.356	0.486	-0.417199	3.27336e-14	1.18411e-09	down
202482CD11cMacrophage	ncbi_73825	Ppp1r21	1.39537	0.70466	225	473	0.218	0.245	-0.985546	3.56836e-14	1.29082e-09	down
202482CD11cMacrophage	ncbi_15184	Hdac5	0.897621	0.673131	225	473	0.129	0.237	-0.415165	3.63742e-14	1.3158e-09	down
202482CD11cMacrophage	ncbi_21843	Tial1	1.16733	0.805123	225	473	0.191	0.285	-0.535872	3.70493e-14	1.34022e-09	down
202482CD11cMacrophage	ncbi_106572	Rab31	0.990201	1.29126	225	473	0.151	0.351	0.382953	3.71446e-14	1.34367e-09	up
202482CD11cMacrophage	ncbi_11307	Abcg1	1.45232	1.06852	225	473	0.213	0.33	-0.44271	3.74067e-14	1.35315e-09	down
202482CD11cMacrophage	ncbi_22209	UBE2A	0.264696	0.444382	225	473	0.049	0.205	0.747242	3.782e-14	1.3681e-09	up
202482CD11cMacrophage	ncbi_72900	Ndufv2	0.106195	0.362527	225	473	0.018	0.178	1.77041	3.79805e-14	1.37391e-09	up
202482CD11cMacrophage	ncbi_66384	SRP19	0.276075	0.537526	225	473	0.049	0.226	0.961021	3.81682e-14	1.3807e-09	up
202482CD11cMacrophage	ncbi_66048	EMC6	0.238595	0.458185	225	473	0.044	0.211	0.941078	3.83376e-14	1.38682e-09	up
202482CD11cMacrophage	ncbi_26908	Eif2s3y	0.723054	0.942553	225	473	0.133	0.317	0.382424	3.84233e-14	1.38993e-09	up
202482CD11cMacrophage	ncbi_432940	Otulin	0.35271	0.652784	225	473	0.067	0.249	0.887936	3.91636e-14	1.4167e-09	up
202482CD11cMacrophage	ncbi_105559	Mbnl2	5.77889	7.60323	225	473	0.587	0.85	0.395812	3.92345e-14	1.41927e-09	up
202482CD11cMacrophage	ncbi_58801	Pmaip1	1.27613	1.68981	225	473	0.164	0.376	0.405057	4.05189e-14	1.46573e-09	up
202482CD11cMacrophage	ncbi_20022	POLR2J	0.190415	0.355161	225	473	0.036	0.186	0.898975	4.09838e-14	1.48255e-09	up
202482CD11cMacrophage	ncbi_100043424	Morrbid	0.47331	1.07237	225	473	0.084	0.304	1.17978	4.15208e-14	1.50197e-09	up
202482CD11cMacrophage	ncbi_11843	Arf4	3.04387	3.98221	225	473	0.413	0.679	0.387652	4.19725e-14	1.51831e-09	up
202482CD11cMacrophage	ncbi_73656	Ms4a6c	3.41975	4.94909	225	473	0.396	0.687	0.533257	4.25086e-14	1.53771e-09	up
202482CD11cMacrophage	ncbi_21810	Tgfbi	1.36892	2.2582	225	473	0.191	0.45	0.722097	4.31989e-14	1.56268e-09	up
202482CD11cMacrophage	ncbi_76073	Pcgf5	0.993799	0.680421	225	473	0.138	0.241	-0.546459	4.3955e-14	1.59003e-09	down
202482CD11cMacrophage	ncbi_67245	Peli1	2.67369	2.05453	225	473	0.289	0.438	-0.380009	4.50873e-14	1.63099e-09	down
202482CD11cMacrophage	ncbi_68735	Mrps18c	0.0892588	0.361416	225	473	0.018	0.186	2.01638	4.51461e-14	1.63311e-09	up
202482CD11cMacrophage	ncbi_11651	Akt1	0.555268	0.391985	225	473	0.08	0.173	-0.502276	4.62469e-14	1.67293e-09	down
202482CD11cMacrophage	ncbi_229473	Tmem131l	1.13724	0.830455	225	473	0.169	0.268	-0.453517	4.62899e-14	1.67449e-09	down
202482CD11cMacrophage	ncbi_16976	Lrpap1	0.507417	0.758006	225	473	0.08	0.262	0.578943	4.65123e-14	1.68254e-09	up
202482CD11cMacrophage	ncbi_19267	Ptpre	0.782282	1.02853	225	473	0.133	0.328	0.394787	4.65189e-14	1.68277e-09	up
202482CD11cMacrophage	ncbi_12455	Ccnt1	0.867415	1.26333	225	473	0.147	0.362	0.542386	4.8197e-14	1.74348e-09	up
202482CD11cMacrophage	ncbi_12421	Rb1cc1	1.20573	0.899571	225	473	0.169	0.279	-0.422555	4.9019e-14	1.77321e-09	down
202482CD11cMacrophage	ncbi_17826	Fam89b	0.188406	0.290754	225	473	0.022	0.146	0.625683	4.92471e-14	1.78146e-09	up
202482CD11cMacrophage	ncbi_66411	Tbcb	0.157467	0.50214	225	473	0.036	0.226	1.67241	4.99883e-14	1.80828e-09	up
202482CD11cMacrophage	ncbi_108155	Ogt	1.68698	1.09788	225	473	0.231	0.326	-0.619675	5.02843e-14	1.81898e-09	down
202482CD11cMacrophage	ncbi_13244	Degs1	0.469053	0.347442	225	473	0.062	0.163	-0.43287	5.04331e-14	1.82437e-09	down
202482CD11cMacrophage	ncbi_67391	Fundc2	0.23047	0.387689	225	473	0.044	0.195	0.750069	5.05831e-14	1.82979e-09	up
202482CD11cMacrophage	ncbi_75089	Uhrf1bp1l	0.679891	1.01143	225	473	0.116	0.317	0.572952	5.10196e-14	1.84558e-09	up
202482CD11cMacrophage	ncbi_68250	Ciao2a	0.248774	0.493645	225	473	0.04	0.205	0.988349	5.22869e-14	1.89143e-09	up
202482CD11cMacrophage	ncbi_110006	Gusb	0.772408	0.994832	225	473	0.124	0.309	0.365049	5.3715e-14	1.94309e-09	up
202482CD11cMacrophage	ncbi_83433	Trem2	1.1232	2.67197	225	473	0.16	0.446	1.25021	5.48591e-14	1.98447e-09	up
202482CD11cMacrophage	ncbi_110826	Etfb	0.244568	0.53421	225	473	0.044	0.218	1.12685	5.56237e-14	2.01213e-09	up
202482CD11cMacrophage	ncbi_327978	Slfn5	0.867336	1.41874	225	473	0.133	0.359	0.709885	5.56867e-14	2.01441e-09	up
202482CD11cMacrophage	ncbi_16410	Itgav	1.59271	3.13762	225	473	0.218	0.501	0.978147	5.64242e-14	2.04109e-09	up
202482CD11cMacrophage	ncbi_18647	CDK14	2.73237	1.37149	225	473	0.351	0.332	-0.994356	5.7391e-14	2.07606e-09	down
202482CD11cMacrophage	ncbi_20318	Sdf4	0.695455	0.422663	225	473	0.093	0.18	-0.718315	6.04688e-14	2.1874e-09	down
202482CD11cMacrophage	ncbi_11928	Atp1a1	2.16415	1.56111	225	473	0.293	0.395	-0.471203	6.14398e-14	2.22252e-09	down
202482CD11cMacrophage	ncbi_93679	Trim8	0.33746	0.630158	225	473	0.067	0.249	0.900799	6.14427e-14	2.22263e-09	up
202482CD11cMacrophage	ncbi_11852	RHOB	3.1746	5.66301	225	473	0.369	0.677	0.834975	6.16989e-14	2.2319e-09	up
202482CD11cMacrophage	ncbi_70604	Dnajb14	0.572983	0.866274	225	473	0.102	0.292	0.596247	6.17826e-14	2.23492e-09	up
202482CD11cMacrophage	ncbi_22166	Txn	1.38211	2.68755	225	473	0.209	0.493	0.959363	6.24294e-14	2.25832e-09	up
202482CD11cMacrophage	ncbi_20308	Ccl9	2.11605	0.772517	225	473	0.218	0.207	-1.45362	6.24581e-14	2.25936e-09	down
202482CD11cMacrophage	ncbi_11977	Atp7a	1.65233	2.31183	225	473	0.244	0.49	0.484504	6.44937e-14	2.333e-09	up
202482CD11cMacrophage	ncbi_224132	Slc49a4	1.73029	2.31904	225	473	0.231	0.471	0.42249	6.5657e-14	2.37508e-09	up
202482CD11cMacrophage	ncbi_65098	Zfand6	1.31854	1.70668	225	473	0.204	0.425	0.372233	6.57572e-14	2.3787e-09	up
202482CD11cMacrophage	ncbi_208449	Sgms1	5.67596	3.5273	225	473	0.467	0.543	-0.686287	6.70297e-14	2.42473e-09	down
202482CD11cMacrophage	ncbi_67841	Atg3	0.382284	0.608159	225	473	0.076	0.249	0.669662	6.78126e-14	2.45305e-09	up
202482CD11cMacrophage	ncbi_381760	Ssbp1	0.203101	0.474478	225	473	0.036	0.209	1.22374	6.92723e-14	2.50585e-09	up
202482CD11cMacrophage	ncbi_66694	Uqcrfs1	0.383001	0.491817	225	473	0.067	0.205	0.36069	7.26547e-14	2.62821e-09	up
202482CD11cMacrophage	ncbi_12757	CLTA	2.89703	4.25923	225	473	0.378	0.664	0.556002	7.62244e-14	2.75734e-09	up
202482CD11cMacrophage	ncbi_17448	Mdh2	0.623352	0.446993	225	473	0.102	0.203	-0.479704	7.90304e-14	2.85885e-09	down
202482CD11cMacrophage	ncbi_353502	Hcfc1r1	0.231754	0.553172	225	473	0.044	0.228	1.25477	7.91723e-14	2.86398e-09	up
202482CD11cMacrophage	ncbi_50773	Nt5c	0.220497	0.481738	225	473	0.04	0.207	1.12713	8.00774e-14	2.89672e-09	up
202482CD11cMacrophage	ncbi_100039707	Mthfs	1.11364	0.475221	225	473	0.142	0.188	-1.22844	8.38904e-14	3.03465e-09	down
202482CD11cMacrophage	ncbi_54712	Plxnc1	1.07603	1.66887	225	473	0.169	0.402	0.633107	8.48554e-14	3.06956e-09	up
202482CD11cMacrophage	ncbi_106512	Gpsm3	0.311822	0.476651	225	473	0.067	0.222	0.612052	8.61302e-14	3.11567e-09	up
202482CD11cMacrophage	ncbi_14683	Gnas	3.95856	5.13831	225	473	0.471	0.744	0.37631	8.71486e-14	3.15252e-09	up
202482CD11cMacrophage	ncbi_17347	Mknk2	0.836554	0.633455	225	473	0.133	0.241	-0.401162	8.86843e-14	3.20807e-09	down
202482CD11cMacrophage	ncbi_595136	Ndufs5	0.442493	0.595446	225	473	0.08	0.237	0.42823	9.13347e-14	3.30394e-09	up
202482CD11cMacrophage	ncbi_319370	Ubald2	0.71887	0.528087	225	473	0.133	0.228	-0.444883	9.17257e-14	3.31809e-09	down
202482CD11cMacrophage	ncbi_268373	Ppia	5.9376	10.4697	225	473	0.524	0.808	0.818264	9.36897e-14	3.38913e-09	up
202482CD11cMacrophage	ncbi_383619	Aim2	0.774043	1.36557	225	473	0.12	0.345	0.81894	9.6101e-14	3.47636e-09	up
202482CD11cMacrophage	ncbi_26442	PSMA5	0.477885	0.697284	225	473	0.071	0.243	0.544989	9.67533e-14	3.49996e-09	up
202482CD11cMacrophage	ncbi_108169053	RPL21	0.361365	0.513159	225	473	0.076	0.237	0.50583	9.88268e-14	3.57496e-09	up
202482CD11cMacrophage	ncbi_17750	Mt2	3.70714	1.47282	225	473	0.329	0.328	-1.33167	1.01323e-13	3.66527e-09	down
202482CD11cMacrophage	ncbi_70316	Ndufab1	0.338628	0.606247	225	473	0.067	0.245	0.840017	1.02826e-13	3.71961e-09	up
202482CD11cMacrophage	ncbi_223453	Dap	0.394359	0.527724	225	473	0.053	0.211	0.42018	1.02975e-13	3.72503e-09	up
202482CD11cMacrophage	ncbi_108150	Galnt7	1.38078	1.03877	225	473	0.173	0.296	-0.410571	1.0311e-13	3.72991e-09	down
202482CD11cMacrophage	ncbi_23807	Arih2	2.91972	3.78667	225	473	0.382	0.647	0.375089	1.04849e-13	3.7928e-09	up
202482CD11cMacrophage	ncbi_66566	Ntpcr	0.367519	0.689371	225	473	0.071	0.258	0.907278	1.07586e-13	3.89182e-09	up
202482CD11cMacrophage	ncbi_13626	EED	0.738852	0.545729	225	473	0.093	0.197	-0.437031	1.15362e-13	4.17312e-09	down
202482CD11cMacrophage	ncbi_20469	Sipa1	0.783923	0.43547	225	473	0.098	0.18	-0.847992	1.16544e-13	4.21587e-09	down
202482CD11cMacrophage	ncbi_232910	AP2S1	0.305929	0.541499	225	473	0.067	0.239	0.823559	1.17575e-13	4.25318e-09	up
202482CD11cMacrophage	ncbi_383295	YPEL5	0.996443	0.746146	225	473	0.156	0.264	-0.41728	1.21498e-13	4.39506e-09	down
202482CD11cMacrophage	ncbi_224742	Abcf1	0.720827	0.550851	225	473	0.102	0.218	-0.387931	1.21505e-13	4.39532e-09	down
202482CD11cMacrophage	ncbi_21452	Tcn2	0.818456	0.629543	225	473	0.16	0.258	-0.378547	1.21849e-13	4.40776e-09	down
202482CD11cMacrophage	ncbi_19186	Psme1	0.922888	1.43145	225	473	0.182	0.412	0.633193	1.25835e-13	4.55196e-09	up
202482CD11cMacrophage	ncbi_20725	Serpinb8	0.371947	0.982955	225	473	0.053	0.254	1.40179	1.49635e-13	5.4129e-09	up
202482CD11cMacrophage	ncbi_68833	Pdcl3	0.245491	0.349778	225	473	0.04	0.171	0.510597	1.5327e-13	5.54439e-09	up
202482CD11cMacrophage	ncbi_66136	Znrd1	0.177735	0.334545	225	473	0.027	0.171	0.912088	1.55043e-13	5.60852e-09	up
202482CD11cMacrophage	ncbi_72047	Ddx42	0.565971	0.740624	225	473	0.089	0.256	0.387953	1.56167e-13	5.64917e-09	up
202482CD11cMacrophage	ncbi_78798	Eml4	1.54944	1.14965	225	473	0.213	0.336	-0.430513	1.56169e-13	5.64926e-09	down
202482CD11cMacrophage	ncbi_16201	Ilf3	0.471552	0.340219	225	473	0.076	0.161	-0.470832	1.56251e-13	5.65221e-09	down
202482CD11cMacrophage	ncbi_75345	Slamf7	2.21251	3.32929	225	473	0.28	0.554	0.589514	1.58395e-13	5.72979e-09	up
202482CD11cMacrophage	ncbi_72759	Tmem135	1.41657	1.82709	225	473	0.218	0.44	0.367128	1.59225e-13	5.75981e-09	up
202482CD11cMacrophage	ncbi_109115	SUPT3H	1.38826	1.02442	225	473	0.173	0.283	-0.438432	1.60052e-13	5.78974e-09	down
202482CD11cMacrophage	ncbi_66055	SF3B6	0.406856	0.651387	225	473	0.08	0.26	0.678866	1.64224e-13	5.94065e-09	up
202482CD11cMacrophage	ncbi_30938	Fgd3	0.49275	1.05762	225	473	0.076	0.283	1.10173	1.65634e-13	5.99166e-09	up
202482CD11cMacrophage	ncbi_56407	Trpc4ap	1.13475	0.783355	225	473	0.187	0.275	-0.534584	1.66865e-13	6.03616e-09	down
202482CD11cMacrophage	ncbi_52662	Ldlrad4	4.31107	3.3192	225	473	0.391	0.533	-0.377198	1.67189e-13	6.04791e-09	down
202482CD11cMacrophage	ncbi_17355	Aff1	4.51686	3.24323	225	473	0.507	0.598	-0.477873	1.68626e-13	6.09987e-09	down
202482CD11cMacrophage	ncbi_11975	Atp6v0a1	0.783993	1.02624	225	473	0.116	0.296	0.388409	1.72352e-13	6.23466e-09	up
202482CD11cMacrophage	ncbi_107350	AW112010	0.575138	1.28084	225	473	0.084	0.307	1.15497	1.72945e-13	6.25613e-09	up
202482CD11cMacrophage	ncbi_74769	Pik3cb	0.773127	1.20996	225	473	0.124	0.33	0.64611	1.77166e-13	6.4088e-09	up
202482CD11cMacrophage	ncbi_105245014	Gm40528	0.797538	0.564364	225	473	0.129	0.218	-0.498853	1.83689e-13	6.64478e-09	down
202482CD11cMacrophage	ncbi_11364	Acadm	0.739662	0.426679	225	473	0.102	0.178	-0.793573	1.85835e-13	6.72238e-09	down
202482CD11cMacrophage	ncbi_66483	RPL36A	2.38939	3.66307	225	473	0.329	0.615	0.616393	1.95389e-13	7.068e-09	up
202482CD11cMacrophage	ncbi_76308	Rab1b	0.166448	0.390912	225	473	0.027	0.182	1.23128	1.97094e-13	7.12967e-09	up
202482CD11cMacrophage	ncbi_66711	Sbds	0.849098	0.634635	225	473	0.129	0.235	-0.419946	1.978e-13	7.1552e-09	down
202482CD11cMacrophage	ncbi_66461	Ptpmt1	0.10878	0.334412	225	473	0.018	0.169	1.61932	1.97836e-13	7.15651e-09	up
202482CD11cMacrophage	ncbi_17346	Mknk1	0.616675	0.914978	225	473	0.089	0.275	0.56915	1.98994e-13	7.19841e-09	up
202482CD11cMacrophage	ncbi_53598	Dctn3	0.280094	0.453402	225	473	0.058	0.216	0.694683	2.06897e-13	7.48431e-09	up
202482CD11cMacrophage	ncbi_17749	Polr2k	0.245338	0.522953	225	473	0.044	0.218	1.0916	2.07959e-13	7.52269e-09	up
202482CD11cMacrophage	ncbi_66521	Rwdd1	0.162714	0.422737	225	473	0.036	0.207	1.37687	2.10405e-13	7.61121e-09	up
202482CD11cMacrophage	ncbi_18003	Nedd9	1.85804	1.02035	225	473	0.231	0.288	-0.864664	2.10523e-13	7.61544e-09	down
202482CD11cMacrophage	ncbi_17719	ND4	22.5134	15.9424	225	473	0.844	0.939	-0.497917	2.14861e-13	7.77236e-09	down
202482CD11cMacrophage	ncbi_66141	Ifitm3	2.99447	3.93519	225	473	0.32	0.577	0.394118	2.16213e-13	7.82127e-09	up
202482CD11cMacrophage	ncbi_67877	NAA20	0.352145	0.638892	225	473	0.053	0.224	0.859219	2.18378e-13	7.89962e-09	up
202482CD11cMacrophage	ncbi_22177	Tyrobp	5.50059	9.32183	225	473	0.471	0.757	0.761015	2.18903e-13	7.9186e-09	up
202482CD11cMacrophage	ncbi_22143	TUBA1B	0.885246	0.544908	225	473	0.107	0.203	-0.699965	2.22436e-13	8.0464e-09	down
202482CD11cMacrophage	ncbi_16801	Arhgef1	0.899174	0.61718	225	473	0.138	0.23	-0.542836	2.24498e-13	8.121e-09	down
202482CD11cMacrophage	ncbi_68742	Tmem219	0.204651	0.406269	225	473	0.027	0.173	0.988922	2.24775e-13	8.13102e-09	up
202482CD11cMacrophage	ncbi_66494	Prelid1	0.28926	0.52354	225	473	0.049	0.216	0.855709	2.25818e-13	8.16873e-09	up
202482CD11cMacrophage	ncbi_22192	UBE2M	0.237306	0.510806	225	473	0.049	0.218	1.1057	2.33603e-13	8.45037e-09	up
202482CD11cMacrophage	ncbi_668218	Bin2	0.271429	0.669404	225	473	0.053	0.241	1.30199	2.38107e-13	8.61327e-09	up
202482CD11cMacrophage	ncbi_83925	Trps1	16.8163	12.0905	225	473	0.818	0.915	-0.475986	2.38729e-13	8.63577e-09	down
202482CD11cMacrophage	ncbi_381308	Mnda	0.566266	1.03418	225	473	0.084	0.285	0.868827	2.39544e-13	8.66525e-09	up
202482CD11cMacrophage	ncbi_231887	Pdap1	0.265043	0.495738	225	473	0.049	0.222	0.903098	2.42416e-13	8.76916e-09	up
202482CD11cMacrophage	ncbi_78521	C5orf24	0.576848	0.859901	225	473	0.111	0.298	0.575897	2.5475e-13	9.21532e-09	up
202482CD11cMacrophage	ncbi_19735	Rgs2	2.35155	4.01659	225	473	0.307	0.596	0.772331	2.59375e-13	9.38263e-09	up
202482CD11cMacrophage	ncbi_28071	Twistnb	0.375816	0.277739	225	473	0.036	0.14	-0.436157	2.60857e-13	9.43625e-09	down
202482CD11cMacrophage	ncbi_66890	Lman2	0.332274	0.464692	225	473	0.067	0.216	0.483781	2.61143e-13	9.4466e-09	up
202482CD11cMacrophage	ncbi_68564	Nufip2	1.86624	1.01645	225	473	0.276	0.304	-0.876527	2.63341e-13	9.52611e-09	down
202482CD11cMacrophage	ncbi_11520	Plin2	6.56107	8.48545	225	473	0.493	0.761	0.371054	2.70966e-13	9.80192e-09	up
202482CD11cMacrophage	ncbi_13418	Dnajc1	1.52526	1.12646	225	473	0.227	0.323	-0.437224	2.72629e-13	9.8621e-09	down
202482CD11cMacrophage	ncbi_320351	Tmem251	0.391425	0.611844	225	473	0.071	0.237	0.644295	2.75444e-13	9.96392e-09	up
202482CD11cMacrophage	ncbi_64136	Sdf2l1	0.288953	0.643056	225	473	0.049	0.233	1.15383	2.78163e-13	1.00623e-08	up
202482CD11cMacrophage	ncbi_107702	Rnh1	0.590272	0.837067	225	473	0.116	0.294	0.503892	2.81378e-13	1.01786e-08	up
202482CD11cMacrophage	ncbi_625098	Slc38a6	0.537729	1.11145	225	473	0.093	0.307	1.04736	3.00326e-13	1.0864e-08	up
202482CD11cMacrophage	ncbi_13026	Pcyt1a	0.500925	0.982317	225	473	0.071	0.271	0.971452	3.05835e-13	1.10633e-08	up
202482CD11cMacrophage	ncbi_19656	Rbmxl1	0.318261	0.519929	225	473	0.053	0.214	0.707929	3.0694e-13	1.11033e-08	up
202482CD11cMacrophage	ncbi_319468	Ppm1h	4.97693	3.83405	225	473	0.529	0.662	-0.376378	3.12783e-13	1.13146e-08	down
202482CD11cMacrophage	ncbi_69635	Dapk1	2.07859	1.5214	225	473	0.284	0.385	-0.450181	3.24264e-13	1.17299e-08	down
202482CD11cMacrophage	ncbi_14791	Emg1	0.634314	0.486138	225	473	0.098	0.197	-0.38376	3.2454e-13	1.17399e-08	down
202482CD11cMacrophage	ncbi_192185	Nadk	1.32234	1.00398	225	473	0.187	0.309	-0.397334	3.25166e-13	1.17626e-08	down
202482CD11cMacrophage	ncbi_19204	Ptafr	1.76983	1.13209	225	473	0.218	0.317	-0.644572	3.33562e-13	1.20663e-08	down
202482CD11cMacrophage	ncbi_13202	Ddt	0.188815	0.315212	225	473	0.027	0.165	0.739047	3.35234e-13	1.21267e-08	up
202482CD11cMacrophage	ncbi_69654	Dctn2	0.340605	0.482024	225	473	0.067	0.216	0.50088	3.42088e-13	1.23747e-08	up
202482CD11cMacrophage	ncbi_13058	Cybb	5.6431	7.42392	225	473	0.498	0.765	0.395686	3.46209e-13	1.25238e-08	up
202482CD11cMacrophage	ncbi_12457	Noct	1.40234	1.0816	225	473	0.191	0.311	-0.374637	3.46559e-13	1.25364e-08	down
202482CD11cMacrophage	ncbi_78651	LSM6	0.243934	0.544605	225	473	0.04	0.216	1.15839	3.4766e-13	1.25763e-08	up
202482CD11cMacrophage	ncbi_17711	CYTB	20.6442	14.8851	225	473	0.831	0.924	-0.471867	3.56817e-13	1.29075e-08	down
202482CD11cMacrophage	ncbi_12928	Crk	1.12263	0.62741	225	473	0.182	0.226	-0.8393	3.7945e-13	1.37262e-08	down
202482CD11cMacrophage	ncbi_22381	Tceal9	0.523436	0.838882	225	473	0.093	0.277	0.68035	3.82407e-13	1.38332e-08	up
202482CD11cMacrophage	ncbi_93696	Chrac1	0.238891	0.419295	225	473	0.049	0.199	0.81135	3.96604e-13	1.43467e-08	up
202482CD11cMacrophage	ncbi_12916	Crem	2.79955	1.38516	225	473	0.333	0.338	-1.01509	4.06166e-13	1.46926e-08	down
202482CD11cMacrophage	ncbi_69742	Tm2d2	0.538481	0.353485	225	473	0.076	0.165	-0.607106	4.10299e-13	1.48422e-08	down
202482CD11cMacrophage	ncbi_230908	Tardbp	0.459972	0.796097	225	473	0.089	0.281	0.791267	4.25479e-13	1.53913e-08	up
202482CD11cMacrophage	ncbi_94067	MRPL43	0.216688	0.343387	225	473	0.031	0.161	0.66397	4.27626e-13	1.54689e-08	up
202482CD11cMacrophage	ncbi_75785	Klhl24	1.73339	1.12511	225	473	0.24	0.317	-0.62348	4.27638e-13	1.54694e-08	down
202482CD11cMacrophage	ncbi_67615	UBE2R2	0.463049	0.604919	225	473	0.08	0.239	0.385505	4.36931e-13	1.58055e-08	up
202482CD11cMacrophage	ncbi_208266	DOT1L	2.32643	1.75591	225	473	0.356	0.465	-0.405875	4.38103e-13	1.58479e-08	down
202482CD11cMacrophage	ncbi_16554	KIF13B	1.06211	1.4179	225	473	0.182	0.389	0.41679	4.3959e-13	1.59017e-08	up
202482CD11cMacrophage	ncbi_235283	Gramd1b	0.835562	1.83594	225	473	0.133	0.383	1.13561	4.4638e-13	1.61474e-08	up
202482CD11cMacrophage	ncbi_12608	Cebpb	11.0272	7.43216	225	473	0.729	0.805	-0.56921	4.561e-13	1.6499e-08	down
202482CD11cMacrophage	ncbi_97212	Hadha	0.357654	0.586599	225	473	0.058	0.218	0.713652	4.59138e-13	1.66089e-08	up
202482CD11cMacrophage	ncbi_213491	Szrd1	0.521011	0.734021	225	473	0.098	0.266	0.494426	4.73364e-13	1.71235e-08	up
202482CD11cMacrophage	ncbi_545030	Wdfy4	0.986272	1.28887	225	473	0.156	0.355	0.386012	4.7757e-13	1.72756e-08	up
202482CD11cMacrophage	ncbi_235320	ZBTB16	2.19694	0.535942	225	473	0.249	0.152	-2.03514	5.00818e-13	1.81166e-08	down
202482CD11cMacrophage	ncbi_94066	Mrpl36	0.104508	0.268317	225	473	0.018	0.156	1.35948	5.23608e-13	1.8941e-08	up
202482CD11cMacrophage	ncbi_67095	Trak1	1.4131	0.976216	225	473	0.222	0.294	-0.533543	5.43945e-13	1.96767e-08	down
202482CD11cMacrophage	ncbi_12759	Clu	3.01905	1.85081	225	473	0.4	0.433	-0.705909	5.44848e-13	1.97093e-08	down
202482CD11cMacrophage	ncbi_12648	Chd1	1.52971	0.949131	225	473	0.227	0.298	-0.688522	5.91867e-13	2.14102e-08	down
202482CD11cMacrophage	ncbi_98415	Nucks1	0.677051	0.522527	225	473	0.093	0.201	-0.373695	5.96005e-13	2.15599e-08	down
202482CD11cMacrophage	ncbi_12986	Csf3r	1.1838	0.854455	225	473	0.182	0.283	-0.4703	5.96131e-13	2.15645e-08	down
202482CD11cMacrophage	ncbi_68514	Micu2	0.233072	0.622207	225	473	0.049	0.235	1.41623	6.0479e-13	2.18777e-08	up
202482CD11cMacrophage	ncbi_11938	Atp2a2	1.60593	0.891265	225	473	0.244	0.292	-0.849411	6.05465e-13	2.19021e-08	down
202482CD11cMacrophage	ncbi_12874	Cpd	0.800641	1.15476	225	473	0.111	0.309	0.528312	6.19732e-13	2.24182e-08	up
202482CD11cMacrophage	ncbi_13424	Dync1h1	0.824954	1.10108	225	473	0.147	0.334	0.416494	6.38416e-13	2.30941e-08	up
202482CD11cMacrophage	ncbi_18439	P2rx7	0.677931	0.906622	225	473	0.107	0.281	0.41931	6.53299e-13	2.36324e-08	up
202482CD11cMacrophage	ncbi_327959	Xaf1	0.276261	0.618193	225	473	0.04	0.207	1.16174	6.96587e-13	2.51984e-08	up
202482CD11cMacrophage	ncbi_20972	Syngr1	0.261342	1.01667	225	473	0.036	0.23	1.95942	7.01277e-13	2.5368e-08	up
202482CD11cMacrophage	ncbi_18029	Nfic	0.278237	0.620542	225	473	0.049	0.224	1.15693	7.43271e-13	2.68871e-08	up
202482CD11cMacrophage	ncbi_98732	Rab3gap2	0.388055	0.958817	225	473	0.067	0.268	1.30477	8.17856e-13	2.95851e-08	up
202482CD11cMacrophage	ncbi_209387	Trim30a	0.695837	0.897041	225	473	0.093	0.26	0.366378	8.23658e-13	2.9795e-08	up
202482CD11cMacrophage	ncbi_60321	Wbp11	0.672885	0.997046	225	473	0.124	0.315	0.56723	8.50451e-13	3.07642e-08	up
202482CD11cMacrophage	ncbi_66923	PBRM1	1.42315	0.867414	225	473	0.191	0.271	-0.714228	9.31445e-13	3.36941e-08	down
202482CD11cMacrophage	ncbi_104303	Arl1	0.5128	0.381834	225	473	0.08	0.173	-0.425356	9.36824e-13	3.38887e-08	down
202482CD11cMacrophage	ncbi_13854	Epn1	0.481765	0.656198	225	473	0.084	0.243	0.445721	9.68221e-13	3.50244e-08	up
202482CD11cMacrophage	ncbi_234594	CNOT1	0.761476	0.997775	225	473	0.138	0.313	0.389871	1.00183e-12	3.62403e-08	up
202482CD11cMacrophage	ncbi_12237	BUB3	0.39635	0.266923	225	473	0.062	0.142	-0.570174	1.03065e-12	3.72826e-08	down
202482CD11cMacrophage	ncbi_217578	Baz1a	2.11429	1.36695	225	473	0.28	0.374	-0.629175	1.03888e-12	3.75806e-08	down
202482CD11cMacrophage	ncbi_66271	Tmem126a	0.0822483	0.385554	225	473	0.013	0.169	2.22749	1.04895e-12	3.79446e-08	up
202482CD11cMacrophage	ncbi_54650	Sfmbt1	0.819363	1.58662	225	473	0.133	0.364	0.953297	1.05109e-12	3.80222e-08	up
202482CD11cMacrophage	ncbi_70078	Nol7	0.291445	0.563973	225	473	0.062	0.233	0.952163	1.07692e-12	3.89567e-08	up
202482CD11cMacrophage	ncbi_19134	Prpf4b	1.35926	0.992897	225	473	0.204	0.307	-0.453068	1.09327e-12	3.95481e-08	down
202482CD11cMacrophage	ncbi_320207	Pik3r5	1.33559	1.02129	225	473	0.182	0.292	-0.387049	1.10332e-12	3.99117e-08	down
202482CD11cMacrophage	ncbi_22630	Ywhaq	1.12209	0.63449	225	473	0.156	0.226	-0.82242	1.16969e-12	4.23123e-08	down
202482CD11cMacrophage	ncbi_16001	Igf1r	2.29687	1.24324	225	473	0.276	0.307	-0.88551	1.17045e-12	4.23399e-08	down
202482CD11cMacrophage	ncbi_218203	Mylip	1.45928	2.14333	225	473	0.2	0.429	0.554566	1.19505e-12	4.32297e-08	up
202482CD11cMacrophage	ncbi_22221	Ubp1	0.98746	0.672493	225	473	0.142	0.233	-0.554134	1.19539e-12	4.32421e-08	down
202482CD11cMacrophage	ncbi_69660	Tmbim1	0.809453	0.472837	225	473	0.116	0.19	-0.775478	1.1997e-12	4.3398e-08	down
202482CD11cMacrophage	ncbi_225049	Ttc7a	1.07125	0.731576	225	473	0.178	0.256	-0.550147	1.22498e-12	4.43125e-08	down
202482CD11cMacrophage	ncbi_216440	Os9	0.354231	0.575787	225	473	0.071	0.233	0.700687	1.26312e-12	4.5692e-08	up
202482CD11cMacrophage	ncbi_227801	Dennd1a	6.70838	9.21197	225	473	0.627	0.869	0.457539	1.29723e-12	4.69259e-08	up
202482CD11cMacrophage	ncbi_279572	Tlr13	0.207714	0.592354	225	473	0.031	0.201	1.51141	1.30385e-12	4.71656e-08	up
202482CD11cMacrophage	ncbi_215114	Hip1	0.799008	1.28472	225	473	0.133	0.336	0.685106	1.31572e-12	4.75947e-08	up
202482CD11cMacrophage	ncbi_59005	Trappc2l	0.163862	0.491078	225	473	0.031	0.203	1.58289	1.3181e-12	4.76808e-08	up
202482CD11cMacrophage	ncbi_21944	Tnfsf12	0.434603	0.311409	225	473	0.08	0.159	-0.480759	1.32045e-12	4.77658e-08	down
202482CD11cMacrophage	ncbi_20740	Sptan1	1.18981	0.752082	225	473	0.169	0.243	-0.661695	1.32271e-12	4.78478e-08	down
202482CD11cMacrophage	ncbi_14456	Gas6	1.18088	0.706023	225	473	0.156	0.222	-0.741998	1.33646e-12	4.83451e-08	down
202482CD11cMacrophage	ncbi_19344	RAB5B	0.433467	0.249547	225	473	0.049	0.129	-0.796367	1.34561e-12	4.86761e-08	down
202482CD11cMacrophage	ncbi_237898	USP32	1.25366	0.826168	225	473	0.169	0.252	-0.601574	1.34607e-12	4.86926e-08	down
202482CD11cMacrophage	ncbi_230594	Tut4	3.02905	2.18537	225	473	0.404	0.49	-0.470971	1.37185e-12	4.96252e-08	down
202482CD11cMacrophage	ncbi_67116	Cuedc2	0.217847	0.369275	225	473	0.04	0.184	0.761109	1.37232e-12	4.96423e-08	up
202482CD11cMacrophage	ncbi_110809	SRSF1	0.622886	0.342988	225	473	0.093	0.152	-0.860621	1.38452e-12	5.00837e-08	down
202482CD11cMacrophage	ncbi_68944	TMCO1	0.554188	0.398715	225	473	0.076	0.167	-0.474917	1.40609e-12	5.08637e-08	down
202482CD11cMacrophage	ncbi_118568085	Gm53812	0.379017	0.796269	225	473	0.071	0.26	1.07079	1.41363e-12	5.11367e-08	up
202482CD11cMacrophage	ncbi_66230	Mrps28	1.12201	0.624923	225	473	0.129	0.203	-0.844236	1.45479e-12	5.26257e-08	down
202482CD11cMacrophage	ncbi_26992	Brd7	0.444311	0.656924	225	473	0.084	0.249	0.564051	1.51304e-12	5.47326e-08	up
202482CD11cMacrophage	ncbi_56551	Txn2	0.169843	0.389114	225	473	0.036	0.188	1.19552	1.53885e-12	5.56665e-08	up
202482CD11cMacrophage	ncbi_16600	Klf4	2.69752	4.06379	225	473	0.316	0.588	0.591173	1.54112e-12	5.57485e-08	up
202482CD11cMacrophage	ncbi_107035	Fbxo38	0.361861	0.677084	225	473	0.058	0.23	0.903714	1.55286e-12	5.6173e-08	up
202482CD11cMacrophage	ncbi_67676	Rpp21	0.311617	0.401633	225	473	0.053	0.182	0.366001	1.57317e-12	5.69078e-08	up
202482CD11cMacrophage	ncbi_52588	Tspan14	0.603447	0.930146	225	473	0.102	0.285	0.624146	1.59033e-12	5.75287e-08	up
202482CD11cMacrophage	ncbi_108167732	Gm46162	0.420316	0.74844	225	473	0.062	0.235	0.83226	1.63452e-12	5.91271e-08	up
202482CD11cMacrophage	ncbi_56696	Gpr132	2.90717	2.19485	225	473	0.333	0.442	-0.405479	1.63543e-12	5.91601e-08	down
202482CD11cMacrophage	ncbi_67120	Ttc14	0.285045	0.801733	225	473	0.058	0.256	1.49161	1.6629e-12	6.01539e-08	up
202482CD11cMacrophage	ncbi_338355	Fkbp15	0.53239	0.693402	225	473	0.089	0.241	0.381146	1.66933e-12	6.03863e-08	up
202482CD11cMacrophage	ncbi_641340	Nrbf2	0.358163	0.57078	225	473	0.049	0.205	0.672167	1.67756e-12	6.0684e-08	up
202482CD11cMacrophage	ncbi_17260	Mef2c	3.84254	5.27042	225	473	0.413	0.672	0.455847	1.71606e-12	6.20767e-08	up
202482CD11cMacrophage	ncbi_216345	ZFC3H1	2.06509	1.51295	225	473	0.267	0.378	-0.448812	1.72689e-12	6.24687e-08	down
202482CD11cMacrophage	ncbi_27418	Mkln1	1.26473	1.71554	225	473	0.209	0.419	0.439806	1.73828e-12	6.28805e-08	up
202482CD11cMacrophage	ncbi_12193	Zfp36l2	3.08908	2.20712	225	473	0.396	0.48	-0.484996	1.78747e-12	6.46598e-08	down
202482CD11cMacrophage	ncbi_22680	Znf207	1.03184	0.748577	225	473	0.178	0.266	-0.462943	1.7952e-12	6.49394e-08	down
202482CD11cMacrophage	ncbi_72554	Utp14a	0.399442	0.5456	225	473	0.053	0.205	0.449759	1.81338e-12	6.55971e-08	up
202482CD11cMacrophage	ncbi_105245570	Gm26803	0.212248	0.632084	225	473	0.031	0.199	1.57392	1.81821e-12	6.57721e-08	up
202482CD11cMacrophage	ncbi_72657	Selenoh	0.191211	0.350523	225	473	0.027	0.163	0.874006	1.93518e-12	7.00032e-08	up
202482CD11cMacrophage	ncbi_15205	Hes1	2.9715	1.93654	225	473	0.298	0.406	-0.617688	1.97001e-12	7.1263e-08	down
202482CD11cMacrophage	ncbi_67996	Srsf6	0.736423	1.16228	225	473	0.147	0.355	0.658283	2.04769e-12	7.40733e-08	up
202482CD11cMacrophage	ncbi_433424	Zeb2os	0.532504	0.803567	225	473	0.084	0.254	0.593535	2.0568e-12	7.44026e-08	up
202482CD11cMacrophage	ncbi_107435	Hat1	0.520603	0.813071	225	473	0.089	0.264	0.643097	2.06169e-12	7.45794e-08	up
202482CD11cMacrophage	ncbi_16190	Il4r	0.637207	0.857399	225	473	0.107	0.271	0.428145	2.0831e-12	7.53542e-08	up
202482CD11cMacrophage	ncbi_18186	Nrp1	1.84138	2.47701	225	473	0.267	0.497	0.427795	2.09016e-12	7.56096e-08	up
202482CD11cMacrophage	ncbi_55943	Stx8	1.01681	1.39848	225	473	0.178	0.385	0.459774	2.25916e-12	8.17229e-08	up
202482CD11cMacrophage	ncbi_67681	Mrpl18	0.211968	0.368148	225	473	0.04	0.178	0.79615	2.26882e-12	8.20723e-08	up
202482CD11cMacrophage	ncbi_76820	Cyria	0.852258	1.46287	225	473	0.138	0.355	0.779372	2.37252e-12	8.58235e-08	up
202482CD11cMacrophage	ncbi_67603	Dusp6	0.908011	0.690718	225	473	0.111	0.224	-0.394562	2.38744e-12	8.63633e-08	down
202482CD11cMacrophage	ncbi_20924	Supt5h	0.811273	0.530846	225	473	0.138	0.203	-0.611799	2.43758e-12	8.81772e-08	down
202482CD11cMacrophage	ncbi_19334	Rab22a	0.230065	0.455396	225	473	0.036	0.184	0.98477	2.44395e-12	8.84075e-08	up
202482CD11cMacrophage	ncbi_14707	GNG5	3.95346	5.40955	225	473	0.444	0.725	0.452382	2.46393e-12	8.91302e-08	up
202482CD11cMacrophage	ncbi_30057	Timm8b	0.114255	0.401717	225	473	0.027	0.19	1.81302	2.47864e-12	8.96625e-08	up
202482CD11cMacrophage	ncbi_59287	Ncstn	0.283223	0.473009	225	473	0.053	0.201	0.739724	2.49827e-12	9.03723e-08	up
202482CD11cMacrophage	ncbi_52118	NECTIN2	0.590807	0.435127	225	473	0.084	0.171	-0.441164	2.51573e-12	9.1004e-08	down
202482CD11cMacrophage	ncbi_13806	Eno1	0.302	0.460422	225	473	0.062	0.209	0.608247	2.55744e-12	9.25129e-08	up
202482CD11cMacrophage	ncbi_66988	Lap3	0.309141	0.526924	225	473	0.053	0.209	0.769136	2.74623e-12	9.93423e-08	up
202482CD11cMacrophage	ncbi_66126	ELOF1	0.250394	0.343024	225	473	0.036	0.159	0.453956	2.83267e-12	1.02469e-07	up
202482CD11cMacrophage	ncbi_12868	Cox8a	2.7016	3.71921	225	473	0.342	0.605	0.461165	2.858e-12	1.03385e-07	up
202482CD11cMacrophage	ncbi_11669	Aldh2	0.748834	0.565939	225	473	0.129	0.222	-0.403938	2.88014e-12	1.04186e-07	down
202482CD11cMacrophage	ncbi_102634034	Gm31718	0.580732	0.806689	225	473	0.102	0.266	0.474072	2.91155e-12	1.05322e-07	up
202482CD11cMacrophage	ncbi_232533	Stk38l	1.25397	1.74938	225	473	0.156	0.359	0.480305	2.92555e-12	1.05829e-07	up
202482CD11cMacrophage	ncbi_20111	RPS6KA1	0.237052	0.43773	225	473	0.04	0.19	0.884558	2.93673e-12	1.06233e-07	up
202482CD11cMacrophage	ncbi_66395	AHNAK	6.03304	3.32544	225	473	0.476	0.499	-0.859321	2.96079e-12	1.07104e-07	down
202482CD11cMacrophage	ncbi_56792	Stap1	1.57242	2.15192	225	473	0.209	0.427	0.452615	2.98405e-12	1.07945e-07	up
202482CD11cMacrophage	ncbi_17274	Rab8a	0.402917	0.62591	225	473	0.093	0.258	0.635347	2.99465e-12	1.08329e-07	up
202482CD11cMacrophage	ncbi_68572	Mrpl58	0.253102	0.355778	225	473	0.036	0.163	0.491093	3.01395e-12	1.09027e-07	up
202482CD11cMacrophage	ncbi_192287	Slc25a36	1.29028	0.958382	225	473	0.173	0.281	-0.428967	3.06373e-12	1.10827e-07	down
202482CD11cMacrophage	ncbi_30877	Gnl3	0.31439	0.666724	225	473	0.062	0.239	1.08429	3.10713e-12	1.12397e-07	up
202482CD11cMacrophage	ncbi_100017	Ldlrap1	0.206583	0.396905	225	473	0.031	0.167	0.941739	3.16896e-12	1.14634e-07	up
202482CD11cMacrophage	ncbi_622976	CXorf21	3.55273	5.17093	225	473	0.413	0.681	0.541483	3.21942e-12	1.16459e-07	up
202482CD11cMacrophage	ncbi_14270	Srgap2	3.82208	5.15986	225	473	0.427	0.683	0.432962	3.3717e-12	1.21968e-07	up
202482CD11cMacrophage	ncbi_11842	ARF3	0.535127	0.4151	225	473	0.093	0.184	-0.366345	3.45419e-12	1.24952e-07	down
202482CD11cMacrophage	ncbi_30933	Tor2a	0.122668	0.264933	225	473	0.018	0.14	1.11023	3.5293e-12	1.27669e-07	up
202482CD11cMacrophage	ncbi_80907	Lactb	0.234828	0.489644	225	473	0.049	0.211	1.05981	3.57267e-12	1.29238e-07	up
202482CD11cMacrophage	ncbi_27397	Mrpl17	0.179253	0.417649	225	473	0.04	0.197	1.21984	3.69652e-12	1.33718e-07	up
202482CD11cMacrophage	ncbi_21812	Tgfbr1	3.47187	5.33113	225	473	0.373	0.651	0.618715	3.70927e-12	1.34179e-07	up
202482CD11cMacrophage	ncbi_21991	Tpi1	0.312844	0.50777	225	473	0.049	0.199	0.698552	3.77172e-12	1.36438e-07	up
202482CD11cMacrophage	ncbi_244745	Dpy19l1	0.748358	0.302172	225	473	0.116	0.133	-1.30807	3.81569e-12	1.38029e-07	down
202482CD11cMacrophage	ncbi_67475	Ero1b	0.850998	1.21617	225	473	0.102	0.285	0.515071	3.8467e-12	1.3915e-07	up
202482CD11cMacrophage	ncbi_218236	FAM120A	1.02689	0.782869	225	473	0.156	0.256	-0.391396	4.06881e-12	1.47185e-07	down
202482CD11cMacrophage	ncbi_108167650	Gm46110	1.10034	1.53475	225	473	0.196	0.397	0.480023	4.08518e-12	1.47777e-07	up
202482CD11cMacrophage	ncbi_67388	Rab5if	0.206103	0.62402	225	473	0.044	0.224	1.59776	4.34319e-12	1.57111e-07	up
202482CD11cMacrophage	ncbi_381820	SMIM10L1	0.230666	0.426213	225	473	0.036	0.178	0.885481	4.38419e-12	1.58594e-07	up
202482CD11cMacrophage	ncbi_66199	Commd4	0.153158	0.374185	225	473	0.027	0.171	1.28817	4.40894e-12	1.59489e-07	up
202482CD11cMacrophage	ncbi_104570	Ppp4r3b	0.893737	0.662696	225	473	0.151	0.237	-0.431446	4.41455e-12	1.59692e-07	down
202482CD11cMacrophage	ncbi_20305	Ccl6	3.47457	1.25561	225	473	0.316	0.271	-1.46837	4.41839e-12	1.59831e-07	down
202482CD11cMacrophage	ncbi_16456	F11r	0.396357	0.64646	225	473	0.071	0.23	0.705619	4.42869e-12	1.60203e-07	up
202482CD11cMacrophage	ncbi_53378	Sdcbp	6.94977	10.33	225	473	0.649	0.886	0.571801	4.46311e-12	1.61448e-07	up
202482CD11cMacrophage	ncbi_12846	Comt	0.404809	0.572303	225	473	0.08	0.23	0.499433	4.48339e-12	1.62182e-07	up
202482CD11cMacrophage	ncbi_66610	Abi3	0.162843	0.494675	225	473	0.036	0.203	1.60241	4.60325e-12	1.66518e-07	up
202482CD11cMacrophage	ncbi_69922	Vrk2	0.72848	1.25354	225	473	0.138	0.347	0.782962	4.67202e-12	1.69005e-07	up
202482CD11cMacrophage	ncbi_20345	Selplg	0.271407	0.383151	225	473	0.058	0.186	0.497302	4.6974e-12	1.69924e-07	up
202482CD11cMacrophage	ncbi_52521	Znf622	0.620312	0.827282	225	473	0.098	0.256	0.415328	4.87224e-12	1.76248e-07	up
202482CD11cMacrophage	ncbi_12289	Cacna1d	1.87511	1.40834	225	473	0.222	0.34	-0.412957	4.94713e-12	1.78957e-07	down
202482CD11cMacrophage	ncbi_329739	FAM102B	1.23167	0.937709	225	473	0.164	0.273	-0.393362	5.04946e-12	1.82659e-07	down
202482CD11cMacrophage	ncbi_330401	Tmcc1	4.72387	2.81123	225	473	0.48	0.488	-0.748745	5.09124e-12	1.8417e-07	down
202482CD11cMacrophage	ncbi_73046	Glrx5	0.226726	0.406951	225	473	0.04	0.182	0.843626	5.14435e-12	1.86092e-07	up
202482CD11cMacrophage	ncbi_381668	FBRSL1	0.609957	0.931777	225	473	0.107	0.285	0.611196	5.25005e-12	1.89915e-07	up
202482CD11cMacrophage	ncbi_68209	Rnaseh2c	0.101168	0.346358	225	473	0.022	0.175	1.77451	5.29711e-12	1.91618e-07	up
202482CD11cMacrophage	ncbi_67456	Ergic2	0.279092	0.435976	225	473	0.053	0.192	0.643318	5.506e-12	1.99174e-07	up
202482CD11cMacrophage	ncbi_52004	Cdk2ap2	1.04401	0.738779	225	473	0.156	0.258	-0.498867	5.57364e-12	2.01621e-07	down
202482CD11cMacrophage	ncbi_12468	Cct7	0.204981	0.429174	225	473	0.036	0.182	1.06571	5.7828e-12	2.09187e-07	up
202482CD11cMacrophage	ncbi_56389	Stx5	0.514587	0.782969	225	473	0.093	0.264	0.605444	5.89004e-12	2.13066e-07	up
202482CD11cMacrophage	ncbi_13002	Dnajc5	0.865392	0.560284	225	473	0.147	0.214	-0.627104	5.89222e-12	2.13145e-07	down
202482CD11cMacrophage	ncbi_56612	Pfdn5	2.56902	3.34659	225	473	0.342	0.592	0.381457	6.06467e-12	2.19383e-07	up
202482CD11cMacrophage	ncbi_69769	Tnfaip8l2	0.164132	0.603031	225	473	0.036	0.214	1.87674	6.24762e-12	2.26001e-07	up
202482CD11cMacrophage	ncbi_67070	Lsm14a	0.725339	0.515003	225	473	0.124	0.203	-0.493995	6.46625e-12	2.3391e-07	down
202482CD11cMacrophage	ncbi_215789	Phactr2	1.50869	1.94654	225	473	0.222	0.425	0.367592	6.46889e-12	2.34006e-07	up
202482CD11cMacrophage	ncbi_18590	Pdgfa	0.265174	0.471942	225	473	0.036	0.18	0.831432	6.59217e-12	2.38465e-07	up
202482CD11cMacrophage	ncbi_60532	Wtap	0.625031	0.322582	225	473	0.098	0.148	-0.954047	6.71223e-12	2.42808e-07	down
202482CD11cMacrophage	ncbi_69010	Anapc13	0.17831	0.456431	225	473	0.036	0.199	1.35552	6.89363e-12	2.4937e-07	up
202482CD11cMacrophage	ncbi_18655	Pgk1	0.190125	0.337432	225	473	0.036	0.167	0.827318	7.04267e-12	2.54762e-07	up
202482CD11cMacrophage	ncbi_56422	Hbs1l	0.84315	0.562408	225	473	0.107	0.197	-0.584087	7.10965e-12	2.57184e-07	down
202482CD11cMacrophage	ncbi_68095	Ociad1	0.335838	0.56226	225	473	0.058	0.209	0.743298	7.22337e-12	2.61298e-07	up
202482CD11cMacrophage	ncbi_56692	Lamtor3	0.246323	0.505887	225	473	0.049	0.209	1.03796	7.23259e-12	2.61632e-07	up
202482CD11cMacrophage	ncbi_71777	Ing3	0.639686	1.02812	225	473	0.102	0.292	0.684487	7.29165e-12	2.63768e-07	up
202482CD11cMacrophage	ncbi_21785	Tff2	0.713169	0.485144	225	473	0.098	0.184	-0.555737	7.38692e-12	2.67214e-07	down
202482CD11cMacrophage	ncbi_16905	Lmna	2.03191	1.3946	225	473	0.249	0.342	-0.542948	7.50936e-12	2.71644e-07	down
202482CD11cMacrophage	ncbi_15982	Ifrd1	19.2009	28.7792	225	473	0.796	0.956	0.583852	7.70071e-12	2.78565e-07	up
202482CD11cMacrophage	ncbi_110454	Ly6a	0.335991	0.59558	225	473	0.036	0.18	0.825685	7.85781e-12	2.84248e-07	up
202482CD11cMacrophage	ncbi_81703	Jdp2	4.64353	3.17339	225	473	0.382	0.469	-0.549183	8.24149e-12	2.98128e-07	down
202482CD11cMacrophage	ncbi_19047	PPP1CC	0.355127	0.485329	225	473	0.049	0.186	0.45052	8.32931e-12	3.01304e-07	up
202482CD11cMacrophage	ncbi_64383	Sirt2	0.503062	0.734739	225	473	0.093	0.256	0.546406	8.42263e-12	3.0468e-07	up
202482CD11cMacrophage	ncbi_26384	Gnpda1	1.02685	0.588639	225	473	0.129	0.195	-0.802661	8.50794e-12	3.07766e-07	down
202482CD11cMacrophage	ncbi_65105	Arl6ip4	0.117369	0.301744	225	473	0.018	0.154	1.36152	8.90335e-12	3.2207e-07	up
202482CD11cMacrophage	ncbi_17101	Lyst	0.705671	1.03905	225	473	0.133	0.315	0.558137	9.25797e-12	3.34898e-07	up
202482CD11cMacrophage	ncbi_99311	Commd7	0.247594	0.418984	225	473	0.044	0.19	0.75868	9.32016e-12	3.37147e-07	up
202482CD11cMacrophage	ncbi_19277	Ptpro	1.80114	2.49364	225	473	0.231	0.452	0.469323	9.83967e-12	3.5594e-07	up
202482CD11cMacrophage	ncbi_52023	PIBF1	1.08147	0.75451	225	473	0.169	0.245	-0.519322	9.85635e-12	3.56544e-07	down
202482CD11cMacrophage	ncbi_107373	Fam111a	0.491207	0.656325	225	473	0.084	0.233	0.418005	9.8691e-12	3.57005e-07	up
202482CD11cMacrophage	ncbi_19935	Mrpl23	0.343476	0.477824	225	473	0.067	0.205	0.476149	9.88924e-12	3.57733e-07	up
202482CD11cMacrophage	ncbi_115489130	Gm51613	0.429445	0.892219	225	473	0.084	0.275	1.05475	9.90857e-12	3.58433e-07	up
202482CD11cMacrophage	ncbi_71795	Pitpnc1	6.39671	3.86819	225	473	0.542	0.562	-0.725655	9.95183e-12	3.59998e-07	down
202482CD11cMacrophage	ncbi_66945	Sdha	0.392608	0.534442	225	473	0.062	0.203	0.444846	1.00196e-11	3.62447e-07	up
202482CD11cMacrophage	ncbi_12988	Csk	0.463019	0.630372	225	473	0.084	0.233	0.445049	1.01042e-11	3.65509e-07	up
202482CD11cMacrophage	ncbi_17955	Nap1l4	0.304086	0.501555	225	473	0.044	0.195	0.721741	1.01196e-11	3.66065e-07	up
202482CD11cMacrophage	ncbi_20068	RPS17	3.95604	5.21902	225	473	0.444	0.706	0.399714	1.01498e-11	3.67158e-07	up
202482CD11cMacrophage	ncbi_64050	Yeats4	0.287267	0.375875	225	473	0.044	0.165	0.387741	1.03671e-11	3.75021e-07	up
202482CD11cMacrophage	ncbi_223701	Mrtfa	3.26185	2.32169	225	473	0.387	0.478	-0.490496	1.04917e-11	3.79527e-07	down
202482CD11cMacrophage	ncbi_17916	MYO1F	1.13917	1.72735	225	473	0.209	0.431	0.600525	1.06489e-11	3.85213e-07	up
202482CD11cMacrophage	ncbi_19184	PSMC5	0.193635	0.278027	225	473	0.031	0.144	0.521662	1.09982e-11	3.97849e-07	up
202482CD11cMacrophage	ncbi_215705	Arrdc1	0.489221	0.284103	225	473	0.076	0.14	-0.783858	1.14466e-11	4.1407e-07	down
202482CD11cMacrophage	ncbi_12727	Clcn4	0.632551	0.828889	225	473	0.107	0.262	0.389944	1.15479e-11	4.17734e-07	up
202482CD11cMacrophage	ncbi_12616	Cenpb	0.164097	0.352693	225	473	0.031	0.171	1.10339	1.17754e-11	4.25962e-07	up
202482CD11cMacrophage	ncbi_72580	Zup1	0.683667	1.12805	225	473	0.116	0.304	0.722381	1.26074e-11	4.56059e-07	up
202482CD11cMacrophage	ncbi_101706	Numa1	0.97415	0.686471	225	473	0.169	0.243	-0.504884	1.26164e-11	4.56384e-07	down
202482CD11cMacrophage	ncbi_56205	Ensa	0.468591	0.603881	225	473	0.08	0.222	0.365866	1.26526e-11	4.57694e-07	up
202482CD11cMacrophage	ncbi_71772	Plbd2	0.387563	0.198057	225	473	0.053	0.112	-0.968162	1.29498e-11	4.68445e-07	down
202482CD11cMacrophage	ncbi_54486	Hpgds	2.18557	4.25561	225	473	0.324	0.605	0.961328	1.32641e-11	4.79816e-07	up
202482CD11cMacrophage	ncbi_56501	Elf4	0.383823	0.620901	225	473	0.067	0.22	0.693779	1.33336e-11	4.82331e-07	up
202482CD11cMacrophage	ncbi_66329	Susd3	0.226044	0.357218	225	473	0.04	0.169	0.659964	1.35055e-11	4.88546e-07	up
202482CD11cMacrophage	ncbi_78232	Trappc6b	0.307171	0.446535	225	473	0.049	0.184	0.539586	1.38021e-11	4.99275e-07	up
202482CD11cMacrophage	ncbi_16599	Klf3	1.30165	0.777057	225	473	0.204	0.247	-0.744179	1.41713e-11	5.12632e-07	down
202482CD11cMacrophage	ncbi_74838	Naa15	0.40518	0.56415	225	473	0.076	0.22	0.477415	1.4408e-11	5.21195e-07	up
202482CD11cMacrophage	ncbi_108705	Pttg1ip	0.49794	0.36591	225	473	0.084	0.167	-0.444378	1.45522e-11	5.26412e-07	down
202482CD11cMacrophage	ncbi_17708	COX1	68.2901	50.0894	225	473	0.96	1	-0.447171	1.49247e-11	5.39884e-07	down
202482CD11cMacrophage	ncbi_216131	Trappc10	0.32116	0.456937	225	473	0.062	0.195	0.508568	1.54195e-11	5.57784e-07	up
202482CD11cMacrophage	ncbi_26905	Eif2s3x	0.662153	0.334761	225	473	0.102	0.148	-0.983821	1.54263e-11	5.58031e-07	down
202482CD11cMacrophage	ncbi_78670	Plekhj1	0.170246	0.328468	225	473	0.036	0.167	0.947726	1.56764e-11	5.67078e-07	up
202482CD11cMacrophage	ncbi_20852	Stat6	0.78962	0.527898	225	473	0.129	0.203	-0.580808	1.65704e-11	5.99419e-07	down
202482CD11cMacrophage	ncbi_268996	Ss18	0.801139	0.501434	225	473	0.107	0.178	-0.675887	1.66466e-11	6.02173e-07	down
202482CD11cMacrophage	ncbi_59090	Midn	0.643589	0.444249	225	473	0.098	0.173	-0.53467	1.66786e-11	6.03331e-07	down
202482CD11cMacrophage	ncbi_98999	Znfx1	0.349331	0.540094	225	473	0.053	0.195	0.628469	1.68039e-11	6.07863e-07	up
202482CD11cMacrophage	ncbi_14127	Fcer1g	10.8407	18.8754	225	473	0.68	0.858	0.800044	1.71129e-11	6.19042e-07	up
202482CD11cMacrophage	ncbi_83436	Plekha2	0.215533	0.375518	225	473	0.031	0.159	0.800687	1.71537e-11	6.20517e-07	up
202482CD11cMacrophage	ncbi_57896	Krcc1	0.547491	0.766668	225	473	0.098	0.26	0.485691	1.72299e-11	6.23276e-07	up
202482CD11cMacrophage	ncbi_68184	Denr	0.249864	0.388149	225	473	0.049	0.182	0.635262	1.72478e-11	6.2392e-07	up
202482CD11cMacrophage	ncbi_115488326	Gm52122	0.280135	0.67903	225	473	0.053	0.226	1.27705	1.77243e-11	6.4116e-07	up
202482CD11cMacrophage	ncbi_432731	Zscan26	0.605537	0.452354	225	473	0.098	0.186	-0.420682	1.78063e-11	6.44125e-07	down
202482CD11cMacrophage	ncbi_16403	Itga6	0.734314	0.98037	225	473	0.124	0.294	0.41688	1.84333e-11	6.66805e-07	up
202482CD11cMacrophage	ncbi_140742	Sesn1	1.05707	0.794035	225	473	0.142	0.241	-0.412757	1.84481e-11	6.6734e-07	down
202482CD11cMacrophage	ncbi_22193	UBE2E3	0.571996	0.409428	225	473	0.089	0.173	-0.482294	1.90155e-11	6.87866e-07	down
202482CD11cMacrophage	ncbi_11532	Adh5	0.223782	0.288619	225	473	0.036	0.15	0.36693	2.04735e-11	7.40609e-07	up
202482CD11cMacrophage	ncbi_321022	Cdv3	0.705617	0.538632	225	473	0.111	0.203	-0.389522	2.0719e-11	7.49488e-07	down
202482CD11cMacrophage	ncbi_433667	Ankrd13c	0.559784	0.435679	225	473	0.071	0.175	-0.361532	2.09114e-11	7.5645e-07	down
202482CD11cMacrophage	ncbi_228545	Vps18	0.303635	0.642821	225	473	0.062	0.233	1.08183	2.09785e-11	7.58877e-07	up
202482CD11cMacrophage	ncbi_13660	Ehd1	1.04711	1.39488	225	473	0.173	0.362	0.413694	2.19053e-11	7.92403e-07	up
202482CD11cMacrophage	ncbi_53312	Nub1	0.501128	0.685556	225	473	0.098	0.249	0.452017	2.22135e-11	8.0355e-07	up
202482CD11cMacrophage	ncbi_69456	Commd10	0.678709	0.459443	225	473	0.111	0.182	-0.562806	2.31402e-11	8.37072e-07	down
202482CD11cMacrophage	ncbi_226075	Glis3	1.4486	0.408158	225	473	0.196	0.133	-1.82721	2.33277e-11	8.43858e-07	down
202482CD11cMacrophage	ncbi_235661	Dync1li1	0.372521	0.694046	225	473	0.071	0.237	0.897531	2.33536e-11	8.44793e-07	up
202482CD11cMacrophage	ncbi_18222	Numb	0.635342	0.851728	225	473	0.098	0.249	0.422802	2.36431e-11	8.55264e-07	up
202482CD11cMacrophage	ncbi_20912	Stxbp3	2.24027	1.64696	225	473	0.302	0.4	-0.44385	2.47233e-11	8.94341e-07	down
202482CD11cMacrophage	ncbi_55935	Fnbp4	1.09449	0.851367	225	473	0.191	0.275	-0.36237	2.47561e-11	8.95526e-07	down
202482CD11cMacrophage	ncbi_213742	Xist	1.76902	0.0134574	225	473	0.107	0.002	-7.02781	2.52579e-11	9.1368e-07	down
202482CD11cMacrophage	ncbi_11793	Atg5	0.277255	0.511704	225	473	0.053	0.203	0.883861	2.5296e-11	9.15057e-07	up
202482CD11cMacrophage	ncbi_67959	Puf60	0.303752	0.539695	225	473	0.071	0.228	0.829043	2.54375e-11	9.20177e-07	up
202482CD11cMacrophage	ncbi_18018	NFATC1	0.512167	0.789001	225	473	0.098	0.262	0.623315	2.54556e-11	9.2083e-07	up
202482CD11cMacrophage	ncbi_12453	Ccni	0.654453	0.396387	225	473	0.107	0.175	-0.723236	2.56095e-11	9.26399e-07	down
202482CD11cMacrophage	ncbi_56376	Pdlim5	2.74089	2.03514	225	473	0.289	0.404	-0.429499	2.58867e-11	9.36425e-07	down
202482CD11cMacrophage	ncbi_240672	Dusp5	0.871948	0.654485	225	473	0.129	0.22	-0.413827	2.60591e-11	9.42661e-07	down
202482CD11cMacrophage	ncbi_77891	ube2s-a	0.379248	0.681782	225	473	0.071	0.235	0.846001	2.60925e-11	9.43871e-07	up
202482CD11cMacrophage	ncbi_233781	Xylt1	3.93499	3.03224	225	473	0.302	0.471	-0.375963	2.61314e-11	9.45279e-07	down
202482CD11cMacrophage	ncbi_17758	Map4	0.699542	1.13517	225	473	0.124	0.317	0.698349	2.64887e-11	9.582e-07	up
202482CD11cMacrophage	ncbi_19290	Pura	1.17479	0.680737	225	473	0.182	0.226	-0.787141	2.66413e-11	9.63724e-07	down
202482CD11cMacrophage	ncbi_20224	SAR1A	0.346097	0.597009	225	473	0.076	0.233	0.786402	2.68576e-11	9.71546e-07	up
202482CD11cMacrophage	ncbi_30954	Siva1	0.200235	0.290924	225	473	0.022	0.137	0.538725	2.72615e-11	9.86159e-07	up
202482CD11cMacrophage	ncbi_72482	Acbd6	0.292401	0.394967	225	473	0.058	0.182	0.433656	2.76789e-11	1.00126e-06	up
202482CD11cMacrophage	ncbi_216161	Sbno2	1.59678	0.989014	225	473	0.187	0.262	-0.691052	2.76804e-11	1.00131e-06	down
202482CD11cMacrophage	ncbi_13595	Ebp	0.0957815	0.28954	225	473	0.018	0.15	1.59494	2.77607e-11	1.00421e-06	up
202482CD11cMacrophage	ncbi_238799	Tnpo1	1.48762	0.899304	225	473	0.218	0.26	-0.726059	2.78166e-11	1.00624e-06	down
202482CD11cMacrophage	ncbi_23825	Banf1	0.0632358	0.320697	225	473	0.013	0.154	2.34057	2.84262e-11	1.02829e-06	up
202482CD11cMacrophage	ncbi_20443	St3gal4	1.64918	1.03827	225	473	0.213	0.271	-0.667514	2.85161e-11	1.03154e-06	down
202482CD11cMacrophage	ncbi_66168	Grina	0.851994	0.637345	225	473	0.16	0.241	-0.418712	2.86461e-11	1.03624e-06	down
202482CD11cMacrophage	ncbi_103573	Xpo1	0.520628	0.366978	225	473	0.076	0.159	-0.504443	2.86998e-11	1.03819e-06	down
202482CD11cMacrophage	ncbi_75458	Cklf	0.0713507	0.344167	225	473	0.018	0.167	2.26851	2.93308e-11	1.06101e-06	up
202482CD11cMacrophage	ncbi_215653	Rassf2	1.28507	0.629881	225	473	0.178	0.205	-1.02858	2.94265e-11	1.06447e-06	down
202482CD11cMacrophage	ncbi_20687	Sp3	0.492241	0.743864	225	473	0.084	0.237	0.595575	2.97154e-11	1.07492e-06	up
202482CD11cMacrophage	ncbi_22378	Wbp2	0.275265	0.537283	225	473	0.062	0.222	0.964603	2.99235e-11	1.08245e-06	up
202482CD11cMacrophage	ncbi_211401	Mtss1	1.57281	2.07161	225	473	0.213	0.419	0.397386	3.01464e-11	1.09052e-06	up
202482CD11cMacrophage	ncbi_55942	Sertad1	0.608712	0.459237	225	473	0.098	0.184	-0.406442	3.04675e-11	1.10213e-06	down
202482CD11cMacrophage	ncbi_19240	TMSB10	3.42673	4.96908	225	473	0.396	0.653	0.536133	3.06481e-11	1.10866e-06	up
202482CD11cMacrophage	ncbi_15369	Hmox2	0.467128	0.651065	225	473	0.093	0.245	0.478896	3.16514e-11	1.14496e-06	up
202482CD11cMacrophage	ncbi_19896	RPL10A	4.51903	7.28577	225	473	0.489	0.757	0.689056	3.1679e-11	1.14596e-06	up
202482CD11cMacrophage	ncbi_15159	Hccs	0.427338	0.612523	225	473	0.04	0.18	0.519285	3.1849e-11	1.15211e-06	up
202482CD11cMacrophage	ncbi_67710	POLR2G	0.219917	0.391289	225	473	0.049	0.188	0.830989	3.27136e-11	1.18338e-06	up
202482CD11cMacrophage	ncbi_18949	Pnn	0.586654	0.864045	225	473	0.107	0.273	0.558517	3.28816e-11	1.18946e-06	up
202482CD11cMacrophage	ncbi_193813	Mcfd2	0.814795	0.519374	225	473	0.111	0.201	-0.649562	3.3208e-11	1.20126e-06	down
202482CD11cMacrophage	ncbi_21825	Thbs1	6.40437	3.00643	225	473	0.378	0.387	-1.09098	3.44302e-11	1.24548e-06	down
202482CD11cMacrophage	ncbi_70508	Bbx	1.56067	1.14259	225	473	0.218	0.298	-0.449818	3.50171e-11	1.26671e-06	down
202482CD11cMacrophage	ncbi_67148	Ramac	0.160156	0.450616	225	473	0.036	0.19	1.49184	3.59239e-11	1.29951e-06	up
202482CD11cMacrophage	ncbi_56392	Shoc2	1.04704	0.762709	225	473	0.156	0.243	-0.457054	3.59781e-11	1.30147e-06	down
202482CD11cMacrophage	ncbi_18643	Pfn1	3.40065	5.44963	225	473	0.404	0.677	0.680333	3.65947e-11	1.32378e-06	up
202482CD11cMacrophage	ncbi_66192	Lage3	0.0519497	0.260983	225	473	0.009	0.137	2.32655	3.70106e-11	1.33882e-06	up
202482CD11cMacrophage	ncbi_12259	C1qa	10.0264	17.6364	225	473	0.6	0.833	0.814743	3.70713e-11	1.34102e-06	up
202482CD11cMacrophage	ncbi_72612	Hpf1	0.180317	0.374489	225	473	0.036	0.169	1.05397	3.80805e-11	1.37752e-06	up
202482CD11cMacrophage	ncbi_57815	Spata5	1.2294	0.685945	225	473	0.133	0.207	-0.841699	3.82923e-11	1.38519e-06	down
202482CD11cMacrophage	ncbi_19943	Rpl28	6.74375	9.29601	225	473	0.564	0.816	0.463055	3.88074e-11	1.40382e-06	up
202482CD11cMacrophage	ncbi_16391	Irf9	0.431089	0.575077	225	473	0.084	0.222	0.415687	3.94672e-11	1.42769e-06	up
202482CD11cMacrophage	ncbi_74320	Wdr33	0.598963	0.932189	225	473	0.098	0.273	0.638071	3.99897e-11	1.44659e-06	up
202482CD11cMacrophage	ncbi_547253	Parp14	0.808027	1.81243	225	473	0.151	0.383	1.16535	4.0456e-11	1.46346e-06	up
202482CD11cMacrophage	ncbi_17196	Mbp	0.736863	0.358248	225	473	0.098	0.15	-1.04023	4.05284e-11	1.46607e-06	down
202482CD11cMacrophage	ncbi_17237	Mgrn1	0.480985	0.621115	225	473	0.084	0.224	0.3688	4.06026e-11	1.46876e-06	up
202482CD11cMacrophage	ncbi_71409	Fmnl2	3.09862	1.53272	225	473	0.347	0.336	-1.01549	4.15969e-11	1.50472e-06	down
202482CD11cMacrophage	ncbi_80517	Herpud2	1.0203	0.766843	225	473	0.169	0.252	-0.41194	4.19537e-11	1.51763e-06	down
202482CD11cMacrophage	ncbi_74340	Ahcyl2	1.35002	1.03211	225	473	0.187	0.285	-0.387349	4.26543e-11	1.54298e-06	down
202482CD11cMacrophage	ncbi_18807	Pld3	0.392511	0.638573	225	473	0.062	0.216	0.701977	4.26688e-11	1.5435e-06	up
202482CD11cMacrophage	ncbi_23882	Gadd45g	1.16452	2.20214	225	473	0.133	0.347	0.919113	4.27077e-11	1.54491e-06	up
202482CD11cMacrophage	ncbi_217664	Mgat2	0.484945	0.345897	225	473	0.058	0.14	-0.48736	4.39905e-11	1.59131e-06	down
202482CD11cMacrophage	ncbi_666532	Zfp54	0.395198	0.623199	225	473	0.067	0.216	0.656984	4.46826e-11	1.61635e-06	up
202482CD11cMacrophage	ncbi_239743	Klhl6	0.527791	0.914148	225	473	0.089	0.26	0.792344	4.49513e-11	1.62607e-06	up
202482CD11cMacrophage	ncbi_11544	Adprh	0.181926	0.274928	225	473	0.027	0.135	0.595436	4.91419e-11	1.77766e-06	up
202482CD11cMacrophage	ncbi_78771	Mctp1	3.38139	2.21979	225	473	0.369	0.436	-0.607169	4.92647e-11	1.7821e-06	down
202482CD11cMacrophage	ncbi_107568	Wwp1	2.28495	3.42739	225	473	0.276	0.51	0.584923	5.0641e-11	1.83189e-06	up
202482CD11cMacrophage	ncbi_72065	RAP2C	0.243702	0.323712	225	473	0.044	0.159	0.409446	5.42119e-11	1.96106e-06	up
202482CD11cMacrophage	ncbi_66128	Mrps36	0.202734	0.354882	225	473	0.027	0.159	0.807449	5.57014e-11	2.01494e-06	up
202482CD11cMacrophage	ncbi_54616	Extl3	0.333135	0.624894	225	473	0.067	0.226	0.907301	5.69287e-11	2.05934e-06	up
202482CD11cMacrophage	ncbi_243272	Sbno1	1.22982	0.941138	225	473	0.196	0.283	-0.385933	5.7528e-11	2.08102e-06	down
202482CD11cMacrophage	ncbi_66491	POLR2L	0.528178	0.255	225	473	0.053	0.131	-1.05023	5.77386e-11	2.08863e-06	down
202482CD11cMacrophage	ncbi_14026	Evl	0.286418	0.660574	225	473	0.062	0.235	1.20531	5.97324e-11	2.16076e-06	up
202482CD11cMacrophage	ncbi_208650	Cblb	1.56254	0.765359	225	473	0.213	0.23	-1.02959	5.97993e-11	2.16318e-06	down
202482CD11cMacrophage	ncbi_14705	Bscl2	0.432015	0.275492	225	473	0.067	0.133	-0.648882	6.0488e-11	2.18809e-06	down
202482CD11cMacrophage	ncbi_18032	NFIX	0.773244	0.410711	225	473	0.116	0.163	-0.912635	6.15682e-11	2.22717e-06	down
202482CD11cMacrophage	ncbi_67864	Yipf4	0.271531	0.440129	225	473	0.04	0.173	0.696606	6.16178e-11	2.22896e-06	up
202482CD11cMacrophage	ncbi_75302	Asxl2	0.743682	0.981639	225	473	0.129	0.292	0.40046	6.20049e-11	2.24297e-06	up
202482CD11cMacrophage	ncbi_64138	Ctsz	3.42061	4.59577	225	473	0.422	0.679	0.426041	6.23466e-11	2.25532e-06	up
202482CD11cMacrophage	ncbi_246177	Myo1g	0.433567	0.623791	225	473	0.076	0.224	0.524707	6.45271e-11	2.3342e-06	up
202482CD11cMacrophage	ncbi_20238	Atxn1	1.46993	2.10606	225	473	0.191	0.4	0.518762	6.46837e-11	2.33987e-06	up
202482CD11cMacrophage	ncbi_11907	Ate1	0.977845	1.25551	225	473	0.151	0.323	0.360563	6.47506e-11	2.34229e-06	up
202482CD11cMacrophage	ncbi_14159	Fes	0.306398	0.498868	225	473	0.058	0.201	0.703067	6.52108e-11	2.35894e-06	up
202482CD11cMacrophage	ncbi_16452	Jak2	1.18901	0.87138	225	473	0.169	0.247	-0.448343	6.60736e-11	2.39015e-06	down
202482CD11cMacrophage	ncbi_59025	Usp14	0.280849	0.422432	225	473	0.04	0.165	0.588754	6.62252e-11	2.39563e-06	up
202482CD11cMacrophage	ncbi_15312	Hmgn1	0.395491	0.561427	225	473	0.071	0.214	0.505344	6.73004e-11	2.43452e-06	up
202482CD11cMacrophage	ncbi_224647	Ilrun	0.870074	0.585288	225	473	0.138	0.207	-0.571911	6.79033e-11	2.45633e-06	down
202482CD11cMacrophage	ncbi_66248	Alg5	0.0951319	0.250531	225	473	0.013	0.137	1.39605	7.02344e-11	2.54066e-06	up
202482CD11cMacrophage	ncbi_77044	Arid2	1.13497	0.839825	225	473	0.169	0.254	-0.434444	7.14727e-11	2.58545e-06	down
202482CD11cMacrophage	ncbi_217692	Sipa1l1	2.1678	1.18065	225	473	0.28	0.296	-0.876596	7.19747e-11	2.60361e-06	down
202482CD11cMacrophage	ncbi_72029	Cnpy3	0.262615	0.489555	225	473	0.044	0.184	0.898266	7.20682e-11	2.607e-06	up
202482CD11cMacrophage	ncbi_71302	Arhgap26	2.81453	1.50921	225	473	0.28	0.33	-0.899053	7.38643e-11	2.67197e-06	down
202482CD11cMacrophage	ncbi_227331	Gigyf2	0.449647	0.725722	225	473	0.076	0.233	0.690503	7.38722e-11	2.67225e-06	up
202482CD11cMacrophage	ncbi_66094	Lsm7	0.186048	0.320261	225	473	0.031	0.152	0.783248	7.46251e-11	2.69949e-06	up
202482CD11cMacrophage	ncbi_20441	St3gal3	0.790489	0.494985	225	473	0.12	0.188	-0.675253	7.49191e-11	2.71013e-06	down
202482CD11cMacrophage	ncbi_109901	Cela1	1.57924	0.933757	225	473	0.231	0.268	-0.758052	7.74227e-11	2.80069e-06	down
202482CD11cMacrophage	ncbi_67678	LSM3	0.372201	0.271583	225	473	0.058	0.14	-0.454545	8.09575e-11	2.92855e-06	down
202482CD11cMacrophage	ncbi_20054	RPS15	3.54522	4.63295	225	473	0.422	0.664	0.386048	8.12318e-11	2.93848e-06	up
202482CD11cMacrophage	ncbi_80509	Med8	0.100433	0.249821	225	473	0.018	0.137	1.31381	8.13941e-11	2.94435e-06	up
202482CD11cMacrophage	ncbi_66414	Ndufa12	0.151206	0.346348	225	473	0.022	0.152	1.19517	8.1975e-11	2.96536e-06	up
202482CD11cMacrophage	ncbi_194590	REPS2	1.28066	1.68016	225	473	0.151	0.334	0.391685	8.49445e-11	3.07278e-06	up
202482CD11cMacrophage	ncbi_20868	Stk10	0.550415	0.710565	225	473	0.102	0.245	0.36839	8.64204e-11	3.12617e-06	up
202482CD11cMacrophage	ncbi_14544	Gda	2.60256	0.974733	225	473	0.218	0.203	-1.41676	8.64616e-11	3.12766e-06	down
202482CD11cMacrophage	ncbi_104457	Bap18	0.248453	0.326162	225	473	0.049	0.163	0.392475	8.77937e-11	3.17585e-06	up
202482CD11cMacrophage	ncbi_70351	Ppp4r1	0.478403	0.713135	225	473	0.08	0.233	0.575849	8.88074e-11	3.21252e-06	up
202482CD11cMacrophage	ncbi_116848	Baz2a	0.420783	0.654659	225	473	0.071	0.22	0.637545	8.88271e-11	3.21323e-06	up
202482CD11cMacrophage	ncbi_68051	NUTF2	0.208892	0.404731	225	473	0.044	0.182	0.95387	8.911e-11	3.22346e-06	up
202482CD11cMacrophage	ncbi_102637213	Gm34084	0.269606	0.78941	225	473	0.058	0.239	1.54957	9.00184e-11	3.25632e-06	up
202482CD11cMacrophage	ncbi_17079	Cd180	0.048403	0.520413	225	473	0.013	0.165	3.42379	9.02905e-11	3.26617e-06	up
202482CD11cMacrophage	ncbi_18130	Ints6	1.30959	0.536321	225	473	0.147	0.18	-1.28779	9.56861e-11	3.46135e-06	down
202482CD11cMacrophage	ncbi_14528	Gch1	1.01039	1.91281	225	473	0.147	0.364	0.920716	9.65328e-11	3.49198e-06	up
202482CD11cMacrophage	ncbi_252972	Tpcn1	0.257011	0.534161	225	473	0.044	0.195	1.05515	9.85982e-11	3.56669e-06	up
202482CD11cMacrophage	ncbi_14538	GCNT2	0.717282	1.27253	225	473	0.107	0.296	0.826996	9.95979e-11	3.60285e-06	up
202482CD11cMacrophage	ncbi_68094	Smarcc2	0.634454	0.466091	225	473	0.107	0.188	-0.444824	1.01495e-10	3.67148e-06	down
202482CD11cMacrophage	ncbi_18537	Pcmt1	0.260268	0.395984	225	473	0.044	0.171	0.605251	1.0275e-10	3.71688e-06	up
202482CD11cMacrophage	ncbi_21763	Tex2	1.17351	0.760237	225	473	0.156	0.224	-0.626239	1.05407e-10	3.813e-06	down
202482CD11cMacrophage	ncbi_192176	Flna	0.648585	0.502257	225	473	0.102	0.19	-0.368806	1.07082e-10	3.87359e-06	down
202482CD11cMacrophage	ncbi_72129	Pex13	0.400841	0.244767	225	473	0.04	0.114	-0.711392	1.07248e-10	3.87959e-06	down
202482CD11cMacrophage	ncbi_80911	Acox3	0.441239	0.72966	225	473	0.076	0.241	0.725534	1.07824e-10	3.90044e-06	up
202482CD11cMacrophage	ncbi_100604	Lrrc8c	1.23599	0.846608	225	473	0.178	0.254	-0.54585	1.0882e-10	3.93644e-06	down
202482CD11cMacrophage	ncbi_66409	Rsl1d1	0.27848	0.412977	225	473	0.053	0.18	0.568321	1.08972e-10	3.94196e-06	up
202482CD11cMacrophage	ncbi_67863	Slc25a11	0.0451606	0.230296	225	473	0.009	0.133	2.34779	1.09894e-10	3.97531e-06	up
202482CD11cMacrophage	ncbi_74192	Arpc5l	0.148305	0.316099	225	473	0.036	0.169	1.0913	1.12695e-10	4.07664e-06	up
202482CD11cMacrophage	ncbi_15519	Hsp90aa1	3.81525	5.2463	225	473	0.4	0.651	0.459512	1.17233e-10	4.2408e-06	up
202482CD11cMacrophage	ncbi_20302	Ccl3	3.95857	5.90731	225	473	0.338	0.592	0.577511	1.18001e-10	4.26855e-06	up
202482CD11cMacrophage	ncbi_269061	Cpsf7	0.345054	0.619585	225	473	0.071	0.228	0.844296	1.19188e-10	4.31152e-06	up
202482CD11cMacrophage	ncbi_66631	Mfsd14b	0.554476	0.290462	225	473	0.076	0.129	-0.932542	1.19308e-10	4.31586e-06	down
202482CD11cMacrophage	ncbi_67683	Pbdc1	0.244223	0.417214	225	473	0.04	0.169	0.772347	1.21641e-10	4.40024e-06	up
202482CD11cMacrophage	ncbi_381629	Atraid	0.16409	0.363163	225	473	0.036	0.171	1.14565	1.24522e-10	4.50446e-06	up
202482CD11cMacrophage	ncbi_233315	Mtmr10	0.387172	0.741521	225	473	0.071	0.235	0.937336	1.24655e-10	4.50925e-06	up
202482CD11cMacrophage	ncbi_66407	Mrps15	0.290884	0.431241	225	473	0.058	0.188	0.567891	1.25904e-10	4.55444e-06	up
202482CD11cMacrophage	ncbi_171207	ARHGAP4	0.726686	0.51312	225	473	0.102	0.178	-0.501953	1.2707e-10	4.59664e-06	down
202482CD11cMacrophage	ncbi_19951	RPL32	11.8067	18.1892	225	473	0.711	0.89	0.623476	1.27984e-10	4.6297e-06	up
202482CD11cMacrophage	ncbi_12512	Cd63	3.14491	4.26202	225	473	0.333	0.577	0.438507	1.29265e-10	4.67604e-06	up
202482CD11cMacrophage	ncbi_20393	Sgk1	1.5168	2.12418	225	473	0.178	0.374	0.485846	1.29619e-10	4.68884e-06	up
202482CD11cMacrophage	ncbi_232680	Cpa2	1.11985	0.859941	225	473	0.156	0.252	-0.380954	1.30926e-10	4.73611e-06	down
202482CD11cMacrophage	ncbi_228410	Cstf3	1.11852	0.538929	225	473	0.156	0.175	-1.05329	1.35642e-10	4.9067e-06	down
202482CD11cMacrophage	ncbi_67776	Vwa5a	0.407913	0.687729	225	473	0.076	0.235	0.753436	1.39125e-10	5.03269e-06	up
202482CD11cMacrophage	ncbi_14229	Fkbp5	2.70356	1.31152	225	473	0.373	0.298	-1.04356	1.41983e-10	5.13608e-06	down
202482CD11cMacrophage	ncbi_51788	H2AZ1	3.93486	5.15669	225	473	0.413	0.662	0.390124	1.43156e-10	5.17852e-06	up
202482CD11cMacrophage	ncbi_110750	Cse1l	0.307738	0.546261	225	473	0.058	0.207	0.827683	1.47476e-10	5.33478e-06	up
202482CD11cMacrophage	ncbi_70556	Slc25a33	0.44532	0.623388	225	473	0.08	0.222	0.485194	1.53013e-10	5.5351e-06	up
202482CD11cMacrophage	ncbi_76938	Rbm17	0.317449	0.415716	225	473	0.053	0.178	0.388965	1.55903e-10	5.63965e-06	up
202482CD11cMacrophage	ncbi_15950	Ifi203	2.04983	2.773	225	473	0.271	0.49	0.435925	1.56403e-10	5.65772e-06	up
202482CD11cMacrophage	ncbi_18755	Prkch	1.05408	1.50099	225	473	0.164	0.351	0.509882	1.57771e-10	5.70722e-06	up
202482CD11cMacrophage	ncbi_27056	Irf5	0.604717	0.887806	225	473	0.124	0.29	0.553908	1.58242e-10	5.72424e-06	up
202482CD11cMacrophage	ncbi_68910	Znf467	0.210956	0.315944	225	473	0.027	0.133	0.582499	1.59763e-10	5.77927e-06	up
202482CD11cMacrophage	ncbi_100561	Slc15a4	0.492063	0.638284	225	473	0.076	0.209	0.375288	1.6265e-10	5.88371e-06	up
202482CD11cMacrophage	ncbi_69171	Cnppd1	0.436149	0.286145	225	473	0.071	0.135	-0.607901	1.66193e-10	6.01187e-06	down
202482CD11cMacrophage	ncbi_118567600	Gm26887	0.534982	0.730719	225	473	0.076	0.216	0.449755	1.67969e-10	6.07613e-06	up
202482CD11cMacrophage	ncbi_218454	Lhfpl2	0.543383	1.08492	225	473	0.093	0.277	0.997421	1.69222e-10	6.12144e-06	up
202482CD11cMacrophage	ncbi_22273	Uqcrc1	0.21393	0.335535	225	473	0.036	0.156	0.649079	1.70835e-10	6.17977e-06	up
202482CD11cMacrophage	ncbi_23991	Cib1	0.140089	0.301349	225	473	0.027	0.15	1.10454	1.72213e-10	6.22964e-06	up
202482CD11cMacrophage	ncbi_227867	Epc2	0.908643	0.698099	225	473	0.16	0.239	-0.380233	1.78974e-10	6.47421e-06	down
202482CD11cMacrophage	ncbi_12417	CBX3	0.647825	0.295757	225	473	0.093	0.133	-1.13093	1.79281e-10	6.48531e-06	down
202482CD11cMacrophage	ncbi_14595	B4galt1	1.25464	1.66994	225	473	0.213	0.4	0.412497	1.82381e-10	6.59744e-06	up
202482CD11cMacrophage	ncbi_209630	Frmd4a	0.571502	0.847135	225	473	0.089	0.247	0.567752	1.86989e-10	6.76415e-06	up
202482CD11cMacrophage	ncbi_67845	Rnf115	0.74225	0.539691	225	473	0.124	0.205	-0.459698	1.8713e-10	6.76924e-06	down
202482CD11cMacrophage	ncbi_380629	HECA	1.12584	0.795375	225	473	0.164	0.239	-0.501246	1.88799e-10	6.82963e-06	down
202482CD11cMacrophage	ncbi_17131	Smad7	0.279615	0.896007	225	473	0.058	0.241	1.67971	1.89322e-10	6.84853e-06	up
202482CD11cMacrophage	ncbi_21766	Tex261	0.209466	0.315598	225	473	0.031	0.146	0.59114	1.9186e-10	6.94036e-06	up
202482CD11cMacrophage	ncbi_26961	RPL8	4.23455	7.19732	225	473	0.431	0.696	0.765239	1.92167e-10	6.95146e-06	up
202482CD11cMacrophage	ncbi_19014	Med1	0.529788	0.393177	225	473	0.093	0.169	-0.430144	1.98092e-10	7.16577e-06	down
202482CD11cMacrophage	ncbi_23856	Dido1	0.393495	0.595029	225	473	0.071	0.209	0.596492	2.02449e-10	7.32339e-06	up
202482CD11cMacrophage	ncbi_66979	Pole4	0.222182	0.33712	225	473	0.036	0.154	0.601301	2.03564e-10	7.36374e-06	up
202482CD11cMacrophage	ncbi_66567	ASMTL	0.724858	0.464922	225	473	0.12	0.186	-0.640598	2.06875e-10	7.48348e-06	down
202482CD11cMacrophage	ncbi_360216	Zranb1	0.453058	0.724816	225	473	0.08	0.233	0.677799	2.07377e-10	7.50167e-06	up
202482CD11cMacrophage	ncbi_20442	St3gal1	1.89668	1.10224	225	473	0.236	0.268	-0.782981	2.08788e-10	7.55271e-06	down
202482CD11cMacrophage	ncbi_68512	Tomm5	0.235351	0.312523	225	473	0.049	0.161	0.408997	2.11473e-10	7.64982e-06	up
202482CD11cMacrophage	ncbi_16898	Rps2	8.6785	13.0088	225	473	0.587	0.818	0.583965	2.19042e-10	7.92364e-06	up
202482CD11cMacrophage	ncbi_93692	Glrx	0.165555	0.370106	225	473	0.022	0.146	1.16014	2.19956e-10	7.95669e-06	up
202482CD11cMacrophage	ncbi_66229	Rpl7l1	0.202866	0.261591	225	473	0.031	0.135	0.366625	2.22293e-10	8.04123e-06	up
202482CD11cMacrophage	ncbi_228136	Zdhhc5	0.516894	0.351329	225	473	0.076	0.15	-0.556913	2.23705e-10	8.09231e-06	down
202482CD11cMacrophage	ncbi_77994	Mir99ahg	1.17883	2.40195	225	473	0.151	0.376	1.02679	2.34092e-10	8.46806e-06	up
202482CD11cMacrophage	ncbi_66225	Llph	0.210513	0.376478	225	473	0.031	0.154	0.838351	2.3423e-10	8.47302e-06	up
202482CD11cMacrophage	ncbi_68219	Nudt21	0.159262	0.234923	225	473	0.027	0.129	0.560492	2.34958e-10	8.49937e-06	up
202482CD11cMacrophage	ncbi_66087	Emc3	0.209017	0.351255	225	473	0.04	0.169	0.74862	2.35023e-10	8.50172e-06	up
202482CD11cMacrophage	ncbi_14132	Fcgrt	0.686428	0.43202	225	473	0.107	0.165	-0.667885	2.39804e-10	8.67467e-06	down
202482CD11cMacrophage	ncbi_12567	Cdk4	0.153728	0.358826	225	473	0.031	0.167	1.22237	2.40811e-10	8.71111e-06	up
202482CD11cMacrophage	ncbi_76007	Zmym2	0.568569	0.773874	225	473	0.098	0.243	0.444697	2.48624e-10	8.99373e-06	up
202482CD11cMacrophage	ncbi_104248	Cabin1	0.319837	0.542685	225	473	0.053	0.195	0.762595	2.53732e-10	9.17849e-06	up
202482CD11cMacrophage	ncbi_109754	Cyb5r3	0.260855	0.463598	225	473	0.036	0.169	0.829386	2.5482e-10	9.21786e-06	up
202482CD11cMacrophage	ncbi_326622	Upf2	0.83218	0.519815	225	473	0.147	0.197	-0.678793	2.68988e-10	9.73039e-06	down
202482CD11cMacrophage	ncbi_68738	Acss1	0.453713	0.329136	225	473	0.071	0.146	-0.462976	2.80224e-10	1.01368e-05	down
202482CD11cMacrophage	ncbi_72465	Znf131	0.866757	0.630304	225	473	0.129	0.211	-0.459517	2.84294e-10	1.02841e-05	down
202482CD11cMacrophage	ncbi_70231	Gorasp2	0.532779	0.353073	225	473	0.08	0.152	-0.593431	2.88807e-10	1.04473e-05	down
202482CD11cMacrophage	ncbi_27414	Sergef	0.0784787	0.436823	225	473	0.018	0.163	2.47517	2.89072e-10	1.04569e-05	up
202482CD11cMacrophage	ncbi_26949	Vat1	0.260473	0.361826	225	473	0.031	0.144	0.474007	2.90707e-10	1.05161e-05	up
202482CD11cMacrophage	ncbi_68926	Ubap2	0.183302	0.44023	225	473	0.027	0.159	1.26358	2.93397e-10	1.06134e-05	up
202482CD11cMacrophage	ncbi_268783	Mtmr12	0.901337	1.30656	225	473	0.151	0.33	0.535585	2.93401e-10	1.06135e-05	up
202482CD11cMacrophage	ncbi_74112	Usp16	0.600949	0.876613	225	473	0.107	0.266	0.544622	3.0792e-10	1.11387e-05	up
202482CD11cMacrophage	ncbi_54367	Znf326	0.76597	0.993114	225	473	0.12	0.281	0.374628	3.11947e-10	1.12844e-05	up
202482CD11cMacrophage	ncbi_71667	Tmem248	0.251115	0.528489	225	473	0.049	0.197	1.07322	3.2229e-10	1.16585e-05	up
202482CD11cMacrophage	ncbi_231842	Amz1	0.520843	0.362887	225	473	0.089	0.156	-0.521209	3.26706e-10	1.18183e-05	down
202482CD11cMacrophage	ncbi_229363	Gmps	0.267346	0.35639	225	473	0.049	0.171	0.414615	3.29151e-10	1.19067e-05	up
202482CD11cMacrophage	ncbi_19357	Rad21	0.56994	0.414336	225	473	0.071	0.161	-0.459913	3.30495e-10	1.19553e-05	down
202482CD11cMacrophage	ncbi_16563	KIF2A	0.243503	0.429292	225	473	0.049	0.18	0.817762	3.42543e-10	1.23912e-05	up
202482CD11cMacrophage	ncbi_57436	GABARAPL1	0.167948	0.311772	225	473	0.027	0.142	0.892075	3.53486e-10	1.2787e-05	up
202482CD11cMacrophage	ncbi_98238	Lrrc59	0.405001	0.568415	225	473	0.084	0.22	0.488917	3.58065e-10	1.29526e-05	up
202482CD11cMacrophage	ncbi_214855	Arid5a	1.15867	0.680238	225	473	0.178	0.216	-0.768274	3.63386e-10	1.31451e-05	down
202482CD11cMacrophage	ncbi_22194	Ube2e1	0.553579	0.346862	225	473	0.089	0.15	-0.674272	3.73728e-10	1.35192e-05	down
202482CD11cMacrophage	ncbi_13179	Dcn	1.87257	1.20915	225	473	0.151	0.296	-0.630983	3.80116e-10	1.37503e-05	down
202482CD11cMacrophage	ncbi_11769	AP1S1	0.0854106	0.32736	225	473	0.018	0.15	1.93715	3.81958e-10	1.38169e-05	up
202482CD11cMacrophage	ncbi_103963	Rpn1	0.842803	0.606495	225	473	0.156	0.226	-0.474634	3.82082e-10	1.38214e-05	down
202482CD11cMacrophage	ncbi_68436	Rpl34	8.316	12.6424	225	473	0.596	0.827	0.604307	3.85025e-10	1.39279e-05	up
202482CD11cMacrophage	ncbi_11546	Parp2	0.258732	0.490774	225	473	0.044	0.184	0.923341	3.86953e-10	1.39976e-05	up
202482CD11cMacrophage	ncbi_66200	Commd6	0.111206	0.259898	225	473	0.022	0.142	1.22398	3.87972e-10	1.40345e-05	up
202482CD11cMacrophage	ncbi_245847	Amdhd2	0.15731	0.307126	225	473	0.022	0.142	0.964771	3.95529e-10	1.43079e-05	up
202482CD11cMacrophage	ncbi_239217	Kctd12	5.43706	3.93129	225	473	0.52	0.609	-0.467817	3.96647e-10	1.43483e-05	down
202482CD11cMacrophage	ncbi_56353	Rybp	0.874476	1.14612	225	473	0.142	0.309	0.390231	4.00066e-10	1.4472e-05	up
202482CD11cMacrophage	ncbi_75296	Fgfr1op	0.436954	0.685683	225	473	0.08	0.226	0.649939	4.0667e-10	1.47109e-05	up
202482CD11cMacrophage	ncbi_68151	Wls	1.04818	0.791302	225	473	0.16	0.245	-0.405535	4.07599e-10	1.47445e-05	down
202482CD11cMacrophage	ncbi_94185	Tnfrsf21	0.621505	0.391989	225	473	0.071	0.144	-0.664817	4.09331e-10	1.48071e-05	down
202482CD11cMacrophage	ncbi_74173	Rab10os	0.240329	0.384509	225	473	0.04	0.163	0.677784	4.11912e-10	1.49005e-05	up
202482CD11cMacrophage	ncbi_20226	Sars1	0.284304	0.476861	225	473	0.044	0.175	0.74593	4.13975e-10	1.49751e-05	up
202482CD11cMacrophage	ncbi_100532	Rell1	1.01259	0.61494	225	473	0.142	0.203	-0.719439	4.15663e-10	1.50362e-05	down
202482CD11cMacrophage	ncbi_93759	Sirt1	0.808545	0.626694	225	473	0.098	0.195	-0.367515	4.21837e-10	1.52595e-05	down
202482CD11cMacrophage	ncbi_101490	Inpp5f	0.209852	0.332049	225	473	0.022	0.135	0.661774	4.33349e-10	1.5676e-05	up
202482CD11cMacrophage	ncbi_70720	6330407A03Rik	1.20595	0.854852	225	473	0.178	0.247	-0.49638	4.37417e-10	1.58231e-05	down
202482CD11cMacrophage	ncbi_243846	Ccdc9	0.203953	0.285985	225	473	0.036	0.142	0.487499	4.42947e-10	1.60232e-05	up
202482CD11cMacrophage	ncbi_223697	Sun2	0.399726	0.588616	225	473	0.053	0.186	0.558198	4.46987e-10	1.61693e-05	up
202482CD11cMacrophage	ncbi_20630	Snrpc	0.151576	0.275302	225	473	0.027	0.142	0.860544	4.55574e-10	1.64799e-05	up
202482CD11cMacrophage	ncbi_22230	Ufd1	0.123749	0.309038	225	473	0.018	0.133	1.31967	4.55817e-10	1.64887e-05	up
202482CD11cMacrophage	ncbi_102640980	Gm36913	0.595843	0.910938	225	473	0.107	0.266	0.612336	4.58233e-10	1.65761e-05	up
202482CD11cMacrophage	ncbi_77889	Lbh	1.10694	0.58245	225	473	0.142	0.192	-0.926251	4.59087e-10	1.6607e-05	down
202482CD11cMacrophage	ncbi_20529	Slc31a1	0.751782	0.293297	225	473	0.129	0.125	-1.35765	4.65926e-10	1.68544e-05	down
202482CD11cMacrophage	ncbi_66520	SMIM30	0.209168	0.356792	225	473	0.04	0.161	0.770134	4.67394e-10	1.69075e-05	up
202482CD11cMacrophage	ncbi_13198	Ddit3	0.556088	0.963063	225	473	0.093	0.262	0.792208	4.6842e-10	1.69446e-05	up
202482CD11cMacrophage	ncbi_56484	Foxo3	1.70227	1.07216	225	473	0.244	0.277	-0.666899	4.71882e-10	1.70699e-05	down
202482CD11cMacrophage	ncbi_12768	Ccr1	0.309032	0.452542	225	473	0.04	0.154	0.55015	4.7221e-10	1.70817e-05	up
202482CD11cMacrophage	ncbi_24061	Smc1a	0.427243	0.69794	225	473	0.084	0.237	0.707915	5.12521e-10	1.85399e-05	up
202482CD11cMacrophage	ncbi_19889	Rp2	0.839123	0.578719	225	473	0.147	0.211	-0.535944	5.20125e-10	1.8815e-05	down
202482CD11cMacrophage	ncbi_67246	Resf1	0.784255	1.01379	225	473	0.133	0.29	0.370316	5.27598e-10	1.90853e-05	up
202482CD11cMacrophage	ncbi_66314	Tpd52l2	0.276772	0.424012	225	473	0.049	0.175	0.61523	5.32163e-10	1.92504e-05	up
202482CD11cMacrophage	ncbi_76044	Ncapg2	0.55174	0.818137	225	473	0.098	0.258	0.568271	5.32946e-10	1.92788e-05	up
202482CD11cMacrophage	ncbi_223775	Pim3	0.651132	0.860602	225	473	0.12	0.264	0.402341	5.45047e-10	1.97165e-05	up
202482CD11cMacrophage	ncbi_114713	Rasa2	0.401817	0.560366	225	473	0.062	0.192	0.479727	5.64e-10	2.04021e-05	up
202482CD11cMacrophage	ncbi_12055	Bcl7c	0.168835	0.233575	225	473	0.022	0.114	0.468031	5.70253e-10	2.06283e-05	up
202482CD11cMacrophage	ncbi_76983	Scfd1	0.213662	0.344159	225	473	0.036	0.15	0.687491	5.72965e-10	2.07264e-05	up
202482CD11cMacrophage	ncbi_237336	TBPL1	0.274444	0.396825	225	473	0.044	0.161	0.53183	5.73819e-10	2.07573e-05	up
202482CD11cMacrophage	ncbi_17718	ND3	2.76642	1.95842	225	473	0.378	0.427	-0.498312	5.77547e-10	2.08922e-05	down
202482CD11cMacrophage	ncbi_241075	Plekhm3	1.50077	1.9719	225	473	0.249	0.442	0.393859	5.78986e-10	2.09443e-05	up
202482CD11cMacrophage	ncbi_78514	Arhgap10	0.882446	1.27375	225	473	0.151	0.326	0.529456	5.81543e-10	2.10367e-05	up
202482CD11cMacrophage	ncbi_59008	Anapc5	0.350773	0.48152	225	473	0.071	0.197	0.456945	6.16802e-10	2.23122e-05	up
202482CD11cMacrophage	ncbi_65107	Lrp10	0.20367	0.318931	225	473	0.044	0.161	0.646755	6.19483e-10	2.24092e-05	up
202482CD11cMacrophage	ncbi_74427	Eaf1	0.465829	0.31294	225	473	0.062	0.135	-0.573764	6.20444e-10	2.2444e-05	down
202482CD11cMacrophage	ncbi_69367	Glrx2	0.146943	0.211453	225	473	0.018	0.116	0.524775	6.21234e-10	2.24725e-05	up
202482CD11cMacrophage	ncbi_101148	Bmt2	0.339262	0.748591	225	473	0.062	0.222	1.14154	6.23462e-10	2.25531e-05	up
202482CD11cMacrophage	ncbi_28077	Med10	0.0368241	0.30373	225	473	0.009	0.137	3.04063	6.40539e-10	2.31709e-05	up
202482CD11cMacrophage	ncbi_12313	CALM1	5.27702	8.74521	225	473	0.498	0.748	0.728759	6.45087e-10	2.33354e-05	up
202482CD11cMacrophage	ncbi_20585	Hltf	0.362384	0.641333	225	473	0.067	0.211	0.823382	6.46228e-10	2.33767e-05	up
202482CD11cMacrophage	ncbi_11798	Xiap	1.10733	0.743325	225	473	0.164	0.241	-0.574954	6.49191e-10	2.34838e-05	down
202482CD11cMacrophage	ncbi_240396	Mex3c	0.592995	0.284181	225	473	0.084	0.131	-1.06095	6.78987e-10	2.45617e-05	down
202482CD11cMacrophage	ncbi_19073	Srgn	10.58	14.4416	225	473	0.689	0.892	0.44888	6.93807e-10	2.50978e-05	up
202482CD11cMacrophage	ncbi_74760	Rab3il1	0.226955	0.449368	225	473	0.04	0.171	0.985178	7.02842e-10	2.54246e-05	up
202482CD11cMacrophage	ncbi_109801	Glo1	0.339733	0.200618	225	473	0.053	0.112	-0.759655	7.04166e-10	2.54725e-05	down
202482CD11cMacrophage	ncbi_11534	Adk	0.774132	0.482027	225	473	0.107	0.169	-0.683353	7.10146e-10	2.56888e-05	down
202482CD11cMacrophage	ncbi_11569	AEBP2	0.424392	0.583759	225	473	0.076	0.203	0.459881	7.24675e-10	2.62144e-05	up
202482CD11cMacrophage	ncbi_619605	Zcchc17	0.0732331	0.203469	225	473	0.013	0.123	1.47298	7.63803e-10	2.76298e-05	up
202482CD11cMacrophage	ncbi_227195	Ino80d	0.912919	0.6675	225	473	0.156	0.222	-0.45166	7.71215e-10	2.78979e-05	down
202482CD11cMacrophage	ncbi_327957	Scimp	0	0.276614	225	473	0	0.101	11.4342	7.83876e-10	2.83559e-05	up
202482CD11cMacrophage	ncbi_56515	Rnf138	0.223942	0.334043	225	473	0.036	0.144	0.576695	7.89828e-10	2.85712e-05	up
202482CD11cMacrophage	ncbi_268721	Zswim8	0.472761	0.277551	225	473	0.089	0.133	-0.768143	8.03309e-10	2.90589e-05	down
202482CD11cMacrophage	ncbi_14020	Evi5	0.999283	0.651956	225	473	0.151	0.207	-0.616042	8.40855e-10	3.04171e-05	down
202482CD11cMacrophage	ncbi_208501	Ndufaf8	0.199508	0.258476	225	473	0.031	0.129	0.373414	8.42347e-10	3.04711e-05	up
202482CD11cMacrophage	ncbi_18124	Nr4a3	2.7583	2.05367	225	473	0.329	0.385	-0.425555	8.61396e-10	3.11601e-05	down
202482CD11cMacrophage	ncbi_115487117	Gm51644	0.0602864	0.399546	225	473	0.009	0.133	2.72643	8.63773e-10	3.12461e-05	up
202482CD11cMacrophage	ncbi_22379	Fmnl3	0.205809	0.410839	225	473	0.031	0.152	0.996918	8.66745e-10	3.13536e-05	up
202482CD11cMacrophage	ncbi_14360	Fyn	1.20744	0.698249	225	473	0.169	0.207	-0.790047	8.73651e-10	3.16035e-05	down
202482CD11cMacrophage	ncbi_52065	Mfhas1	1.17966	0.605954	225	473	0.169	0.188	-0.960975	8.75217e-10	3.16601e-05	down
202482CD11cMacrophage	ncbi_20853	Stau1	0.800098	0.528683	225	473	0.133	0.197	-0.597681	8.76081e-10	3.16914e-05	down
202482CD11cMacrophage	ncbi_246696	Slc25a28	1.20487	0.636191	225	473	0.178	0.205	-0.921234	8.78777e-10	3.17889e-05	down
202482CD11cMacrophage	ncbi_232286	Tmf1	0.381679	0.639562	225	473	0.08	0.228	0.744574	8.80881e-10	3.1865e-05	up
202482CD11cMacrophage	ncbi_52837	Tmx4	0.984325	2.12313	225	473	0.107	0.307	1.10891	8.99777e-10	3.25485e-05	up
202482CD11cMacrophage	ncbi_76687	SPCS3	0.55296	0.373103	225	473	0.093	0.161	-0.567476	9.17825e-10	3.32014e-05	down
202482CD11cMacrophage	ncbi_56085	Ubqln1	0.495024	0.318019	225	473	0.084	0.148	-0.638222	9.31283e-10	3.36882e-05	down
202482CD11cMacrophage	ncbi_19941	RPL26	7.24672	11.6805	225	473	0.653	0.85	0.688689	9.50578e-10	3.43862e-05	up
202482CD11cMacrophage	ncbi_24070	Mpdu1	0.100421	0.213132	225	473	0.013	0.112	1.08492	9.63723e-10	3.48617e-05	up
202482CD11cMacrophage	ncbi_77128	Crebrf	1.43607	1.01713	225	473	0.196	0.271	-0.497589	9.75738e-10	3.52964e-05	down
202482CD11cMacrophage	ncbi_216724	Rufy1	0.280741	0.456368	225	473	0.053	0.182	0.700758	9.77674e-10	3.53664e-05	up
202482CD11cMacrophage	ncbi_58203	Zbp1	0.174501	0.370751	225	473	0.022	0.14	1.08678	9.9515e-10	3.59986e-05	up
202482CD11cMacrophage	ncbi_20778	Scarb1	0.126764	0.2824	225	473	0.013	0.116	1.15497	1.0129e-09	3.66406e-05	up
202482CD11cMacrophage	ncbi_18798	Plcb4	0.228784	0.664805	225	473	0.04	0.192	1.53853	1.03759e-09	3.75339e-05	up
202482CD11cMacrophage	ncbi_11783	Apaf1	1.55808	0.737842	225	473	0.2	0.211	-1.07828	1.03811e-09	3.75527e-05	down
202482CD11cMacrophage	ncbi_30948	Bin1	0.433376	0.790405	225	473	0.093	0.258	0.866822	1.07402e-09	3.88517e-05	up
202482CD11cMacrophage	ncbi_60409	Trappc4	0.208563	0.279306	225	473	0.044	0.15	0.421189	1.08552e-09	3.92677e-05	up
202482CD11cMacrophage	ncbi_94043	Tm2d1	0.236546	0.400598	225	473	0.044	0.169	0.759788	1.12646e-09	4.07485e-05	up
202482CD11cMacrophage	ncbi_12912	Creb1	1.46445	1.05094	225	473	0.2	0.288	-0.478637	1.1266e-09	4.07537e-05	down
202482CD11cMacrophage	ncbi_71954	Suds3	0.219433	0.39285	225	473	0.049	0.175	0.839907	1.13155e-09	4.09327e-05	up
202482CD11cMacrophage	ncbi_101513	Mob2	0.524657	0.334896	225	473	0.062	0.137	-0.647508	1.13234e-09	4.09612e-05	down
202482CD11cMacrophage	ncbi_52468	Ctdsp2	0.755859	0.342609	225	473	0.133	0.144	-1.14132	1.1468e-09	4.14845e-05	down
202482CD11cMacrophage	ncbi_140546	Eri3	0.308842	0.564442	225	473	0.049	0.184	0.869747	1.1548e-09	4.17739e-05	up
202482CD11cMacrophage	ncbi_54128	Pmm2	0.113765	0.38288	225	473	0.027	0.165	1.74994	1.16733e-09	4.22269e-05	up
202482CD11cMacrophage	ncbi_246730	Oas1a	0.175039	0.509433	225	473	0.04	0.19	1.54068	1.19006e-09	4.30494e-05	up
202482CD11cMacrophage	ncbi_18792	Plau	0.446357	1.07211	225	473	0.053	0.216	1.264	1.20253e-09	4.35003e-05	up
202482CD11cMacrophage	ncbi_67979	ATAD1	0.206459	0.307984	225	473	0.036	0.142	0.576767	1.22055e-09	4.41521e-05	up
202482CD11cMacrophage	ncbi_50523	Lats2	0.688983	0.978624	225	473	0.12	0.275	0.506223	1.24766e-09	4.51327e-05	up
202482CD11cMacrophage	ncbi_24015	ABCE1	0.173728	0.409925	225	473	0.027	0.156	1.23805	1.25698e-09	4.54701e-05	up
202482CD11cMacrophage	ncbi_50934	Slc7a8	0.665354	0.854761	225	473	0.12	0.262	0.36135	1.30024e-09	4.70349e-05	up
202482CD11cMacrophage	ncbi_80285	Parp9	0.759696	0.541934	225	473	0.116	0.19	-0.487227	1.34962e-09	4.88213e-05	down
202482CD11cMacrophage	ncbi_12262	C1qc	8.30282	13.1058	225	473	0.56	0.789	0.658525	1.35848e-09	4.91415e-05	up
202482CD11cMacrophage	ncbi_67241	Smc6	0.324996	0.447229	225	473	0.062	0.18	0.460469	1.36251e-09	4.92875e-05	up
202482CD11cMacrophage	ncbi_330959	Snapc5	0.189841	0.281792	225	473	0.036	0.137	0.569588	1.36362e-09	4.93275e-05	up
202482CD11cMacrophage	ncbi_101943	Sf3b3	0.426057	0.555088	225	473	0.084	0.209	0.381591	1.36632e-09	4.94254e-05	up
202482CD11cMacrophage	ncbi_21429	Ubtf	0.766892	0.436973	225	473	0.133	0.169	-0.811338	1.39811e-09	5.05754e-05	down
202482CD11cMacrophage	ncbi_13481	Dpm2	0.0582509	0.238939	225	473	0.009	0.121	2.03442	1.42156e-09	5.14236e-05	up
202482CD11cMacrophage	ncbi_100034251	Wfdc18	2.6991	1.77372	225	473	0.253	0.345	-0.605672	1.42322e-09	5.14836e-05	down
202482CD11cMacrophage	ncbi_18023	Nfe2l1	0.504172	0.368109	225	473	0.08	0.152	-0.453675	1.44392e-09	5.22323e-05	down
202482CD11cMacrophage	ncbi_16418	Eif6	0.186197	0.299915	225	473	0.04	0.15	0.687434	1.44677e-09	5.23355e-05	up
202482CD11cMacrophage	ncbi_23962	Oasl2	0.268034	0.687234	225	473	0.044	0.197	1.35806	1.44726e-09	5.23533e-05	up
202482CD11cMacrophage	ncbi_12168	Bmpr2	1.19168	0.788518	225	473	0.16	0.222	-0.595715	1.44928e-09	5.24262e-05	down
202482CD11cMacrophage	ncbi_118567814	Gm53607	0.512945	0.673409	225	473	0.093	0.224	0.392611	1.47585e-09	5.33875e-05	up
202482CD11cMacrophage	ncbi_76763	Mospd2	0.511803	0.733604	225	473	0.098	0.241	0.519329	1.48017e-09	5.35437e-05	up
202482CD11cMacrophage	ncbi_100855	Tbc1d14	1.22384	0.942557	225	473	0.182	0.275	-0.376733	1.49013e-09	5.39038e-05	down
202482CD11cMacrophage	ncbi_50790	Acsl4	1.46325	1.10801	225	473	0.222	0.296	-0.401168	1.4937e-09	5.40332e-05	down
202482CD11cMacrophage	ncbi_21961	TNS1	0.858169	0.54353	225	473	0.102	0.169	-0.658805	1.49579e-09	5.41088e-05	down
202482CD11cMacrophage	ncbi_22628	YWHAG	0.356805	0.580426	225	473	0.076	0.218	0.701819	1.54146e-09	5.57607e-05	up
202482CD11cMacrophage	ncbi_12266	C3	1.41894	0.771362	225	473	0.178	0.211	-0.879253	1.55943e-09	5.64108e-05	down
202482CD11cMacrophage	ncbi_21762	Psmd2	0.613688	0.283237	225	473	0.102	0.131	-1.11522	1.56573e-09	5.66389e-05	down
202482CD11cMacrophage	ncbi_67922	Fam32a	0.399511	0.287214	225	473	0.067	0.14	-0.475967	1.59621e-09	5.77411e-05	down
202482CD11cMacrophage	ncbi_68981	Snrpa1	0.0731917	0.246747	225	473	0.013	0.129	1.7519	1.60016e-09	5.78842e-05	up
202482CD11cMacrophage	ncbi_227120	Plcl1	1.68798	0.789374	225	473	0.191	0.203	-1.09642	1.61678e-09	5.84855e-05	down
202482CD11cMacrophage	ncbi_71458	Bcor	0.929492	0.30048	225	473	0.138	0.121	-1.62885	1.64502e-09	5.95069e-05	down
202482CD11cMacrophage	ncbi_22682	Zfand5	7.51228	10.6467	225	473	0.618	0.839	0.503075	1.68372e-09	6.09069e-05	up
202482CD11cMacrophage	ncbi_83924	Gpr137b	0.316549	0.574486	225	473	0.062	0.207	0.859637	1.68971e-09	6.11237e-05	up
202482CD11cMacrophage	ncbi_14388	Gab1	3.05488	1.35555	225	473	0.329	0.277	-1.17217	1.72632e-09	6.2448e-05	down
202482CD11cMacrophage	ncbi_78455	Helz	0.487666	0.878656	225	473	0.089	0.249	0.849272	1.76999e-09	6.40276e-05	up
202482CD11cMacrophage	ncbi_15258	Hipk2	0.699174	0.974333	225	473	0.129	0.283	0.478706	1.80183e-09	6.51793e-05	up
202482CD11cMacrophage	ncbi_16186	Il2rg	0.336097	0.575922	225	473	0.053	0.19	0.776816	1.81766e-09	6.57522e-05	up
202482CD11cMacrophage	ncbi_623121	Pydc3	1.07828	2.07172	225	473	0.138	0.345	0.942031	1.85886e-09	6.72423e-05	up
202482CD11cMacrophage	ncbi_18036	Nfkbib	0.480598	0.718622	225	473	0.084	0.224	0.580304	1.90084e-09	6.8761e-05	up
202482CD11cMacrophage	ncbi_347722	Agap1	1.16255	0.552875	225	473	0.173	0.178	-1.07214	1.91705e-09	6.93473e-05	down
202482CD11cMacrophage	ncbi_211329	Ncoa7	0.900215	0.676891	225	473	0.142	0.218	-0.411292	1.94204e-09	7.02515e-05	down
202482CD11cMacrophage	ncbi_14747	Cmklr1	0.648457	0.494361	225	473	0.107	0.19	-0.391377	1.98783e-09	7.19079e-05	down
202482CD11cMacrophage	ncbi_399101	Snhg3	0.422929	0.593941	225	473	0.084	0.218	0.489805	2.00393e-09	7.24903e-05	up
202482CD11cMacrophage	ncbi_192170	Eif4a3	0.187825	0.327649	225	473	0.027	0.14	0.802437	2.0359e-09	7.36465e-05	up
202482CD11cMacrophage	ncbi_68465	Adipor2	0.902401	0.687528	225	473	0.142	0.224	-0.392301	2.03979e-09	7.37873e-05	down
202482CD11cMacrophage	ncbi_22720	Zfp62	0.378676	0.528821	225	473	0.076	0.201	0.481706	2.04238e-09	7.38812e-05	up
202482CD11cMacrophage	ncbi_100072	Camta1	0.36643	0.584673	225	473	0.076	0.214	0.673947	2.06329e-09	7.46376e-05	up
202482CD11cMacrophage	ncbi_68441	RRAGA	0.41475	0.683527	225	473	0.089	0.237	0.720619	2.07907e-09	7.52084e-05	up
202482CD11cMacrophage	ncbi_15902	Id2	1.97337	2.96004	225	473	0.24	0.452	0.58493	2.15398e-09	7.79179e-05	up
202482CD11cMacrophage	ncbi_226178	Wbp1l	0.707163	0.402306	225	473	0.111	0.148	-0.813596	2.16408e-09	7.82833e-05	down
202482CD11cMacrophage	ncbi_12142	Prdm1	1.5803	1.19274	225	473	0.178	0.264	-0.405889	2.27528e-09	8.23058e-05	down
202482CD11cMacrophage	ncbi_27277	Golga5	0.203401	0.331977	225	473	0.031	0.146	0.706483	2.28239e-09	8.25631e-05	up
202482CD11cMacrophage	ncbi_13537	Dusp2	0.585653	0.956879	225	473	0.093	0.252	0.708195	2.31098e-09	8.35974e-05	up
202482CD11cMacrophage	ncbi_54338	Slc23a2	0.558986	0.868544	225	473	0.107	0.262	0.635694	2.34531e-09	8.48394e-05	up
202482CD11cMacrophage	ncbi_217826	Kcnk13	0.694893	1.02565	225	473	0.116	0.275	0.561613	2.37381e-09	8.58702e-05	up
202482CD11cMacrophage	ncbi_100038947	SIRPB1	0.331853	0.448799	225	473	0.067	0.184	0.435411	2.37694e-09	8.59836e-05	up
202482CD11cMacrophage	ncbi_67074	Mon2	2.07071	1.50865	225	473	0.284	0.345	-0.45684	2.38818e-09	8.63899e-05	down
202482CD11cMacrophage	ncbi_72515	Wdr43	0.520551	0.24243	225	473	0.076	0.116	-1.10215	2.40709e-09	8.70739e-05	down
202482CD11cMacrophage	ncbi_67054	Paics	0.230138	0.378079	225	473	0.049	0.167	0.715944	2.42411e-09	8.76896e-05	up
202482CD11cMacrophage	ncbi_68002	Sdhaf4	0.0494803	0.225928	225	473	0.009	0.118	2.18866	2.44712e-09	8.85221e-05	up
202482CD11cMacrophage	ncbi_20452	St8sia4	1.92655	2.81642	225	473	0.253	0.461	0.547821	2.48285e-09	8.98147e-05	up
202482CD11cMacrophage	ncbi_67282	Washc3	0.156131	0.408303	225	473	0.031	0.161	1.38631	2.48506e-09	8.98946e-05	up
202482CD11cMacrophage	ncbi_21968	Tom1	0.381169	0.528613	225	473	0.062	0.186	0.471678	2.51035e-09	9.08095e-05	up
202482CD11cMacrophage	ncbi_192160	Casc3	0.276383	0.370557	225	473	0.049	0.156	0.422894	2.52068e-09	9.11831e-05	up
202482CD11cMacrophage	ncbi_53319	Nxf1	0.904967	0.575753	225	473	0.129	0.186	-0.652324	2.57044e-09	9.29833e-05	down
202482CD11cMacrophage	ncbi_78304	Naa38	0.157047	0.220995	225	473	0.027	0.123	0.492549	2.59408e-09	9.38381e-05	up
202482CD11cMacrophage	ncbi_209225	Znf710	0.711188	1.0252	225	473	0.116	0.273	0.527544	2.6063e-09	9.42802e-05	up
202482CD11cMacrophage	ncbi_26409	MAP3K7	0.743797	0.536314	225	473	0.116	0.184	-0.471757	2.63241e-09	9.52247e-05	down
202482CD11cMacrophage	ncbi_74202	Fblim1	0.319256	0.636695	225	473	0.053	0.201	0.995661	2.63303e-09	9.52471e-05	up
202482CD11cMacrophage	ncbi_18584	Pde8a	0.888454	0.608311	225	473	0.116	0.184	-0.546412	2.65112e-09	9.59015e-05	down
202482CD11cMacrophage	ncbi_236312	Pyhin1	0.587938	0.936796	225	473	0.107	0.264	0.67198	2.73831e-09	9.90557e-05	up
202482CD11cMacrophage	ncbi_229534	Pbxip1	0.0911815	0.472129	225	473	0.027	0.173	2.37109	2.7451e-09	9.93011e-05	up
202482CD11cMacrophage	ncbi_215798	Adgrg6	0.841507	0.153175	225	473	0.133	0.063	-2.45703	2.756e-09	9.96955e-05	down
202482CD11cMacrophage	ncbi_434223	Gvin1	0.627604	1.01056	225	473	0.102	0.262	0.68714	2.98096e-09	0.000107833	up
202482CD11cMacrophage	ncbi_12388	CTNND1	1.66702	1.16595	225	473	0.222	0.292	-0.515738	3.02194e-09	0.000109316	down
202482CD11cMacrophage	ncbi_69823	Fyttd1	0.494648	0.340653	225	473	0.084	0.146	-0.537968	3.04104e-09	0.000110007	down
202482CD11cMacrophage	ncbi_231207	CPEB2	2.21587	2.9224	225	473	0.253	0.455	0.399263	3.09239e-09	0.000111864	up
202482CD11cMacrophage	ncbi_53761	Prrc2a	0.703318	0.454921	225	473	0.133	0.18	-0.628451	3.16721e-09	0.000114571	down
202482CD11cMacrophage	ncbi_67838	Dnajb11	0.331602	0.551842	225	473	0.071	0.209	0.734629	3.17204e-09	0.000114745	up
202482CD11cMacrophage	ncbi_56695	Pnkd	0.376118	0.282742	225	473	0.071	0.135	-0.411571	3.24998e-09	0.000117565	down
202482CD11cMacrophage	ncbi_72368	Borcs8	0.0809522	0.214944	225	473	0.013	0.116	1.40771	3.27124e-09	0.000118334	up
202482CD11cMacrophage	ncbi_12229	Btk	0.29892	0.45543	225	473	0.058	0.18	0.607305	3.27144e-09	0.000118341	up
202482CD11cMacrophage	ncbi_18970	Polb	0.344952	0.447339	225	473	0.058	0.175	0.374875	3.28835e-09	0.000118953	up
202482CD11cMacrophage	ncbi_108911	Rcc2	0.653719	0.445102	225	473	0.089	0.154	-0.554432	3.32584e-09	0.000120309	down
202482CD11cMacrophage	ncbi_60504	Il21r	0.243655	0.702289	225	473	0.053	0.214	1.52684	3.39963e-09	0.000122978	up
202482CD11cMacrophage	ncbi_75398	Mrpl32	0.212542	0.29451	225	473	0.044	0.146	0.470377	3.40801e-09	0.000123281	up
202482CD11cMacrophage	ncbi_66244	Nemf	0.643797	0.469199	225	473	0.111	0.184	-0.456322	3.44633e-09	0.000124667	down
202482CD11cMacrophage	ncbi_110391	Qdpr	0.407037	0.19259	225	473	0.049	0.104	-1.07923	3.48548e-09	0.000126084	down
202482CD11cMacrophage	ncbi_71517	Vps35l	0.583943	0.372241	225	473	0.084	0.15	-0.649449	3.50367e-09	0.000126742	down
202482CD11cMacrophage	ncbi_18673	Phb	0.135596	0.292724	225	473	0.022	0.133	1.10965	3.50545e-09	0.000126806	up
202482CD11cMacrophage	ncbi_207521	Dtx4	0.335351	0.534456	225	473	0.062	0.195	0.672238	3.54275e-09	0.000128155	up
202482CD11cMacrophage	ncbi_75646	Rai14	0.56823	0.411141	225	473	0.071	0.142	-0.466745	3.54847e-09	0.000128362	down
202482CD11cMacrophage	ncbi_68193	RPL24	6.82009	9.1541	225	473	0.564	0.795	0.424622	3.70896e-09	0.000134168	up
202482CD11cMacrophage	ncbi_54711	PLAGL2	0.666449	0.463097	225	473	0.08	0.163	-0.525084	3.77516e-09	0.000136563	down
202482CD11cMacrophage	ncbi_74351	DDX23	0.336277	0.439388	225	473	0.071	0.184	0.385746	3.78497e-09	0.000136918	up
202482CD11cMacrophage	ncbi_14248	Flii	0.622462	0.416384	225	473	0.107	0.161	-0.579957	3.89359e-09	0.000140847	down
202482CD11cMacrophage	ncbi_56292	Naa10	0.0945098	0.342306	225	473	0.022	0.15	1.85565	4.07333e-09	0.000147349	up
202482CD11cMacrophage	ncbi_20683	Sp1	0.607226	0.361709	225	473	0.116	0.152	-0.747241	4.10563e-09	0.000148517	down
202482CD11cMacrophage	ncbi_114565	ZBTB21	0.497243	0.649404	225	473	0.102	0.23	0.385099	4.13511e-09	0.000149584	up
202482CD11cMacrophage	ncbi_12842	Col1a1	1.05237	0.685697	225	473	0.16	0.211	-0.617928	4.13855e-09	0.000149708	down
202482CD11cMacrophage	ncbi_67759	Plgrkt	0.33311	0.490747	225	473	0.058	0.178	0.55884	4.17539e-09	0.00015104	up
202482CD11cMacrophage	ncbi_56451	Suclg1	0.0752224	0.227302	225	473	0.013	0.118	1.59409	4.29937e-09	0.000155525	up
202482CD11cMacrophage	ncbi_11501	Adam8	0.936338	0.462736	225	473	0.147	0.154	-1.01668	4.29941e-09	0.000155527	down
202482CD11cMacrophage	ncbi_233979	Tpcn2	1.29541	0.567931	225	473	0.173	0.175	-1.18948	4.33615e-09	0.000156856	down
202482CD11cMacrophage	ncbi_108098	Med21	0.269163	0.39136	225	473	0.044	0.161	0.539847	4.35152e-09	0.000157412	up
202482CD11cMacrophage	ncbi_69804	Tmem147	0.0942088	0.298368	225	473	0.022	0.144	1.66211	4.3695e-09	0.000158062	up
202482CD11cMacrophage	ncbi_353242	Mrpl21	0.088222	0.313312	225	473	0.022	0.148	1.82721	4.54522e-09	0.000164419	up
202482CD11cMacrophage	ncbi_67267	Uqcc2	0.293755	0.378004	225	473	0.053	0.163	0.363679	4.58664e-09	0.000165917	up
202482CD11cMacrophage	ncbi_56786	Tmem9b	0.34498	0.264107	225	473	0.049	0.125	-0.385262	4.64708e-09	0.000168104	down
202482CD11cMacrophage	ncbi_231769	Sfswap	0.723387	0.540395	225	473	0.116	0.186	-0.420686	4.67157e-09	0.000168989	down
202482CD11cMacrophage	ncbi_68479	PHF5A	0.194896	0.311109	225	473	0.04	0.146	0.674435	4.74577e-09	0.000171674	up
202482CD11cMacrophage	ncbi_208718	Dis3l2	0.691504	0.998185	225	473	0.116	0.266	0.529505	4.7713e-09	0.000172597	up
202482CD11cMacrophage	ncbi_69672	Txndc15	0.269046	0.184457	225	473	0.044	0.106	-0.544327	4.78425e-09	0.000173066	down
202482CD11cMacrophage	ncbi_192654	Pla2g15	0.474586	0.675853	225	473	0.08	0.216	0.509948	4.79696e-09	0.000173525	up
202482CD11cMacrophage	ncbi_114664	Hsd17b11	0.762104	0.410236	225	473	0.093	0.142	-0.893371	4.89714e-09	0.000177149	down
202482CD11cMacrophage	ncbi_76688	Arfrp1	0.138504	0.288946	225	473	0.022	0.133	1.06033	4.92292e-09	0.000178082	up
202482CD11cMacrophage	ncbi_23845	Clec5a	0.178344	0.280403	225	473	0.022	0.123	0.652543	4.92851e-09	0.000178284	up
202482CD11cMacrophage	ncbi_20926	Supt6h	0.444402	0.728492	225	473	0.089	0.235	0.71292	5.11611e-09	0.00018507	up
202482CD11cMacrophage	ncbi_100039864	Snhg12	0.261073	0.376209	225	473	0.049	0.159	0.52691	5.12543e-09	0.000185407	up
202482CD11cMacrophage	ncbi_230721	PABPC4	0.12783	0.325893	225	473	0.022	0.137	1.34949	5.22035e-09	0.000188841	up
202482CD11cMacrophage	ncbi_16668	Krt18	1.53179	1.10664	225	473	0.213	0.283	-0.468987	5.25504e-09	0.000190096	down
202482CD11cMacrophage	ncbi_12825	Col3a1	1.87715	1.21303	225	473	0.276	0.307	-0.62989	5.32121e-09	0.00019249	down
202482CD11cMacrophage	ncbi_226747	Ahctf1	0.307616	0.511501	225	473	0.058	0.184	0.733423	5.3643e-09	0.000194048	up
202482CD11cMacrophage	ncbi_74451	Pgs1	0.537094	0.417277	225	473	0.093	0.175	-0.364092	5.36572e-09	0.0001941	down
202482CD11cMacrophage	ncbi_217262	Abca9	2.84148	1.85047	225	473	0.378	0.397	-0.618721	5.62486e-09	0.000203474	down
202482CD11cMacrophage	ncbi_433256	Acsl5	0.217233	0.320363	225	473	0.04	0.142	0.560252	5.64748e-09	0.000204292	up
202482CD11cMacrophage	ncbi_11492	Adam19	0.863137	1.25593	225	473	0.12	0.281	0.541038	5.68685e-09	0.000205716	up
202482CD11cMacrophage	ncbi_12752	Cln3	0.272484	0.427328	225	473	0.053	0.173	0.64898	5.76346e-09	0.000208487	up
202482CD11cMacrophage	ncbi_270198	Pfkfb4	0.147247	0.422971	225	473	0.027	0.152	1.52169	5.78891e-09	0.000209408	up
202482CD11cMacrophage	ncbi_380732	Milr1	0.241016	0.421923	225	473	0.049	0.169	0.807596	5.95262e-09	0.00021533	up
202482CD11cMacrophage	ncbi_12894	Cpt1a	0.351796	0.455445	225	473	0.062	0.169	0.372447	6.03886e-09	0.00021845	up
202482CD11cMacrophage	ncbi_12952	Cry1	0.288648	0.544534	225	473	0.058	0.192	0.915474	6.12545e-09	0.000221582	up
202482CD11cMacrophage	ncbi_213993	Ccdc186	0.208644	0.354574	225	473	0.044	0.159	0.764759	6.1463e-09	0.000222336	up
202482CD11cMacrophage	ncbi_266781	Snx17	0.213656	0.317781	225	473	0.036	0.146	0.57252	6.17873e-09	0.000223509	up
202482CD11cMacrophage	ncbi_230648	Efcab14	0.21537	0.353767	225	473	0.031	0.137	0.715721	6.18358e-09	0.000223685	up
202482CD11cMacrophage	ncbi_14651	Hagh	0.0968824	0.216294	225	473	0.018	0.118	1.15786	6.3986e-09	0.000231463	up
202482CD11cMacrophage	ncbi_100038882	Isg15	0.255333	0.626056	225	473	0.049	0.195	1.29358	6.42756e-09	0.000232511	up
202482CD11cMacrophage	ncbi_76497	Ppp1r11	0.24978	0.380696	225	473	0.053	0.165	0.607785	6.46843e-09	0.000233989	up
202482CD11cMacrophage	ncbi_57916	Tnfrsf13b	0.191099	0.256184	225	473	0.022	0.114	0.422667	6.47939e-09	0.000234385	up
202482CD11cMacrophage	ncbi_51897	Atg13	0.212665	0.313948	225	473	0.04	0.142	0.561726	6.49412e-09	0.000234918	up
202482CD11cMacrophage	ncbi_105243448	Gm26849	0.464074	0.79736	225	473	0.08	0.226	0.780747	6.66642e-09	0.000241151	up
202482CD11cMacrophage	ncbi_102103	Mtus1	0.371526	0.690928	225	473	0.058	0.197	0.894891	6.76061e-09	0.000244558	up
202482CD11cMacrophage	ncbi_69993	CHN2	1.19512	0.751653	225	473	0.147	0.211	-0.668949	6.80108e-09	0.000246022	down
202482CD11cMacrophage	ncbi_13654	Egr2	0.864028	0.514506	225	473	0.133	0.173	-0.747777	6.81212e-09	0.000246422	down
202482CD11cMacrophage	ncbi_19352	Rabggtb	0.131071	0.248424	225	473	0.018	0.112	0.921937	7.00698e-09	0.000253471	up
202482CD11cMacrophage	ncbi_69639	Exosc8	0.0849823	0.258827	225	473	0.022	0.14	1.60561	7.05863e-09	0.000255339	up
202482CD11cMacrophage	ncbi_107975	Pacs1	1.26734	0.905432	225	473	0.169	0.237	-0.485078	7.09447e-09	0.000256635	down
202482CD11cMacrophage	ncbi_72512	Sting1	0.299572	0.216138	225	473	0.036	0.112	-0.47076	7.40763e-09	0.000267964	down
202482CD11cMacrophage	ncbi_58244	Stx6	0.417769	0.589319	225	473	0.071	0.197	0.49624	7.41722e-09	0.00026831	up
202482CD11cMacrophage	ncbi_22029	Traf1	0.530481	0.998395	225	473	0.093	0.254	0.912182	7.4284e-09	0.000268715	up
202482CD11cMacrophage	ncbi_83701	Srrt	0.294642	0.403383	225	473	0.058	0.173	0.453054	7.57314e-09	0.000273951	up
202482CD11cMacrophage	ncbi_12764	Cmas	0.28168	0.372877	225	473	0.044	0.15	0.404516	7.65838e-09	0.000277034	up
202482CD11cMacrophage	ncbi_11502	Adam9	1.21559	0.863501	225	473	0.204	0.252	-0.493343	7.67311e-09	0.000277567	down
202482CD11cMacrophage	ncbi_66848	Fuca2	0.174203	0.336803	225	473	0.04	0.159	0.950737	7.88986e-09	0.000285408	up
202482CD11cMacrophage	ncbi_20815	Srpk1	0.177994	0.292965	225	473	0.027	0.127	0.718586	7.94887e-09	0.000287543	up
202482CD11cMacrophage	ncbi_30939	Pttg1	0.266648	0.420285	225	473	0.049	0.161	0.656231	7.99466e-09	0.000289199	up
202482CD11cMacrophage	ncbi_23890	Gpr34	0.438865	0.633658	225	473	0.08	0.211	0.529825	8.00124e-09	0.000289437	up
202482CD11cMacrophage	ncbi_50709	H1-4	0.482015	1.12279	225	473	0.071	0.233	1.21976	8.09651e-09	0.000292883	up
202482CD11cMacrophage	ncbi_67973	Mphosph10	0.174796	0.384104	225	473	0.027	0.142	1.13538	8.88741e-09	0.000321493	up
202482CD11cMacrophage	ncbi_19106	Eif2ak2	0.587313	0.756838	225	473	0.093	0.222	0.365801	8.98745e-09	0.000325112	up
202482CD11cMacrophage	ncbi_56428	Mtch2	0.165624	0.368254	225	473	0.04	0.165	1.15231	9.21446e-09	0.000333324	up
202482CD11cMacrophage	ncbi_100434	Slc44a1	0.393505	0.582338	225	473	0.067	0.192	0.565355	9.22517e-09	0.000333711	up
202482CD11cMacrophage	ncbi_105243315	Gm39272	0.330524	0.445144	225	473	0.067	0.18	0.429406	9.38825e-09	0.000339611	up
202482CD11cMacrophage	ncbi_19330	Rab18	0.535393	0.355287	225	473	0.084	0.146	-0.591477	9.3971e-09	0.000339931	down
202482CD11cMacrophage	ncbi_30931	Tor1a	0.0647363	0.293256	225	473	0.018	0.142	2.17778	9.39836e-09	0.000339976	up
202482CD11cMacrophage	ncbi_52245	Commd2	0.150079	0.234794	225	473	0.031	0.131	0.645329	9.49742e-09	0.00034356	up
202482CD11cMacrophage	ncbi_102122	Psme3ip1	0.432271	0.243572	225	473	0.071	0.118	-0.827333	9.75607e-09	0.000352916	down
202482CD11cMacrophage	ncbi_67338	Rffl	0.895673	0.535131	225	473	0.147	0.18	-0.742972	9.76176e-09	0.000353122	down
202482CD11cMacrophage	ncbi_353187	Nr1d2	0.851542	0.657286	225	473	0.156	0.218	-0.373506	9.82228e-09	0.000355311	down
202482CD11cMacrophage	ncbi_17308	Mgat1	0.701002	0.304038	225	473	0.12	0.125	-1.2049	9.83072e-09	0.000355616	down
202482CD11cMacrophage	ncbi_13382	Dld	0.226424	0.352288	225	473	0.036	0.146	0.637498	9.86516e-09	0.000356862	up
202482CD11cMacrophage	ncbi_319604	FAM168A	1.00684	0.643207	225	473	0.156	0.199	-0.646398	1.01751e-08	0.000368073	down
202482CD11cMacrophage	ncbi_53356	Eif3g	0.185531	0.289389	225	473	0.036	0.137	0.641068	1.08472e-08	0.000392387	up
202482CD11cMacrophage	ncbi_56697	Akap10	0.473741	0.748823	225	473	0.071	0.209	0.660416	1.08485e-08	0.000392435	up
202482CD11cMacrophage	ncbi_70533	BTF3L4	0.147841	0.291329	225	473	0.031	0.142	0.978125	1.08772e-08	0.000393471	up
202482CD11cMacrophage	ncbi_12400	Cbfb	0.498899	0.690908	225	473	0.093	0.224	0.469667	1.09155e-08	0.000394859	up
202482CD11cMacrophage	ncbi_71990	Ddx54	0.258538	0.389285	225	473	0.049	0.159	0.590265	1.09412e-08	0.000395787	up
202482CD11cMacrophage	ncbi_68721	C11orf1	0.131186	0.301393	225	473	0.018	0.118	1.19941	1.10049e-08	0.00039809	up
202482CD11cMacrophage	ncbi_81018	Rnf114	0.513491	0.385471	225	473	0.089	0.152	-0.413626	1.10549e-08	0.000399899	down
202482CD11cMacrophage	ncbi_21341	Taf1c	0.0890667	0.185901	225	473	0.013	0.104	1.06073	1.10691e-08	0.000400414	up
202482CD11cMacrophage	ncbi_16880	Lifr	1.31491	0.93872	225	473	0.204	0.254	-0.48615	1.10921e-08	0.000401245	down
202482CD11cMacrophage	ncbi_75553	Zc3h14	0.144572	0.313286	225	473	0.027	0.135	1.11515	1.15634e-08	0.000418294	up
202482CD11cMacrophage	ncbi_68066	Slc25a39	0.117155	0.371597	225	473	0.031	0.163	1.66448	1.1604e-08	0.000419762	up
202482CD11cMacrophage	ncbi_193740	Hspa1a	1.7586	4.43777	225	473	0.191	0.416	1.33536	1.20799e-08	0.000436977	up
202482CD11cMacrophage	ncbi_105244799	Gm40346	0.437858	0.278443	225	473	0.067	0.127	-0.652893	1.23829e-08	0.000447938	down
202482CD11cMacrophage	ncbi_68999	Anapc10	0.164124	0.503968	225	473	0.036	0.171	1.61795	1.24174e-08	0.000449187	up
202482CD11cMacrophage	ncbi_16691	Krt8	1.32656	0.891685	225	473	0.191	0.237	-0.57303	1.24393e-08	0.00044998	down
202482CD11cMacrophage	ncbi_107939	Pom121	0.124343	0.256391	225	473	0.022	0.125	1.04342	1.2934e-08	0.000467876	up
202482CD11cMacrophage	ncbi_97112	Nmd3	0.273605	0.354198	225	473	0.049	0.146	0.372344	1.29649e-08	0.000468993	up
202482CD11cMacrophage	ncbi_22590	Xpa	0.196414	0.290279	225	473	0.036	0.135	0.563305	1.29676e-08	0.000469088	up
202482CD11cMacrophage	ncbi_67387	Unc50	0.0403571	0.267769	225	473	0.009	0.121	2.72706	1.29878e-08	0.00046982	up
202482CD11cMacrophage	ncbi_14792	Lpcat3	0.640237	0.342674	225	473	0.089	0.131	-0.901575	1.30373e-08	0.000471611	down
202482CD11cMacrophage	ncbi_19230	Twf1	0.12102	0.361791	225	473	0.018	0.131	1.57912	1.31833e-08	0.000476892	up
202482CD11cMacrophage	ncbi_12494	Cd38	3.34827	1.65835	225	473	0.284	0.271	-1.01363	1.32771e-08	0.000480285	down
202482CD11cMacrophage	ncbi_328417	Parp4	0.213917	0.318369	225	473	0.036	0.135	0.573432	1.34909e-08	0.000488022	up
202482CD11cMacrophage	ncbi_27096	Trappc3	0.055986	0.25623	225	473	0.013	0.127	2.19229	1.35531e-08	0.000490268	up
202482CD11cMacrophage	ncbi_18591	Pdgfb	0.417929	0.856675	225	473	0.076	0.228	1.03531	1.35576e-08	0.000490432	up
202482CD11cMacrophage	ncbi_56447	COPZ1	0.448874	0.282324	225	473	0.053	0.121	-0.66877	1.35874e-08	0.000491511	down
202482CD11cMacrophage	ncbi_225160	Thoc1	0.280497	0.372709	225	473	0.053	0.154	0.409939	1.38358e-08	0.000500498	up
202482CD11cMacrophage	ncbi_219024	Pip4p1	0.227196	0.431694	225	473	0.049	0.173	0.925772	1.41301e-08	0.000511143	up
202482CD11cMacrophage	ncbi_73945	Otud4	0.364521	0.524298	225	473	0.058	0.171	0.524262	1.4582e-08	0.000527489	up
202482CD11cMacrophage	ncbi_66493	Mrpl51	0.0627808	0.308236	225	473	0.018	0.142	2.29381	1.49254e-08	0.000539911	up
202482CD11cMacrophage	ncbi_100382	AW011738	0.152139	0.542016	225	473	0.027	0.156	1.83227	1.50156e-08	0.000543175	up
202482CD11cMacrophage	ncbi_19703	Renbp	0.381772	0.49489	225	473	0.071	0.182	0.37431	1.51788e-08	0.000549076	up
202482CD11cMacrophage	ncbi_246256	Fcgr4	0.508816	0.273568	225	473	0.089	0.123	-0.894999	1.52678e-08	0.000552297	down
202482CD11cMacrophage	ncbi_11837	Rplp0	6.93695	9.92826	225	473	0.556	0.78	0.517233	1.53082e-08	0.00055376	up
202482CD11cMacrophage	ncbi_319622	Itpripl2	0.57153	0.21214	225	473	0.076	0.104	-1.42938	1.53694e-08	0.000555972	down
202482CD11cMacrophage	ncbi_241633	ATP8B4	1.38349	0.996632	225	473	0.182	0.256	-0.473136	1.53998e-08	0.000557072	down
202482CD11cMacrophage	ncbi_76137	Mcur1	0.261396	0.35772	225	473	0.044	0.144	0.452442	1.58667e-08	0.000573962	up
202482CD11cMacrophage	ncbi_216134	Pdxk	0.598512	0.463511	225	473	0.093	0.169	-0.368708	1.625e-08	0.000587827	down
202482CD11cMacrophage	ncbi_14976	Pfdn6	0.124717	0.279415	225	473	0.031	0.144	1.16312	1.63899e-08	0.000592889	up
202482CD11cMacrophage	ncbi_56295	Higd1a	0.307982	0.405166	225	473	0.067	0.178	0.395553	1.65294e-08	0.000597933	up
202482CD11cMacrophage	ncbi_22088	Tsg101	0.240303	0.339139	225	473	0.044	0.146	0.496849	1.65639e-08	0.000599183	up
202482CD11cMacrophage	ncbi_17210	Mcl1	8.57445	11.2909	225	473	0.702	0.89	0.397039	1.6624e-08	0.000601355	up
202482CD11cMacrophage	ncbi_50995	Uba2	0.139243	0.372126	225	473	0.031	0.154	1.41754	1.66481e-08	0.000602228	up
202482CD11cMacrophage	ncbi_19942	RPL27	7.63303	11.2916	225	473	0.636	0.825	0.56491	1.68126e-08	0.000608179	up
202482CD11cMacrophage	ncbi_14894	CFAP20	0.274974	0.381809	225	473	0.036	0.142	0.473411	1.69666e-08	0.000613751	up
202482CD11cMacrophage	ncbi_23900	Hcst	0.120658	0.221203	225	473	0.022	0.116	0.873903	1.69835e-08	0.000614361	up
202482CD11cMacrophage	ncbi_17126	Smad2	0.341689	0.638435	225	473	0.067	0.203	0.901661	1.71909e-08	0.000621862	up
202482CD11cMacrophage	ncbi_52530	Nhp2	0.200263	0.293772	225	473	0.036	0.135	0.55257	1.72523e-08	0.000624084	up
202482CD11cMacrophage	ncbi_70611	Fbxo33	0.570661	0.399084	225	473	0.098	0.152	-0.515834	1.7344e-08	0.000627403	down
202482CD11cMacrophage	ncbi_53381	Prdx4	0.32462	0.42123	225	473	0.053	0.154	0.375755	1.74901e-08	0.000632688	up
202482CD11cMacrophage	ncbi_269951	Idh2	0.309712	0.445125	225	473	0.053	0.167	0.52314	1.77594e-08	0.000642429	up
202482CD11cMacrophage	ncbi_67706	Tmem179b	0.225832	0.349827	225	473	0.049	0.159	0.631164	1.7986e-08	0.000650625	up
202482CD11cMacrophage	ncbi_212114	Nhlrc3	0.0876284	0.326078	225	473	0.018	0.133	1.89454	1.80207e-08	0.000651881	up
202482CD11cMacrophage	ncbi_67509	Saysd1	0.173078	0.263858	225	473	0.031	0.127	0.608048	1.81433e-08	0.000656316	up
202482CD11cMacrophage	ncbi_68731	Rbfa	0.14805	0.270954	225	473	0.022	0.125	0.871527	1.83535e-08	0.000663921	up
202482CD11cMacrophage	ncbi_16337	Insr	1.00732	0.657282	225	473	0.142	0.192	-0.61586	1.87201e-08	0.000677181	down
202482CD11cMacrophage	ncbi_67231	Tbc1d20	0.219046	0.422057	225	473	0.044	0.165	0.945885	1.92443e-08	0.000696144	up
202482CD11cMacrophage	ncbi_233410	Znf592	0.244235	0.371406	225	473	0.04	0.148	0.604529	1.94692e-08	0.00070428	up
202482CD11cMacrophage	ncbi_66317	Wdr61	0.0820298	0.281851	225	473	0.013	0.118	1.77947	1.94854e-08	0.000704865	up
202482CD11cMacrophage	ncbi_217305	Cd300ld	0.274375	0.401039	225	473	0.049	0.156	0.547427	1.94957e-08	0.000705236	up
202482CD11cMacrophage	ncbi_258571	OR5M3	1.04664	0.458684	225	473	0.173	0.154	-1.19002	1.96221e-08	0.000709808	down
202482CD11cMacrophage	ncbi_270106	Rpl13	13.8718	18.6545	225	473	0.72	0.901	0.427367	1.96591e-08	0.000711149	up
202482CD11cMacrophage	ncbi_14958	H1-0	0.573354	0.41499	225	473	0.071	0.144	-0.466256	1.98246e-08	0.000717136	down
202482CD11cMacrophage	ncbi_94219	Cnnm2	1.31239	0.562908	225	473	0.164	0.159	-1.22108	2.00003e-08	0.000723491	down
202482CD11cMacrophage	ncbi_54645	Gripap1	0.760227	0.564019	225	473	0.129	0.19	-0.430619	2.09351e-08	0.000757305	down
202482CD11cMacrophage	ncbi_70110	Ifi35	0.136998	0.265072	225	473	0.027	0.131	0.951721	2.10082e-08	0.000759949	up
202482CD11cMacrophage	ncbi_66836	Tmem223	0.205383	0.274278	225	473	0.027	0.121	0.417145	2.10842e-08	0.000762699	up
202482CD11cMacrophage	ncbi_102636048	Gm38485	0.705219	0.472067	225	473	0.098	0.159	-0.578979	2.13146e-08	0.000771036	down
202482CD11cMacrophage	ncbi_207565	Camkk2	0.628976	0.369404	225	473	0.107	0.142	-0.767643	2.1452e-08	0.000776006	down
202482CD11cMacrophage	ncbi_19286	Pts	0.242124	0.32228	225	473	0.049	0.15	0.412422	2.17405e-08	0.000786441	up
202482CD11cMacrophage	ncbi_102638637	Gm35154	0.768504	1.02857	225	473	0.124	0.266	0.420466	2.18595e-08	0.000790747	up
202482CD11cMacrophage	ncbi_170718	Idh3B	0.146703	0.266958	225	473	0.031	0.133	0.863276	2.19666e-08	0.000794621	up
202482CD11cMacrophage	ncbi_387524	Znrf2	0.410486	0.58093	225	473	0.076	0.195	0.50093	2.21084e-08	0.000799751	up
202482CD11cMacrophage	ncbi_23849	Klf6	9.3313	12.1075	225	473	0.658	0.856	0.375745	2.26124e-08	0.000817981	up
202482CD11cMacrophage	ncbi_11480	Acvr2a	0.646082	0.95143	225	473	0.107	0.249	0.558307	2.28326e-08	0.000825945	up
202482CD11cMacrophage	ncbi_74039	Nfam1	0.342825	0.566035	225	473	0.076	0.205	0.723251	2.29032e-08	0.000828501	up
202482CD11cMacrophage	ncbi_69731	Gemin7	0.129985	0.223616	225	473	0.022	0.118	0.782213	2.29895e-08	0.000831623	up
202482CD11cMacrophage	ncbi_12843	Col1a2	1.46238	0.569152	225	473	0.196	0.167	-1.36128	2.31222e-08	0.000836423	down
202482CD11cMacrophage	ncbi_66895	Pxdc1	0.274324	0.587114	225	473	0.044	0.178	1.09748	2.31645e-08	0.000837954	up
202482CD11cMacrophage	ncbi_18636	Cfp	0.618984	0.430778	225	473	0.089	0.15	-0.522855	2.32461e-08	0.000840905	down
202482CD11cMacrophage	ncbi_118567819	Gm53610	0.36394	0.504566	225	473	0.058	0.167	0.471231	2.38065e-08	0.000861175	up
202482CD11cMacrophage	ncbi_52874	Pum3	0.208821	0.302767	225	473	0.031	0.127	0.535724	2.39625e-08	0.00086682	up
202482CD11cMacrophage	ncbi_17876	Myef2	0.161822	0.486496	225	473	0.036	0.169	1.58742	2.4112e-08	0.000872228	up
202482CD11cMacrophage	ncbi_19058	PPP3R1	0.791336	0.269785	225	473	0.111	0.108	-1.55213	2.42308e-08	0.000876525	down
202482CD11cMacrophage	ncbi_70675	Vcpip1	0.555411	0.361386	225	473	0.098	0.146	-0.619878	2.45598e-08	0.000888426	down
202482CD11cMacrophage	ncbi_72108	Ddhd2	0.676267	0.314055	225	473	0.089	0.129	-1.10633	2.4857e-08	0.000899177	down
202482CD11cMacrophage	ncbi_108937	Rnf169	1.79872	1.27502	225	473	0.258	0.309	-0.496425	2.53271e-08	0.000916184	down
202482CD11cMacrophage	ncbi_69920	POLR2I	0.112082	0.296975	225	473	0.018	0.123	1.40498	2.54997e-08	0.000922428	up
202482CD11cMacrophage	ncbi_70650	Zcchc8	0.469945	0.331965	225	473	0.084	0.144	-0.501335	2.57277e-08	0.000930672	down
202482CD11cMacrophage	ncbi_67123	Ubap1	0.331915	0.430484	225	473	0.058	0.163	0.37505	2.57825e-08	0.000932657	up
202482CD11cMacrophage	ncbi_18783	Pla2g4a	0.267073	0.509555	225	473	0.049	0.171	0.931745	2.5819e-08	0.000933976	up
202482CD11cMacrophage	ncbi_17087	Ly96	0.408238	0.234152	225	473	0.084	0.116	-0.801703	2.69115e-08	0.000973498	down
202482CD11cMacrophage	ncbi_18479	Pak1	0.353151	0.470964	225	473	0.058	0.171	0.415226	2.71451e-08	0.000981946	up
202482CD11cMacrophage	ncbi_68801	Elovl5	1.07753	0.698836	225	473	0.173	0.209	-0.624635	2.76812e-08	0.00100134	down
202482CD11cMacrophage	ncbi_11772	Ap2a2	1.59653	1.19526	225	473	0.24	0.294	-0.417587	2.77319e-08	0.00100317	down
202482CD11cMacrophage	ncbi_11565	Adss1	0.16553	0.365247	225	473	0.031	0.146	1.1413	2.82821e-08	0.00102308	up
202482CD11cMacrophage	ncbi_20115	RPS7	7.26919	11.3276	225	473	0.556	0.774	0.639973	2.85147e-08	0.00103149	up
202482CD11cMacrophage	ncbi_15078	His3.3A	4.96371	7.05535	225	473	0.542	0.765	0.507292	2.89449e-08	0.00104705	up
202482CD11cMacrophage	ncbi_52538	Acaa2	0.155328	0.221311	225	473	0.036	0.127	0.510477	2.91389e-08	0.00105407	up
202482CD11cMacrophage	ncbi_11908	Atf1	0.273441	0.377387	225	473	0.058	0.161	0.46467	2.95963e-08	0.00107062	up
202482CD11cMacrophage	ncbi_21848	Trim24	0.402483	0.614459	225	473	0.067	0.188	0.610267	3.0233e-08	0.00109365	up
202482CD11cMacrophage	ncbi_67775	Rtp4	0.316583	0.492194	225	473	0.053	0.171	0.636478	3.0373e-08	0.00109871	up
202482CD11cMacrophage	ncbi_68507	Ppfia4	0.202563	0.466812	225	473	0.036	0.156	1.20407	3.06804e-08	0.00110983	up
202482CD11cMacrophage	ncbi_71997	Smg9	0.167075	0.272258	225	473	0.031	0.127	0.704145	3.07819e-08	0.0011135	up
202482CD11cMacrophage	ncbi_12070	Bex3	0.091296	0.259811	225	473	0.018	0.123	1.50782	3.12413e-08	0.00113012	up
202482CD11cMacrophage	ncbi_76233	Dnttip1	0.26013	0.356149	225	473	0.036	0.133	0.453098	3.1287e-08	0.00113177	up
202482CD11cMacrophage	ncbi_13025	Ctla2b	0.613736	0.841595	225	473	0.093	0.222	0.455445	3.13789e-08	0.0011351	up
202482CD11cMacrophage	ncbi_320634	Ocrl	0.743679	0.554947	225	473	0.129	0.186	-0.422264	3.32057e-08	0.00120118	down
202482CD11cMacrophage	ncbi_17125	Smad1	0.281375	0.396609	225	473	0.049	0.156	0.495075	3.37447e-08	0.00122068	up
202482CD11cMacrophage	ncbi_20103	Rps5	7.57278	10.6899	225	473	0.569	0.786	0.497347	3.43651e-08	0.00124312	up
202482CD11cMacrophage	ncbi_66185	Virma	0.450999	0.339354	225	473	0.062	0.133	-0.410225	3.44811e-08	0.00124732	down
202482CD11cMacrophage	ncbi_12443	Ccnd1	0.27511	0.512075	225	473	0.044	0.163	0.896103	3.4618e-08	0.00125227	up
202482CD11cMacrophage	ncbi_50778	Rgs1	9.968	14.6146	225	473	0.551	0.772	0.552034	3.5023e-08	0.00126692	up
202482CD11cMacrophage	ncbi_72508	Rps6kb1	0.317625	0.489658	225	473	0.062	0.18	0.624291	3.52497e-08	0.00127512	up
202482CD11cMacrophage	ncbi_19062	Inpp5k	0.681444	0.356213	225	473	0.093	0.142	-0.935662	3.52822e-08	0.0012763	down
202482CD11cMacrophage	ncbi_66242	Mrps16	0.183621	0.379605	225	473	0.036	0.148	1.04736	3.52997e-08	0.00127693	up
202482CD11cMacrophage	ncbi_17188	Maz	0.125126	0.221896	225	473	0.018	0.106	0.825996	3.54042e-08	0.00128071	up
202482CD11cMacrophage	ncbi_67201	Glod4	0.0707769	0.260765	225	473	0.013	0.116	1.87992	3.58704e-08	0.00129758	up
202482CD11cMacrophage	ncbi_68813	Dock5	0.237982	0.387906	225	473	0.04	0.146	0.704622	3.60205e-08	0.001303	up
202482CD11cMacrophage	ncbi_192231	Hexim1	0.833034	0.567229	225	473	0.142	0.192	-0.554364	3.6087e-08	0.00130541	down
202482CD11cMacrophage	ncbi_13350	Dgat1	0.896469	0.529173	225	473	0.138	0.178	-0.760404	3.61038e-08	0.00130602	down
202482CD11cMacrophage	ncbi_70047	Trnt1	0.214935	0.312775	225	473	0.04	0.137	0.541019	3.63739e-08	0.00131579	up
202482CD11cMacrophage	ncbi_73689	Bloc1s2	0.0556739	0.204321	225	473	0.013	0.116	1.87388	3.64277e-08	0.00131774	up
202482CD11cMacrophage	ncbi_11727	Ang	0.0746764	0.366187	225	473	0.018	0.137	2.29232	3.64888e-08	0.00131995	up
202482CD11cMacrophage	ncbi_68052	RPS13	8.05012	12.5357	225	473	0.591	0.799	0.638958	3.69086e-08	0.00133513	up
202482CD11cMacrophage	ncbi_56207	Uchl5	0.286412	0.462664	225	473	0.062	0.18	0.691683	3.71071e-08	0.00134231	up
202482CD11cMacrophage	ncbi_69035	Zdhhc3	0.309565	0.223489	225	473	0.036	0.104	-0.469859	3.7584e-08	0.00135956	down
202482CD11cMacrophage	ncbi_74868	Tmem65	0.542906	0.964706	225	473	0.089	0.237	0.82927	3.84146e-08	0.00138961	up
202482CD11cMacrophage	ncbi_67840	Mrpl57	0.141775	0.315957	225	473	0.027	0.135	1.15556	3.87504e-08	0.00140176	up
202482CD11cMacrophage	ncbi_23996	Psmc4	0.184886	0.263477	225	473	0.04	0.133	0.510807	3.89023e-08	0.00140725	up
202482CD11cMacrophage	ncbi_26572	Cops3	0.235668	0.331716	225	473	0.04	0.133	0.493016	3.94735e-08	0.00142791	up
202482CD11cMacrophage	ncbi_72198	Mtrex	0.211545	0.420439	225	473	0.04	0.154	0.990593	3.96788e-08	0.00143534	up
202482CD11cMacrophage	ncbi_69792	Med6	0.151764	0.339047	225	473	0.027	0.133	1.15913	3.97364e-08	0.00143743	up
202482CD11cMacrophage	ncbi_13178	Dck	0.441399	0.288115	225	473	0.053	0.112	-0.615264	4.01257e-08	0.00145151	down
202482CD11cMacrophage	ncbi_66364	Pigbos1	0.0835328	0.263622	225	473	0.018	0.125	1.65687	4.09838e-08	0.00148255	up
202482CD11cMacrophage	ncbi_17722	ND6	1.20428	0.893736	225	473	0.196	0.256	-0.430208	4.10712e-08	0.00148571	down
202482CD11cMacrophage	ncbi_100040416	Rpl13	0.0605223	0.1966	225	473	0.013	0.114	1.69808	4.13731e-08	0.00149663	up
202482CD11cMacrophage	ncbi_11841	ARF2	0.295214	0.606183	225	473	0.058	0.19	1.03774	4.17806e-08	0.00151137	up
202482CD11cMacrophage	ncbi_74326	HNRNPR	0.375418	0.488694	225	473	0.071	0.182	0.380345	4.2644e-08	0.0015426	up
202482CD11cMacrophage	ncbi_67526	Atg12	0.219521	0.321025	225	473	0.04	0.135	0.548123	4.29819e-08	0.00155483	up
202482CD11cMacrophage	ncbi_224938	Pja2	0.3998	0.288938	225	473	0.062	0.125	-0.468381	4.47441e-08	0.00161857	down
202482CD11cMacrophage	ncbi_72938	Hspb11	0.126311	0.240151	225	473	0.022	0.116	0.926422	4.48443e-08	0.0016222	up
202482CD11cMacrophage	ncbi_13001	CSNK2B	0.150945	0.26749	225	473	0.027	0.123	0.825041	4.50528e-08	0.00162974	up
202482CD11cMacrophage	ncbi_67755	Ddx47	0.155102	0.25917	225	473	0.031	0.127	0.740311	4.61135e-08	0.00166811	up
202482CD11cMacrophage	ncbi_19718	Rfc2	0.218579	0.310847	225	473	0.036	0.133	0.507858	4.63402e-08	0.00167631	up
202482CD11cMacrophage	ncbi_27399	Ip6k1	1.03927	0.629025	225	473	0.173	0.201	-0.724291	4.71129e-08	0.00170426	down
202482CD11cMacrophage	ncbi_210982	Bicral	0.313848	0.515249	225	473	0.062	0.182	0.715024	4.72102e-08	0.00170778	up
202482CD11cMacrophage	ncbi_73024	Emc7	0.44047	0.298719	225	473	0.067	0.125	-0.560098	4.77176e-08	0.00172613	down
202482CD11cMacrophage	ncbi_243819	Ppp6r1	0.407335	0.282972	225	473	0.076	0.131	-0.525404	4.79746e-08	0.00173543	down
202482CD11cMacrophage	ncbi_20525	Slc2a1	0.482257	0.280025	225	473	0.076	0.114	-0.784032	4.7987e-08	0.00173588	down
202482CD11cMacrophage	ncbi_77853	Msl2	0.597099	0.452624	225	473	0.102	0.171	-0.399581	4.80848e-08	0.00173942	down
202482CD11cMacrophage	ncbi_68539	Tmem109	0.488978	0.259266	225	473	0.076	0.114	-0.915075	4.81758e-08	0.00174271	down
202482CD11cMacrophage	ncbi_71713	Cdc40	0.234194	0.361371	225	473	0.049	0.152	0.625563	4.99591e-08	0.00180722	up
202482CD11cMacrophage	ncbi_15926	Idh1	0.138564	0.384776	225	473	0.031	0.152	1.4728	5.10552e-08	0.00184687	up
202482CD11cMacrophage	ncbi_27050	RPS3	6.39529	10.178	225	473	0.551	0.753	0.670365	5.14206e-08	0.00186009	up
202482CD11cMacrophage	ncbi_100861753	ANXA2R	0.336067	0.485681	225	473	0.067	0.175	0.531128	5.18823e-08	0.00187679	up
202482CD11cMacrophage	ncbi_21767	TEX264	0.334087	0.208581	225	473	0.062	0.108	-0.679356	5.25498e-08	0.00190094	down
202482CD11cMacrophage	ncbi_327826	Frs2	0.571753	0.402102	225	473	0.093	0.15	-0.507724	5.34376e-08	0.00193305	down
202482CD11cMacrophage	ncbi_59045	Stard3	0.0938439	0.354851	225	473	0.022	0.142	1.91775	5.38875e-08	0.00194933	up
202482CD11cMacrophage	ncbi_234344	Naf1	0.106763	0.313968	225	473	0.013	0.11	1.55532	5.39462e-08	0.00195145	up
202482CD11cMacrophage	ncbi_27366	TXNL4A	0.358536	0.214879	225	473	0.049	0.104	-0.738327	5.44668e-08	0.00197028	down
202482CD11cMacrophage	ncbi_101240	Wdr91	0.420628	0.567246	225	473	0.08	0.199	0.43134	5.48519e-08	0.00198421	up
202482CD11cMacrophage	ncbi_53599	Cd164	0.613829	0.451679	225	473	0.093	0.165	-0.442454	5.48531e-08	0.00198426	down
202482CD11cMacrophage	ncbi_67078	Pgp	0.0776822	0.173894	225	473	0.018	0.11	1.16153	5.50852e-08	0.00199265	up
202482CD11cMacrophage	ncbi_108687	Edem2	0.28908	0.225155	225	473	0.049	0.114	-0.360405	5.68869e-08	0.00205783	down
202482CD11cMacrophage	ncbi_100637	N4bp2l1	0.602152	0.312199	225	473	0.076	0.118	-0.947439	5.84111e-08	0.00211296	down
202482CD11cMacrophage	ncbi_26428	Orc4	0.291714	0.477787	225	473	0.053	0.169	0.711623	5.84476e-08	0.00211428	up
202482CD11cMacrophage	ncbi_241576	Ldlrad3	0.533822	0.709005	225	473	0.071	0.188	0.409369	5.90884e-08	0.00213747	up
202482CD11cMacrophage	ncbi_52696	Zwint	0.0933449	0.400097	225	473	0.022	0.144	2.09852	5.93948e-08	0.00214855	up
202482CD11cMacrophage	ncbi_79221	HDAC9	1.43869	2.40536	225	473	0.151	0.34	0.741461	5.9612e-08	0.00215641	up
202482CD11cMacrophage	ncbi_68817	Ddi2	0.378746	0.573353	225	473	0.067	0.182	0.598066	5.97199e-08	0.00216031	up
202482CD11cMacrophage	ncbi_70572	Ipo5	0.157697	0.414606	225	473	0.036	0.159	1.39402	5.99546e-08	0.0021688	up
202482CD11cMacrophage	ncbi_69237	Gtpbp4	0.117724	0.331953	225	473	0.027	0.142	1.49477	6.07005e-08	0.00219578	up
202482CD11cMacrophage	ncbi_20612	Siglec1	0.104322	0.374701	225	473	0.018	0.129	1.8437	6.07741e-08	0.00219844	up
202482CD11cMacrophage	ncbi_232334	Vgll4	0.767189	0.506192	225	473	0.138	0.178	-0.599799	6.14577e-08	0.00222317	down
202482CD11cMacrophage	ncbi_19225	Ptgs2	3.00889	2.18551	225	473	0.231	0.338	-0.461242	6.14641e-08	0.0022234	down
202482CD11cMacrophage	ncbi_103236	Csnk1g2	0.214837	0.293376	225	473	0.04	0.131	0.449327	6.20194e-08	0.00224349	up
202482CD11cMacrophage	ncbi_18516	Pbx3	1.61645	0.935716	225	473	0.196	0.222	-0.788624	6.29566e-08	0.00227739	down
202482CD11cMacrophage	ncbi_231633	Tmem119	0.140055	0.326844	225	473	0.031	0.142	1.22202	6.30056e-08	0.00227916	up
202482CD11cMacrophage	ncbi_76681	Trim12a	0.308423	0.590305	225	473	0.062	0.192	0.936328	6.3107e-08	0.00228283	up
202482CD11cMacrophage	ncbi_64658	Mrps25	0.14753	0.261182	225	473	0.031	0.129	0.823623	6.38457e-08	0.00230956	up
202482CD11cMacrophage	ncbi_67487	Dhx40	1.8273	1.20609	225	473	0.156	0.258	-0.599343	6.47317e-08	0.00234161	down
202482CD11cMacrophage	ncbi_226646	Ndufs2	0.194935	0.291735	225	473	0.036	0.131	0.581418	6.54869e-08	0.00236892	up
202482CD11cMacrophage	ncbi_26451	Rpl27a	15.2088	20.9761	225	473	0.751	0.894	0.463837	6.63177e-08	0.00239898	up
202482CD11cMacrophage	ncbi_26936	Mprip	0.429267	0.665331	225	473	0.084	0.214	0.632078	6.74586e-08	0.00244025	up
202482CD11cMacrophage	ncbi_73711	Mvb12a	0.156691	0.272052	225	473	0.031	0.127	0.795566	6.77228e-08	0.0024498	up
202482CD11cMacrophage	ncbi_11477	Acvr1	0.241154	0.390864	225	473	0.031	0.131	0.696479	7.11506e-08	0.0025738	up
202482CD11cMacrophage	ncbi_107338	GBF1	0.880677	0.638311	225	473	0.124	0.188	-0.464292	7.14266e-08	0.00258379	down
202482CD11cMacrophage	ncbi_118567342	Gm50012	0.576976	0.3848	225	473	0.084	0.144	-0.584277	7.25689e-08	0.00262511	down
202482CD11cMacrophage	ncbi_211228	Lrrc25	0.194508	0.463436	225	473	0.049	0.18	1.25211	7.51062e-08	0.00271689	up
202482CD11cMacrophage	ncbi_107368	Pdzd8	0.252354	0.400715	225	473	0.049	0.159	0.666917	7.66521e-08	0.00277281	up
202482CD11cMacrophage	ncbi_227720	Nup214	0.242608	0.328099	225	473	0.036	0.131	0.435349	7.66817e-08	0.00277388	up
202482CD11cMacrophage	ncbi_53625	B3GNT2	0.41353	0.311608	225	473	0.062	0.125	-0.408147	7.8112e-08	0.00282562	down
202482CD11cMacrophage	ncbi_94064	Mrpl27	0.0914365	0.276564	225	473	0.022	0.131	1.59572	7.81402e-08	0.00282664	up
202482CD11cMacrophage	ncbi_14387	Gaa	0.335061	0.251008	225	473	0.058	0.118	-0.416544	7.95712e-08	0.00287841	down
202482CD11cMacrophage	ncbi_113868	Acaa1a	0.332462	0.249406	225	473	0.067	0.123	-0.414549	7.97424e-08	0.0028846	down
202482CD11cMacrophage	ncbi_66867	Hmg20a	0.313236	0.538551	225	473	0.058	0.178	0.781639	8.20328e-08	0.00296746	up
202482CD11cMacrophage	ncbi_56440	Snx1	0.25752	0.344733	225	473	0.058	0.154	0.420656	8.39656e-08	0.00303737	up
202482CD11cMacrophage	ncbi_15108	Hsd17b10	0.136555	0.241172	225	473	0.027	0.121	0.820121	8.46172e-08	0.00306094	up
202482CD11cMacrophage	ncbi_22034	Traf6	0.691193	0.524775	225	473	0.098	0.171	-0.397322	8.48091e-08	0.00306788	down
202482CD11cMacrophage	ncbi_68152	FAM133B	0.316986	0.533273	225	473	0.058	0.18	0.750272	8.50881e-08	0.00307798	up
202482CD11cMacrophage	ncbi_28064	Yipf3	0.162508	0.270406	225	473	0.022	0.11	0.734259	8.52336e-08	0.00308324	up
202482CD11cMacrophage	ncbi_76892	Rnft1	0.289056	0.597482	225	473	0.058	0.188	1.04729	8.5329e-08	0.00308669	up
202482CD11cMacrophage	ncbi_192169	Ufsp2	0.143937	0.228517	225	473	0.022	0.11	0.666494	8.54365e-08	0.00309058	up
202482CD11cMacrophage	ncbi_67602	Necap1	0.108842	0.245376	225	473	0.018	0.112	1.17203	8.56616e-08	0.00309872	up
202482CD11cMacrophage	ncbi_71778	KLHL5	0.479805	0.323591	225	473	0.08	0.133	-0.56813	8.57726e-08	0.00310274	down
202482CD11cMacrophage	ncbi_19156	Psap	19.8401	13.6042	225	473	0.8	0.869	-0.544362	8.59972e-08	0.00311086	down
202482CD11cMacrophage	ncbi_12260	C1qb	10.4696	17.7404	225	473	0.636	0.814	0.760829	8.6065e-08	0.00311331	up
202482CD11cMacrophage	ncbi_76707	Clasp1	0.675674	0.515549	225	473	0.116	0.182	-0.39015	8.65986e-08	0.00313262	down
202482CD11cMacrophage	ncbi_24030	Mrps12	0.278357	0.183622	225	473	0.04	0.104	-0.599933	8.72206e-08	0.00315512	down
202482CD11cMacrophage	ncbi_53375	Mtx2	0.185572	0.257461	225	473	0.04	0.129	0.472156	8.72355e-08	0.00315566	up
202482CD11cMacrophage	ncbi_14828	Hspa5	5.46211	8.04341	225	473	0.524	0.742	0.558341	8.73309e-08	0.00315911	up
202482CD11cMacrophage	ncbi_75320	Etnk1	0.532255	0.733993	225	473	0.098	0.224	0.463575	8.82291e-08	0.0031916	up
202482CD11cMacrophage	ncbi_236451	Phf11a	0.144046	0.389762	225	473	0.036	0.156	1.43543	8.87108e-08	0.00320902	up
202482CD11cMacrophage	ncbi_68119	Cmtm3	0.742409	0.444725	225	473	0.133	0.161	-0.739171	8.88379e-08	0.00321362	down
202482CD11cMacrophage	ncbi_219181	AKAP11	0.210214	0.310024	225	473	0.036	0.127	0.560301	8.98496e-08	0.00325022	up
202482CD11cMacrophage	ncbi_16854	Lgals3	4.21706	7.85851	225	473	0.413	0.641	0.898003	9.31171e-08	0.00336842	up
202482CD11cMacrophage	ncbi_19302	Pex2	0.151707	0.197271	225	473	0.027	0.104	0.378666	9.33806e-08	0.00337795	up
202482CD11cMacrophage	ncbi_11764	Ap1b1	0.916781	0.685534	225	473	0.142	0.205	-0.419296	9.41605e-08	0.00340616	down
202482CD11cMacrophage	ncbi_19200	Pstpip1	0.411035	0.266843	225	473	0.071	0.118	-0.623082	9.52318e-08	0.00344492	down
202482CD11cMacrophage	ncbi_17692	Msl3	0.502915	0.222046	225	473	0.08	0.104	-1.1791	9.74542e-08	0.00352531	down
202482CD11cMacrophage	ncbi_17434	Mocs2	0.130939	0.19425	225	473	0.022	0.104	0.568661	9.94538e-08	0.00359764	up
202482CD11cMacrophage	ncbi_74178	Stk40	0.559629	0.395582	225	473	0.102	0.152	-0.500389	1.00448e-07	0.00363362	down
202482CD11cMacrophage	ncbi_14158	Fer	0.369935	0.722606	225	473	0.062	0.192	0.965746	1.00876e-07	0.00364909	up
202482CD11cMacrophage	ncbi_74735	Trim14	0.300578	0.4196	225	473	0.049	0.15	0.481139	1.0118e-07	0.00366009	up
202482CD11cMacrophage	ncbi_29813	Znf385a	0.345927	0.263258	225	473	0.049	0.116	-0.39386	1.02789e-07	0.00371829	down
202482CD11cMacrophage	ncbi_27279	Tnfrsf12a	0.121941	0.266581	225	473	0.022	0.118	1.12775	1.03089e-07	0.00372915	up
202482CD11cMacrophage	ncbi_192292	Nrbp1	0.409473	0.576613	225	473	0.089	0.207	0.493733	1.03415e-07	0.00374092	up
202482CD11cMacrophage	ncbi_74026	Msl1	0.382593	0.287057	225	473	0.062	0.127	-0.414349	1.03453e-07	0.00374232	down
202482CD11cMacrophage	ncbi_66892	Eif4e3	0.346566	0.2629	225	473	0.049	0.123	-0.398484	1.05044e-07	0.00379985	down
202482CD11cMacrophage	ncbi_140481	Man2a2	0.402094	0.589255	225	473	0.067	0.182	0.551245	1.06537e-07	0.00385385	up
202482CD11cMacrophage	ncbi_11465	ACTG1	10.3776	7.94108	225	473	0.676	0.789	-0.386066	1.07523e-07	0.00388954	down
202482CD11cMacrophage	ncbi_380664	Lemd3	0.920928	0.634069	225	473	0.133	0.192	-0.538378	1.08412e-07	0.00392169	down
202482CD11cMacrophage	ncbi_56399	Akap8	0.486809	0.354097	225	473	0.08	0.14	-0.4591	1.08415e-07	0.00392179	down
202482CD11cMacrophage	ncbi_12321	Calu	0.311306	0.443806	225	473	0.053	0.156	0.511459	1.0884e-07	0.00393718	up
202482CD11cMacrophage	ncbi_109910	Zfp91	0.225084	0.292235	225	473	0.04	0.133	0.376521	1.10586e-07	0.00400033	up
202482CD11cMacrophage	ncbi_20085	Rps19	7.78763	10.2889	225	473	0.564	0.776	0.401832	1.10873e-07	0.00401071	up
202482CD11cMacrophage	ncbi_319675	Cep295	0.19537	0.288554	225	473	0.027	0.114	0.56239	1.11442e-07	0.00403132	up
202482CD11cMacrophage	ncbi_71703	Armcx3	0.145195	0.256381	225	473	0.027	0.121	0.819868	1.1294e-07	0.0040855	up
202482CD11cMacrophage	ncbi_13010	Cst3	10.8416	14.6862	225	473	0.653	0.833	0.437878	1.14216e-07	0.00413165	up
202482CD11cMacrophage	ncbi_235493	Fam214a	0.396631	0.533938	225	473	0.058	0.161	0.428781	1.16209e-07	0.00420375	up
202482CD11cMacrophage	ncbi_71207	Nudt4	0.177323	0.449668	225	473	0.04	0.163	1.34198	1.16476e-07	0.00421339	up
202482CD11cMacrophage	ncbi_66827	Ttc1	0.207137	0.32269	225	473	0.04	0.135	0.639318	1.19691e-07	0.00432971	up
202482CD11cMacrophage	ncbi_70527	Stambp	0.1653	0.267152	225	473	0.027	0.118	0.692239	1.2011e-07	0.00434485	up
202482CD11cMacrophage	ncbi_107767	Scamp1	0.787008	0.56043	225	473	0.102	0.169	-0.489771	1.20377e-07	0.00435452	down
202482CD11cMacrophage	ncbi_66439	Borcs7	0.0450514	0.188232	225	473	0.009	0.101	2.06044	1.20519e-07	0.00435966	up
202482CD11cMacrophage	ncbi_75062	Sf3a3	0.145543	0.29992	225	473	0.027	0.127	1.04262	1.20561e-07	0.00436118	up
202482CD11cMacrophage	ncbi_80287	Apobec3	0.382834	0.529712	225	473	0.076	0.186	0.468385	1.2075e-07	0.00436799	up
202482CD11cMacrophage	ncbi_12005	Axin1	0.150749	0.266934	225	473	0.027	0.125	0.823923	1.21607e-07	0.00439902	up
202482CD11cMacrophage	ncbi_105522	Ankrd28	0.383475	0.675725	225	473	0.049	0.167	0.817141	1.21724e-07	0.00440325	up
202482CD11cMacrophage	ncbi_63959	Slc29a1	0.755232	0.243853	225	473	0.116	0.097	-1.63051	1.22701e-07	0.0044386	down
202482CD11cMacrophage	ncbi_75292	Prkd3	0.266523	0.388584	225	473	0.044	0.142	0.543798	1.23783e-07	0.00447772	up
202482CD11cMacrophage	ncbi_52477	Angel2	0.182688	0.404638	225	473	0.036	0.148	1.14682	1.25227e-07	0.00452997	up
202482CD11cMacrophage	ncbi_218333	Ice1	0.296791	0.386051	225	473	0.049	0.144	0.379232	1.27561e-07	0.00461438	up
202482CD11cMacrophage	ncbi_56857	Slc37a2	0.269499	0.681417	225	473	0.044	0.171	1.33794	1.28394e-07	0.00464451	up
202482CD11cMacrophage	ncbi_56070	Tcerg1	0.298188	0.505715	225	473	0.062	0.18	0.761905	1.29404e-07	0.00468106	up
202482CD11cMacrophage	ncbi_16911	LMO4	0.512504	0.383136	225	473	0.084	0.148	-0.419612	1.30618e-07	0.00472496	down
202482CD11cMacrophage	ncbi_432486	Gnptab	0.333844	0.552025	225	473	0.062	0.182	0.725389	1.30945e-07	0.0047368	up
202482CD11cMacrophage	ncbi_69072	Ebna1bp2	0.151708	0.235601	225	473	0.027	0.112	0.634716	1.33817e-07	0.00484068	up
202482CD11cMacrophage	ncbi_24055	Sh3bp2	0.680553	0.38991	225	473	0.111	0.142	-0.803407	1.34384e-07	0.00486119	down
202482CD11cMacrophage	ncbi_70620	Ube2v2	0.262365	0.338574	225	473	0.049	0.142	0.367771	1.35282e-07	0.00489368	up
202482CD11cMacrophage	ncbi_433791	Zfp54	0.187878	0.343161	225	473	0.031	0.129	0.86874	1.37115e-07	0.00496	up
202482CD11cMacrophage	ncbi_546071	Mast3	0.48873	0.328088	225	473	0.084	0.133	-0.574812	1.39341e-07	0.00504054	down
202482CD11cMacrophage	ncbi_73473	Iws1	0.429402	0.608415	225	473	0.084	0.201	0.502629	1.39733e-07	0.00505471	up
202482CD11cMacrophage	ncbi_68087	Dcakd	0.0909139	0.280808	225	473	0.018	0.118	1.62594	1.41612e-07	0.00512268	up
202482CD11cMacrophage	ncbi_545085	Wdr70	0.374813	0.659077	225	473	0.08	0.209	0.81411	1.4164e-07	0.0051237	up
202482CD11cMacrophage	ncbi_320938	Tnpo3	0.459886	0.641103	225	473	0.089	0.205	0.479191	1.41865e-07	0.00513183	up
202482CD11cMacrophage	ncbi_16819	Lcn2	0.778885	0.296754	225	473	0.102	0.104	-1.39184	1.43905e-07	0.00520561	down
202482CD11cMacrophage	ncbi_74734	Rhoh	0.287569	0.574274	225	473	0.053	0.178	0.997582	1.44013e-07	0.00520952	up
202482CD11cMacrophage	ncbi_101118	Tmem168	0.159736	0.272296	225	473	0.036	0.129	0.769116	1.44119e-07	0.00521336	up
202482CD11cMacrophage	ncbi_67881	Mdp1	0.115298	0.206023	225	473	0.022	0.108	0.836881	1.44404e-07	0.00522366	up
202482CD11cMacrophage	ncbi_68299	Vps53	0.25401	0.333042	225	473	0.044	0.133	0.390681	1.46427e-07	0.00529685	up
202482CD11cMacrophage	ncbi_319236	Trim30a	0.191684	0.345997	225	473	0.031	0.133	0.851694	1.51493e-07	0.0054801	up
202482CD11cMacrophage	ncbi_12662	Chm	0.841074	0.538348	225	473	0.133	0.175	-0.643596	1.54003e-07	0.00557092	down
202482CD11cMacrophage	ncbi_19053	PPP2CB	0.183427	0.317823	225	473	0.027	0.123	0.792684	1.55871e-07	0.00563848	up
202482CD11cMacrophage	ncbi_19933	RPL21	3.99794	5.2129	225	473	0.458	0.668	0.382822	1.59951e-07	0.00578608	up
202482CD11cMacrophage	ncbi_12493	Cd37	0.156711	0.268796	225	473	0.022	0.114	0.778025	1.61033e-07	0.0058252	up
202482CD11cMacrophage	ncbi_102634986	Gm32435	0.131445	0.364342	225	473	0.027	0.137	1.47013	1.61458e-07	0.00584057	up
202482CD11cMacrophage	ncbi_71722	Cic	0.245408	0.43091	225	473	0.044	0.152	0.811952	1.63326e-07	0.00590817	up
202482CD11cMacrophage	ncbi_51798	Ech1	0.107944	0.310103	225	473	0.027	0.137	1.52159	1.64896e-07	0.00596493	up
202482CD11cMacrophage	ncbi_108148	Galnt2	0.984572	0.576976	225	473	0.16	0.18	-0.770882	1.67035e-07	0.00604232	down
202482CD11cMacrophage	ncbi_19822	Rnf4	0.362777	0.565786	225	473	0.076	0.197	0.641033	1.67452e-07	0.0060574	up
202482CD11cMacrophage	ncbi_16211	Kpnb1	0.543564	0.383495	225	473	0.093	0.146	-0.503132	1.69381e-07	0.0061272	down
202482CD11cMacrophage	ncbi_23857	Dmtf1	0.562222	0.41221	225	473	0.098	0.161	-0.447665	1.69945e-07	0.00614757	down
202482CD11cMacrophage	ncbi_235380	Dmxl2	0.451655	0.89035	225	473	0.076	0.216	0.978992	1.7004e-07	0.00615103	up
202482CD11cMacrophage	ncbi_67269	Agtpbp1	0.915546	0.603881	225	473	0.156	0.197	-0.600288	1.70578e-07	0.0061705	down
202482CD11cMacrophage	ncbi_54123	Irf7	0.298307	0.645713	225	473	0.058	0.188	1.11383	1.70703e-07	0.006175	up
202482CD11cMacrophage	ncbi_118567910	Gm53682	0.166895	0.347574	225	473	0.031	0.135	1.05793	1.7122e-07	0.0061937	up
202482CD11cMacrophage	ncbi_118568094	LOC118568094	0.286455	0.491995	225	473	0.058	0.173	0.780123	1.76391e-07	0.00638076	up
202482CD11cMacrophage	ncbi_12015	Bad	0.132057	0.175579	225	473	0.027	0.104	0.41069	1.76695e-07	0.00639175	up
202482CD11cMacrophage	ncbi_235461	Mindy2	0.365117	0.51585	225	473	0.08	0.19	0.49848	1.77022e-07	0.00640358	up
202482CD11cMacrophage	ncbi_23802	Amfr	0.613407	0.357414	225	473	0.102	0.137	-0.779082	1.77802e-07	0.00643181	down
202482CD11cMacrophage	ncbi_219144	Arl11	0.151285	0.291564	225	473	0.031	0.133	0.946085	1.80456e-07	0.00652783	up
202482CD11cMacrophage	ncbi_11782	Ap4s1	0.374659	0.22747	225	473	0.058	0.108	-0.719656	1.80663e-07	0.0065353	down
202482CD11cMacrophage	ncbi_20296	Ccl2	1.83019	2.64157	225	473	0.147	0.315	0.529379	1.82745e-07	0.00661063	up
202482CD11cMacrophage	ncbi_26419	MAPK8	0.454604	0.726302	225	473	0.071	0.192	0.675842	1.86061e-07	0.00673056	up
202482CD11cMacrophage	ncbi_219132	Phf11	0.107239	0.30223	225	473	0.027	0.135	1.49395	1.88349e-07	0.00681335	up
202482CD11cMacrophage	ncbi_107392	Brms1	0.0994795	0.298877	225	473	0.022	0.129	1.58611	1.89441e-07	0.00685283	up
202482CD11cMacrophage	ncbi_56444	Actr10	0.152026	0.24408	225	473	0.031	0.121	0.682684	1.91295e-07	0.0069199	up
202482CD11cMacrophage	ncbi_17357	Marcksl1	2.03892	0.763909	225	473	0.222	0.169	-1.41621	1.97008e-07	0.00712657	down
202482CD11cMacrophage	ncbi_231889	BUD31	0.202508	0.282709	225	473	0.031	0.116	0.481133	1.99681e-07	0.00722327	up
202482CD11cMacrophage	ncbi_11909	Atf2	0.639039	0.828509	225	473	0.107	0.22	0.374563	2.04535e-07	0.00739885	up
202482CD11cMacrophage	ncbi_18037	Nfkbie	0.865531	1.23646	225	473	0.151	0.296	0.51451	2.06078e-07	0.00745466	up
202482CD11cMacrophage	ncbi_223989	Marf1	0.728976	0.504115	225	473	0.124	0.173	-0.532028	2.06147e-07	0.00745714	down
202482CD11cMacrophage	ncbi_68917	Hint2	0.166718	0.256172	225	473	0.031	0.125	0.619401	2.08793e-07	0.00755287	up
202482CD11cMacrophage	ncbi_54160	Copg2	0.269423	0.429299	225	473	0.04	0.144	0.671914	2.18451e-07	0.00790223	up
202482CD11cMacrophage	ncbi_27355	Pald1	0.204785	0.278911	225	473	0.027	0.114	0.445507	2.18649e-07	0.00790942	up
202482CD11cMacrophage	ncbi_18569	Pdcd4	0.520692	0.678738	225	473	0.089	0.205	0.382359	2.22652e-07	0.0080542	up
202482CD11cMacrophage	ncbi_30932	Znf330	0.166478	0.296067	225	473	0.031	0.127	0.830218	2.23863e-07	0.00809803	up
202482CD11cMacrophage	ncbi_19729	Slc50a1	0.135762	0.275629	225	473	0.022	0.118	1.02111	2.24732e-07	0.00812947	up
202482CD11cMacrophage	ncbi_71720	Osbpl3	0.345288	0.450078	225	473	0.053	0.148	0.382275	2.28088e-07	0.00825087	up
202482CD11cMacrophage	ncbi_20084	RPS18	7.5326	12.7274	225	473	0.627	0.795	0.756708	2.30547e-07	0.00833979	up
202482CD11cMacrophage	ncbi_67025	RPL11	9.41359	13.5587	225	473	0.676	0.846	0.526393	2.31973e-07	0.00839139	up
202482CD11cMacrophage	ncbi_12359	Cat	0.575696	0.341823	225	473	0.102	0.137	-0.751886	2.33004e-07	0.0084287	down
202482CD11cMacrophage	ncbi_15247	Mfsd14a	0.449806	0.290079	225	473	0.076	0.123	-0.632683	2.35582e-07	0.00852195	down
202482CD11cMacrophage	ncbi_66599	Rdm1	1.29134	0.86548	225	473	0.2	0.235	-0.577237	2.41286e-07	0.00872829	down
202482CD11cMacrophage	ncbi_219150	Hmbox1	0.542617	0.796652	225	473	0.111	0.239	0.55393	2.41722e-07	0.00874406	up
202482CD11cMacrophage	ncbi_71779	Marchf8	0.450102	0.312187	225	473	0.071	0.123	-0.527702	2.41876e-07	0.00874962	down
202482CD11cMacrophage	ncbi_14319	Fth1	55.684	87.9284	225	473	0.947	0.979	0.659065	2.44521e-07	0.00884531	up
202482CD11cMacrophage	ncbi_28199	Dcaf11	0.181578	0.246034	225	473	0.031	0.114	0.438059	2.47965e-07	0.00896989	up
202482CD11cMacrophage	ncbi_242521	Klhl9	0.668717	0.457486	225	473	0.107	0.163	-0.547567	2.48067e-07	0.00897357	down
202482CD11cMacrophage	ncbi_22186	UBA52	14.6059	20.2746	225	473	0.747	0.888	0.473116	2.50086e-07	0.00904662	up
202482CD11cMacrophage	ncbi_14081	Acsl1	0.156579	0.250131	225	473	0.027	0.114	0.67545	2.5382e-07	0.00918167	up
202482CD11cMacrophage	ncbi_20351	Sema4a	0.708072	0.288888	225	473	0.084	0.108	-1.29309	2.56202e-07	0.00926784	down
202482CD11cMacrophage	ncbi_67920	Mak16	0.203369	0.283536	225	473	0.027	0.114	0.479234	2.58693e-07	0.00935798	up
202482CD11cMacrophage	ncbi_75964	TRAPPC8	0.405265	0.58088	225	473	0.071	0.182	0.519266	2.59659e-07	0.00939291	up
202482CD11cMacrophage	ncbi_69527	Mrps9	0.207234	0.307275	225	473	0.04	0.131	0.568047	2.6616e-07	0.00962807	up
202482CD11cMacrophage	ncbi_68789	Trmt61b	0.224084	0.43841	225	473	0.036	0.142	0.967923	2.67136e-07	0.00966339	up
202482CD11cMacrophage	ncbi_212528	Trmt1	0.14088	0.255117	225	473	0.022	0.112	0.856234	2.68892e-07	0.00972692	up
202482CD11cMacrophage	ncbi_70186	Fam162a	0.180775	0.296166	225	473	0.044	0.144	0.7119	2.69183e-07	0.00973742	up
202482CD11cMacrophage	ncbi_320506	Lmbrd2	0.27931	0.490934	225	473	0.044	0.156	0.813441	2.69604e-07	0.00975264	up
202482CD11cMacrophage	ncbi_14886	Gtf2i	0.293499	0.516434	225	473	0.058	0.175	0.815016	2.70975e-07	0.00980224	up
202482CD11cMacrophage	ncbi_50793	Orc3	0.275408	0.42316	225	473	0.044	0.144	0.619449	2.71268e-07	0.00981284	up
202482CD11cMacrophage	ncbi_21664	Phlda1	2.22752	1.51928	225	473	0.231	0.285	-0.552015	2.7316e-07	0.00988129	down
202482CD11cMacrophage	ncbi_20620	Plk2	1.39401	1.8639	225	473	0.151	0.296	0.419053	2.75438e-07	0.00996371	up
202482CD11cMacrophage	ncbi_100040233	Prss2	0.709284	0.37687	225	473	0.111	0.131	-0.912117	2.80873e-07	0.0101603	down
202482CD11cMacrophage	ncbi_68262	Agpat4	0.681664	0.497623	225	473	0.116	0.173	-0.453928	2.82819e-07	0.0102307	down
202482CD11cMacrophage	ncbi_57437	Golga7	0.198033	0.294171	225	473	0.04	0.131	0.570673	2.83314e-07	0.0102486	up
202482CD11cMacrophage	ncbi_100040298	RPS8	0.135457	0.246052	225	473	0.022	0.112	0.860646	2.85325e-07	0.0103213	up
202482CD11cMacrophage	ncbi_104086	Cyp27a1	1.25066	0.85328	225	473	0.213	0.243	-0.551549	2.92988e-07	0.0105985	down
202482CD11cMacrophage	ncbi_107569	Nt5c3a	0.0515677	0.271665	225	473	0.013	0.116	2.39503	2.96076e-07	0.0107103	up
202482CD11cMacrophage	ncbi_77644	CXorf56	0.459193	0.263201	225	473	0.062	0.114	-0.802703	2.98357e-07	0.0107928	down
202482CD11cMacrophage	ncbi_320595	Phf8	0.643668	0.266828	225	473	0.102	0.11	-1.27009	3.02049e-07	0.0109263	down
202482CD11cMacrophage	ncbi_11496	Adam22	1.92129	0.585123	225	473	0.231	0.108	-1.71509	3.08563e-07	0.011162	down
202482CD11cMacrophage	ncbi_20005	Rpl9	9.66436	13.9081	225	473	0.613	0.81	0.525177	3.11639e-07	0.0112732	up
202482CD11cMacrophage	ncbi_68177	Ebpl	0.126951	0.197865	225	473	0.022	0.104	0.639839	3.13611e-07	0.0113446	up
202482CD11cMacrophage	ncbi_66884	Appbp2	0.273039	0.418782	225	473	0.044	0.14	0.616911	3.17548e-07	0.011487	up
202482CD11cMacrophage	ncbi_209086	Samd9l	0.800075	1.08706	225	473	0.147	0.281	0.442171	3.18317e-07	0.0115148	up
202482CD11cMacrophage	ncbi_69632	Arhgef12	1.01395	0.719529	225	473	0.142	0.195	-0.494806	3.18982e-07	0.0115389	down
202482CD11cMacrophage	ncbi_21376	Tbrg1	0.193106	0.25391	225	473	0.036	0.118	0.394748	3.2147e-07	0.0116289	up
202482CD11cMacrophage	ncbi_230073	Ddx58	0.261397	0.384611	225	473	0.053	0.15	0.556978	3.27879e-07	0.0118607	up
202482CD11cMacrophage	ncbi_72057	Phf10	0.351566	0.267931	225	473	0.044	0.106	-0.391804	3.28047e-07	0.0118668	down
202482CD11cMacrophage	ncbi_19247	Ptpn11	0.470116	0.306738	225	473	0.062	0.116	-0.615845	3.28156e-07	0.0118707	down
202482CD11cMacrophage	ncbi_16402	Itga5	1.04866	0.816095	225	473	0.151	0.214	-0.361701	3.28365e-07	0.0118783	down
202482CD11cMacrophage	ncbi_16541	Napsa	0.167511	0.314594	225	473	0.027	0.123	0.908828	3.30359e-07	0.0119504	up
202482CD11cMacrophage	ncbi_76510	Trappc9	0.29042	0.557475	225	473	0.062	0.186	0.940528	3.38816e-07	0.0122563	up
202482CD11cMacrophage	ncbi_403187	Opa3	0.255262	0.409414	225	473	0.044	0.144	0.681367	3.4011e-07	0.0123032	up
202482CD11cMacrophage	ncbi_69478	C15orf61	0.097307	0.21767	225	473	0.013	0.101	1.16071	3.45241e-07	0.0124888	up
202482CD11cMacrophage	ncbi_56321	Aatf	0.202922	0.404106	225	473	0.04	0.146	0.993454	3.50306e-07	0.012672	up
202482CD11cMacrophage	ncbi_57330	Gigyf1	0.629111	0.423573	225	473	0.08	0.137	-0.570592	3.52125e-07	0.0127378	down
202482CD11cMacrophage	ncbi_353258	Ltv1	0.215951	0.393382	225	473	0.04	0.144	0.864923	3.5575e-07	0.0128689	up
202482CD11cMacrophage	ncbi_57741	Noc2l	0.208538	0.415933	225	473	0.044	0.159	0.995694	3.67509e-07	0.0132943	up
202482CD11cMacrophage	ncbi_110173	Manba	0.346848	0.607184	225	473	0.062	0.182	0.807651	3.70095e-07	0.0133878	up
202482CD11cMacrophage	ncbi_67956	Kmt5a	0.101439	0.199708	225	473	0.022	0.108	0.976575	3.75138e-07	0.0135703	up
202482CD11cMacrophage	ncbi_30945	Rnf19a	0.418291	0.560562	225	473	0.062	0.165	0.422281	3.81985e-07	0.0138179	up
202482CD11cMacrophage	ncbi_107652	Uap1	0.461506	0.28991	225	473	0.076	0.118	-0.670557	3.86788e-07	0.0139917	down
202482CD11cMacrophage	ncbi_228602	C20orf194	0.864752	0.399682	225	473	0.116	0.133	-1.11324	3.90201e-07	0.0141151	down
202482CD11cMacrophage	ncbi_235559	Topbp1	0.139294	0.325091	225	473	0.027	0.129	1.22212	3.90416e-07	0.0141229	up
202482CD11cMacrophage	ncbi_237782	Smcr8	0.139942	0.226512	225	473	0.022	0.106	0.69437	3.91618e-07	0.0141664	up
202482CD11cMacrophage	ncbi_13730	Emp1	1.70418	2.69912	225	473	0.209	0.389	0.663376	3.92013e-07	0.0141807	up
202482CD11cMacrophage	ncbi_12725	Clcn3	0.65828	0.472413	225	473	0.102	0.154	-0.478567	3.98285e-07	0.0144076	down
202482CD11cMacrophage	ncbi_212111	INPP5A	0.707448	0.485858	225	473	0.116	0.163	-0.541996	3.99503e-07	0.0144516	down
202482CD11cMacrophage	ncbi_105244251	8030431J09Rik	1.97986	1.18698	225	473	0.218	0.243	-0.738056	4.01069e-07	0.0145083	down
202482CD11cMacrophage	ncbi_320213	Senp5	0.615495	0.378345	225	473	0.076	0.125	-0.701897	4.14746e-07	0.015003	down
202482CD11cMacrophage	ncbi_210711	Mcmbp	0.323883	0.537721	225	473	0.067	0.182	0.731208	4.17879e-07	0.0151164	up
202482CD11cMacrophage	ncbi_75805	Nln	0.482428	0.274936	225	473	0.071	0.118	-0.810994	4.25341e-07	0.0153863	down
202482CD11cMacrophage	ncbi_214150	Ago3	1.24398	0.878935	225	473	0.191	0.235	-0.501082	4.26844e-07	0.0154407	down
202482CD11cMacrophage	ncbi_67097	Rps10	10.1082	12.9803	225	473	0.644	0.831	0.360798	4.27862e-07	0.0154775	up
202482CD11cMacrophage	ncbi_213499	Fbxo42	0.219823	0.433391	225	473	0.04	0.146	0.979	4.2861e-07	0.0155045	up
202482CD11cMacrophage	ncbi_17135	Mafk	0.207481	0.554955	225	473	0.053	0.186	1.41896	4.29453e-07	0.015535	up
202482CD11cMacrophage	ncbi_16178	Il1r2	1.08228	1.41601	225	473	0.084	0.222	0.387724	4.29979e-07	0.0155541	up
202482CD11cMacrophage	ncbi_71340	Riok1	0.159236	0.237374	225	473	0.031	0.116	0.575697	4.30224e-07	0.0155629	up
202482CD11cMacrophage	ncbi_20849	Stat4	1.21696	0.411423	225	473	0.169	0.114	-1.56436	4.34614e-07	0.0157217	down
202482CD11cMacrophage	ncbi_118567533	Gm53391	0.271904	0.360978	225	473	0.044	0.131	0.408685	4.35507e-07	0.015754	up
202482CD11cMacrophage	ncbi_18432	Mybbp1a	0.131616	0.344803	225	473	0.027	0.129	1.38876	4.35718e-07	0.0157617	up
202482CD11cMacrophage	ncbi_26556	Homer1	1.72473	1.05378	225	473	0.236	0.247	-0.710749	4.37222e-07	0.0158161	down
202482CD11cMacrophage	ncbi_106347	Ildr1	0.231492	0.414684	225	473	0.04	0.142	0.840776	4.38793e-07	0.0158729	up
202482CD11cMacrophage	ncbi_73914	Irak3	0.688421	0.390936	225	473	0.084	0.127	-0.816198	4.39426e-07	0.0158958	down
202482CD11cMacrophage	ncbi_12489	Cd33	0.178382	0.3189	225	473	0.031	0.125	0.83778	4.45046e-07	0.0160991	up
202482CD11cMacrophage	ncbi_68077	Nop53	0.747732	0.452472	225	473	0.142	0.163	-0.724565	4.46936e-07	0.0161675	down
202482CD11cMacrophage	ncbi_72199	Mms19	0.233676	0.393988	225	473	0.031	0.127	0.753391	4.51312e-07	0.0163257	up
202482CD11cMacrophage	ncbi_59041	Stk25	0.200253	0.320115	225	473	0.036	0.127	0.676501	4.52561e-07	0.0163709	up
202482CD11cMacrophage	ncbi_98386	Lbr	0.731707	0.302896	225	473	0.093	0.112	-1.27217	4.58695e-07	0.0165928	down
202482CD11cMacrophage	ncbi_68134	UPF3B	0.256983	0.435067	225	473	0.058	0.169	0.759331	4.62561e-07	0.0167327	up
202482CD11cMacrophage	ncbi_268448	Phf12	0.34337	0.481749	225	473	0.071	0.173	0.488397	4.6632e-07	0.0168687	up
202482CD11cMacrophage	ncbi_56436	Adrm1	0.320985	0.227819	225	473	0.044	0.104	-0.494434	4.67723e-07	0.0169194	down
202482CD11cMacrophage	ncbi_231130	Tnip2	0.336325	0.486015	225	473	0.067	0.171	0.531011	4.71708e-07	0.0170636	up
202482CD11cMacrophage	ncbi_17312	Clec10a	1.3862	0.546571	225	473	0.156	0.135	-1.3425	4.77418e-07	0.0172701	down
202482CD11cMacrophage	ncbi_210973	KBTBD2	0.230673	0.300595	225	473	0.044	0.129	0.381826	4.8253e-07	0.017455	up
202482CD11cMacrophage	ncbi_94184	Pdxdc1	0.397096	0.528642	225	473	0.067	0.173	0.412713	4.91202e-07	0.0177687	up
202482CD11cMacrophage	ncbi_219140	Spata13	0.12825	0.302784	225	473	0.027	0.127	1.23869	4.93586e-07	0.017855	up
202482CD11cMacrophage	ncbi_64602	Ireb2	0.268126	0.499049	225	473	0.053	0.167	0.896024	4.94382e-07	0.0178838	up
202482CD11cMacrophage	ncbi_240514	Ccdc85b	0.0953462	0.232233	225	473	0.022	0.116	1.28343	5.11937e-07	0.0185188	up
202482CD11cMacrophage	ncbi_18768	Pkib	0.136948	0.343544	225	473	0.036	0.146	1.32623	5.23443e-07	0.018935	up
202482CD11cMacrophage	ncbi_56418	Ykt6	0.158044	0.213428	225	473	0.027	0.106	0.433194	5.24712e-07	0.0189809	up
202482CD11cMacrophage	ncbi_56350	Arl3	0.15963	0.244656	225	473	0.031	0.114	0.615711	5.32864e-07	0.0192758	up
202482CD11cMacrophage	ncbi_20719	Serpinb6	0.968893	0.666064	225	473	0.12	0.175	-0.540609	5.40375e-07	0.0195475	down
202482CD11cMacrophage	ncbi_66362	Exosc3	0.0314095	0.25865	225	473	0.009	0.106	3.0377	5.4277e-07	0.0196342	up
202482CD11cMacrophage	ncbi_245666	Iqsec2	0.07963	0.307227	225	473	0.013	0.108	1.94658	5.43037e-07	0.0196438	up
202482CD11cMacrophage	ncbi_19241	TMSB4	87.567	137.738	225	473	0.973	0.994	0.653463	5.4426e-07	0.0196881	up
202482CD11cMacrophage	ncbi_66163	Mrpl4	0.163864	0.261764	225	473	0.04	0.131	0.675442	5.44302e-07	0.0196896	up
202482CD11cMacrophage	ncbi_239393	Lrp12	0.601179	0.845963	225	473	0.098	0.222	0.49273	5.45332e-07	0.0197268	up
202482CD11cMacrophage	ncbi_12617	Cenpc	0.471933	0.359016	225	473	0.076	0.129	-0.394438	5.46774e-07	0.019779	down
202482CD11cMacrophage	ncbi_319195	RPL17	6.37346	9.5423	225	473	0.569	0.765	0.582253	5.57066e-07	0.0201513	up
202482CD11cMacrophage	ncbi_67075	Magt1	0.339595	0.476513	225	473	0.067	0.169	0.488577	5.59709e-07	0.0202469	up
202482CD11cMacrophage	ncbi_69260	Ing2	0.205395	0.332921	225	473	0.04	0.135	0.696508	5.63103e-07	0.0203697	up
202482CD11cMacrophage	ncbi_30050	Fbxw2	0.220078	0.34709	225	473	0.044	0.14	0.657057	5.69137e-07	0.0205879	up
202482CD11cMacrophage	ncbi_217351	Tnrc6c	1.22808	0.947609	225	473	0.209	0.256	-0.374004	5.75977e-07	0.0208354	down
202482CD11cMacrophage	ncbi_213895	BMS1	0.128499	0.346752	225	473	0.022	0.121	1.43144	5.93139e-07	0.0214562	up
202482CD11cMacrophage	ncbi_56282	Mrpl12	0.127472	0.217516	225	473	0.027	0.112	0.770471	5.94651e-07	0.0215109	up
202482CD11cMacrophage	ncbi_69085	Zcchc9	0.216902	0.358036	225	473	0.04	0.142	0.722799	6.03834e-07	0.0218431	up
202482CD11cMacrophage	ncbi_69125	Cnot8	0.12174	0.231325	225	473	0.022	0.11	0.925555	6.04923e-07	0.0218825	up
202482CD11cMacrophage	ncbi_105245695	Gm41107	0.360912	0.498502	225	473	0.067	0.167	0.465842	6.07866e-07	0.0219889	up
202482CD11cMacrophage	ncbi_110379	Sec13	0.082662	0.193701	225	473	0.018	0.104	1.22754	6.09837e-07	0.0220602	up
202482CD11cMacrophage	ncbi_67444	Ilkap	0.259815	0.344405	225	473	0.049	0.135	0.406485	6.26549e-07	0.0226648	up
202482CD11cMacrophage	ncbi_76884	CYFIP2	0.159039	0.341051	225	473	0.022	0.114	1.10012	6.30169e-07	0.0227957	up
202482CD11cMacrophage	ncbi_72357	Custos	0.102815	0.230707	225	473	0.018	0.106	1.16523	6.30923e-07	0.022823	up
202482CD11cMacrophage	ncbi_193116	Slu7	0.353351	0.262608	225	473	0.062	0.114	-0.42805	6.35189e-07	0.0229773	down
202482CD11cMacrophage	ncbi_267019	RPS15A	10.1825	15.4438	225	473	0.671	0.841	0.600933	6.6297e-07	0.0239823	up
202482CD11cMacrophage	ncbi_66487	Smim4	0.370804	0.234447	225	473	0.058	0.11	-0.661169	6.70667e-07	0.0242607	down
202482CD11cMacrophage	ncbi_20729	Spin1	0.394901	0.279158	225	473	0.058	0.121	-0.500257	6.92886e-07	0.0250645	down
202482CD11cMacrophage	ncbi_73824	Snhg6	0.141077	0.212789	225	473	0.027	0.106	0.592595	7.36705e-07	0.0266496	up
202482CD11cMacrophage	ncbi_170736	Parvb	0.594099	0.408756	225	473	0.111	0.154	-0.539355	7.38614e-07	0.0267186	down
202482CD11cMacrophage	ncbi_192232	Hps4	0.365943	0.469774	225	473	0.071	0.163	0.360264	7.43457e-07	0.0268938	up
202482CD11cMacrophage	ncbi_15039	H2-Q10	0.167377	0.339304	225	473	0.036	0.135	1.01904	7.45515e-07	0.0269683	up
202482CD11cMacrophage	ncbi_18754	Prkce	1.07286	0.56403	225	473	0.142	0.156	-0.927502	7.50405e-07	0.0271452	down
202482CD11cMacrophage	ncbi_67988	Tmx3	0.480708	0.351622	225	473	0.08	0.131	-0.451023	7.50491e-07	0.0271483	down
202482CD11cMacrophage	ncbi_109054	PFDN4	0.0471631	0.200727	225	473	0.013	0.108	2.08717	7.52679e-07	0.0272274	up
202482CD11cMacrophage	ncbi_621976	Tmem170b	0.554579	0.362598	225	473	0.098	0.137	-0.612883	7.55352e-07	0.0273241	down
202482CD11cMacrophage	ncbi_12043	Bcl2	0.743229	0.466144	225	473	0.071	0.148	-0.672915	7.6428e-07	0.0276471	down
202482CD11cMacrophage	ncbi_107823	Nsd2	0.34336	0.553656	225	473	0.062	0.171	0.689109	7.6997e-07	0.0278529	up
202482CD11cMacrophage	ncbi_217718	Nek9	0.309965	0.509535	225	473	0.062	0.171	0.716895	7.74499e-07	0.0280167	up
202482CD11cMacrophage	ncbi_78912	Sp2	0.3882	0.261511	225	473	0.067	0.116	-0.569745	7.78441e-07	0.0281593	down
202482CD11cMacrophage	ncbi_67072	Cdc37l1	0.596854	0.328833	225	473	0.093	0.121	-0.859827	7.81443e-07	0.0282679	down
202482CD11cMacrophage	ncbi_105203	Tasor2	0.338639	0.511366	225	473	0.062	0.167	0.594463	7.8361e-07	0.0283463	up
202482CD11cMacrophage	ncbi_212937	Tifab	0.180666	0.344383	225	473	0.04	0.14	0.930307	7.91835e-07	0.0286438	up
202482CD11cMacrophage	ncbi_15467	Eif2ak1	0.106565	0.325235	225	473	0.027	0.133	1.60884	7.94238e-07	0.0287308	up
202482CD11cMacrophage	ncbi_100900	Hscb	0.19619	0.257898	225	473	0.04	0.123	0.39437	7.98894e-07	0.0288992	up
202482CD11cMacrophage	ncbi_68728	Tp53inp2	0.470859	0.342405	225	473	0.076	0.127	-0.459477	7.99542e-07	0.0289226	down
202482CD11cMacrophage	ncbi_17281	Fyco1	0.408843	0.312668	225	473	0.067	0.123	-0.386808	7.99594e-07	0.0289245	down
202482CD11cMacrophage	ncbi_27367	Rpl3	5.86151	9.22824	225	473	0.564	0.757	0.654774	8.0648e-07	0.0291736	up
202482CD11cMacrophage	ncbi_101488	Slco2b1	0.540551	0.708914	225	473	0.093	0.203	0.391116	8.3315e-07	0.0301384	up
202482CD11cMacrophage	ncbi_319845	Bbs9	0.888743	0.453197	225	473	0.147	0.142	-0.971473	8.40695e-07	0.0304113	down
202482CD11cMacrophage	ncbi_75991	Slain2	0.227023	0.403001	225	473	0.04	0.142	0.827665	8.53962e-07	0.0308912	up
202482CD11cMacrophage	ncbi_217218	Atxn7l3	0.0860877	0.302478	225	473	0.018	0.116	1.81175	8.6422e-07	0.0312623	up
202482CD11cMacrophage	ncbi_70361	Lman1	0.190584	0.350878	225	473	0.036	0.133	0.8802	8.65336e-07	0.0313027	up
202482CD11cMacrophage	ncbi_59052	Mettl9	0.148868	0.199316	225	473	0.031	0.106	0.420774	8.90692e-07	0.0322199	up
202482CD11cMacrophage	ncbi_29871	Scmh1	0.448822	0.605849	225	473	0.076	0.178	0.432731	9.1029e-07	0.0329288	up
202482CD11cMacrophage	ncbi_104799	Vipas39	0.394259	0.279399	225	473	0.062	0.118	-0.496666	9.2808e-07	0.0335724	down
202482CD11cMacrophage	ncbi_26407	Map3k4	0.187945	0.242056	225	473	0.031	0.11	0.364858	9.3495e-07	0.0338209	up
202482CD11cMacrophage	ncbi_109305	Orai1	0.195624	0.372574	225	473	0.044	0.146	0.929095	9.3646e-07	0.0338755	up
202482CD11cMacrophage	ncbi_67742	Samsn1	2.43883	1.59581	225	473	0.284	0.296	-0.611869	9.41388e-07	0.0340538	down
202482CD11cMacrophage	ncbi_55989	Nop58	0.545519	0.40824	225	473	0.084	0.142	-0.418122	9.48784e-07	0.0343213	down
202482CD11cMacrophage	ncbi_69573	Hilpda	0.377288	0.661617	225	473	0.071	0.19	0.810165	9.49631e-07	0.034352	up
202482CD11cMacrophage	ncbi_100504360	D730003I15Rik	0.154327	0.250824	225	473	0.027	0.11	0.70032	9.49693e-07	0.0343542	up
202482CD11cMacrophage	ncbi_66315	Senp7	0.388932	0.524564	225	473	0.08	0.182	0.431506	9.5191e-07	0.0344344	up
202482CD11cMacrophage	ncbi_77040	Atg16l1	0.301603	0.408308	225	473	0.044	0.133	0.43688	9.53277e-07	0.0344838	up
202482CD11cMacrophage	ncbi_66815	Mcub	0.450131	0.336127	225	473	0.076	0.131	-0.42123	9.53989e-07	0.0345096	down
202482CD11cMacrophage	ncbi_228961	Npepl1	0.390294	0.274745	225	473	0.053	0.101	-0.506312	9.55338e-07	0.0345584	down
202482CD11cMacrophage	ncbi_71914	Antxr2	4.08162	2.91063	225	473	0.431	0.469	-0.487794	9.61972e-07	0.0347984	down
202482CD11cMacrophage	ncbi_74467	Pus10	0.198359	0.343513	225	473	0.04	0.135	0.791944	9.80558e-07	0.0354707	up
202482CD11cMacrophage	ncbi_69749	Epb41l4aos	0.165691	0.303803	225	473	0.036	0.129	0.87424	9.84096e-07	0.0355987	up
202482CD11cMacrophage	ncbi_12454	Ccnk	0.387885	0.293527	225	473	0.071	0.123	-0.402016	9.8839e-07	0.035754	down
202482CD11cMacrophage	ncbi_102334	Ankrd10	0.237065	0.420097	225	473	0.053	0.159	0.825174	9.98769e-07	0.0361295	up
202482CD11cMacrophage	ncbi_319818	A930011G23Rik	0.313727	0.622643	225	473	0.049	0.163	0.988667	1.01252e-06	0.0366271	up
202482CD11cMacrophage	ncbi_231874	Ccz1	0.514359	0.288479	225	473	0.076	0.121	-0.834088	1.01479e-06	0.0367092	down
202482CD11cMacrophage	ncbi_77407	RAB35	0.142231	0.270315	225	473	0.022	0.11	0.925931	1.02538e-06	0.037092	up
202482CD11cMacrophage	ncbi_50785	Hs6st1	0.342767	0.460618	225	473	0.062	0.156	0.426234	1.02932e-06	0.0372345	up
202482CD11cMacrophage	ncbi_56736	Rnf14	0.127688	0.27417	225	473	0.022	0.112	1.10184	1.03261e-06	0.0373536	up
202482CD11cMacrophage	ncbi_107305	Vps37c	0.26441	0.372758	225	473	0.053	0.146	0.495305	1.04521e-06	0.0378094	up
202482CD11cMacrophage	ncbi_12628	Cfh	1.57949	1.0161	225	473	0.173	0.203	-0.636363	1.07287e-06	0.0388101	down
202482CD11cMacrophage	ncbi_93834	Peli2	0.850568	0.559369	225	473	0.138	0.171	-0.604537	1.09611e-06	0.0396507	down
202482CD11cMacrophage	ncbi_66950	Pacc1	0.23351	0.373101	225	473	0.044	0.14	0.675852	1.10302e-06	0.0399005	up
202482CD11cMacrophage	ncbi_278279	Tmtc2	0.720059	0.319468	225	473	0.102	0.108	-1.17219	1.12018e-06	0.0405213	down
202482CD11cMacrophage	ncbi_50529	Mrps7	0.114906	0.218501	225	473	0.022	0.108	0.926599	1.13496e-06	0.0410559	up
202482CD11cMacrophage	ncbi_76900	SSBP4	0.193765	0.288544	225	473	0.04	0.123	0.574243	1.16186e-06	0.0420293	up
202482CD11cMacrophage	ncbi_14593	Ggps1	0.237868	0.392745	225	473	0.049	0.148	0.723195	1.17332e-06	0.0424437	up
202482CD11cMacrophage	ncbi_66866	Nhlrc2	0.2049	0.360991	225	473	0.04	0.135	0.816741	1.18399e-06	0.0428296	up
202482CD11cMacrophage	ncbi_67459	Nvl	0.156272	0.281496	225	473	0.027	0.116	0.848647	1.19196e-06	0.0431179	up
202482CD11cMacrophage	ncbi_353346	Gpr141	0.228864	0.376923	225	473	0.031	0.118	0.71953	1.19216e-06	0.0431253	up
202482CD11cMacrophage	ncbi_68034	Fam122a	0.0615923	0.259003	225	473	0.013	0.106	2.07037	1.19509e-06	0.0432311	up
202482CD11cMacrophage	ncbi_70802	Pwwp2a	0.539128	0.390714	225	473	0.093	0.142	-0.464414	1.19858e-06	0.0433575	down
202482CD11cMacrophage	ncbi_67946	Spata6	0.635153	0.435614	225	473	0.107	0.15	-0.543951	1.20622e-06	0.0436338	down
202482CD11cMacrophage	ncbi_67035	Dnajb4	0.568725	0.264971	225	473	0.071	0.101	-1.1016	1.21194e-06	0.0438407	down
202482CD11cMacrophage	ncbi_13716	Ell	0.269907	0.519495	225	473	0.058	0.169	0.944391	1.23134e-06	0.0445426	up
202482CD11cMacrophage	ncbi_59288	Dctn5	0.657042	0.318877	225	473	0.089	0.11	-1.04276	1.23986e-06	0.0448507	down
202482CD11cMacrophage	ncbi_66469	Prxl2b	0.148082	0.262187	225	473	0.027	0.112	0.82378	1.24085e-06	0.0448867	up
202482CD11cMacrophage	ncbi_192119	Dicer1	0.241799	0.406692	225	473	0.049	0.15	0.749885	1.25293e-06	0.0453234	up
202482CD11cMacrophage	ncbi_226844	Flvcr1	0.152757	0.362167	225	473	0.027	0.123	1.24486	1.28782e-06	0.0465857	up
202482CD11cMacrophage	ncbi_71452	Ankrd40	0.145422	0.338586	225	473	0.031	0.131	1.21871	1.29908e-06	0.046993	up
202482CD11cMacrophage	ncbi_69683	Emc10	0.173978	0.245044	225	473	0.031	0.114	0.493897	1.3089e-06	0.047348	up
202482CD11cMacrophage	ncbi_68040	Znf593	0.0744575	0.221289	225	473	0.018	0.108	1.57016	1.31469e-06	0.0475574	up
202482CD11cMacrophage	ncbi_68153	Gtf2e2	0.205079	0.278289	225	473	0.04	0.118	0.440216	1.35633e-06	0.0490638	up
202482CD11cMacrophage	ncbi_54126	Arhgef7	0.215535	0.366821	225	473	0.04	0.133	0.766879	1.36129e-06	0.0492432	up
202482CD11cMacrophage	ncbi_327762	Dna2	0.093243	0.238282	225	473	0.018	0.104	1.35266	1.37879e-06	0.0498764	up
202482CD11cMacrophage	ncbi_98053	Gtf2f1	0.160089	0.318442	225	473	0.036	0.131	0.991711	1.40205e-06	0.0507178	up
[truncated: 34,176 more rows]
