# Supplementary material for: Liver Kinase B1 in CD11c+ Cells Inhibits Fibrosis in Chronic Pancreatitis via the Oncostatin M Signaling
Source: Adv Sci (Weinh). 2026 Mar 30;13(32):e75018. doi: 10.1002/advs.75018 (PMC13252620; doi:10.1002/advs.75018)
Supplement: Supplementary file 5 — Supporting File 5: advs75018‐sup‐0005‐TableS4.xlsx. [file ADVS-13-e75018-s006.xlsx]

## Sheet: Table S4
Table S4. Detailed table of differences in DC expression levels by single-cell sequencing between CD11cCreLkb1f/f and Lkb1f/f mice.
Cluster	GeneID	GeneName	WT	CKO	cells_1	cells_2	pct_1	pct_2	log2FC	p_value	p_val_adjust	significance
DC_new	ncbi_16149	Cd74	109.900546519597	50.3746913293281	204	209	0.971	0.885	-1.12543	1.3436548698823e-19	4.86053712631222e-15	down
DC_new	ncbi_14960	H2-Aa	69.2074995269504	30.2548384971007	204	209	0.922	0.742	-1.19376	7.8894542435969e-19	2.85393117807874e-14	down
DC_new	ncbi_14109	Fau	50.8858977438285	24.4963238557188	204	209	0.936	0.737	-1.0547	2.3692766311739e-17	8.57062128560846e-13	down
DC_new	ncbi_270106	Rpl13	45.755777597391	23.5160791905037	204	209	0.917	0.799	-0.960303	2.33077794163471e-16	8.4313561260694e-12	down
DC_new	ncbi_67097	Rps10	31.3667809591655	14.7340937289731	204	209	0.907	0.66	-1.09007	3.37545859765659e-16	1.2210383931163e-11	down
DC_new	ncbi_20090	RPS29	35.8580773578786	17.3917865196864	204	209	0.912	0.684	-1.04389	7.64546186023906e-16	2.76566937332288e-11	down
DC_new	ncbi_14969	H2-Eb1	83.2726536821747	41.1144896300938	204	209	0.966	0.861	-1.01819	1.8513682451924e-15	6.69713949015898e-11	down
DC_new	ncbi_20091	Rps3a	28.1296323384788	13.6718437273611	204	209	0.897	0.694	-1.04088	3.21580662090334e-15	1.16328588704557e-10	down
DC_new	ncbi_105242554	Gm38733	23.8552933785546	9.2135509799587	204	209	0.819	0.541	-1.37247	4.2932368921809e-15	1.55303551337752e-10	down
DC_new	ncbi_267019	RPS15A	32.0370340492988	15.8691126030772	204	209	0.873	0.675	-1.01351	9.49390363228878e-15	3.43432469994414e-10	down
DC_new	ncbi_20088	RPS24	52.7286062590658	28.3848823324083	204	209	0.917	0.828	-0.893461	1.33644931679085e-14	4.83447175855921e-10	down
DC_new	ncbi_19693	Reg2	6.44287927148856	17.2649006627921	204	209	0.662	0.904	1.42205053116996	1.36785344664786e-14	4.94807305790398e-10	up
DC_new	ncbi_57808	Rpl35a	32.7659718131808	16.4684428888686	204	209	0.902	0.718	-0.99249	3.65353285510896e-14	1.32162897500712e-09	down
DC_new	ncbi_20085	Rps19	25.1345468612045	12.4864235936098	204	209	0.868	0.665	-1.00931	4.10593566399498e-14	1.48528116709355e-09	down
DC_new	ncbi_20102	RPS4X	35.8964710587783	17.8319820963564	204	209	0.882	0.708	-1.00937	7.58654595120398e-14	2.74435713238853e-09	down
DC_new	ncbi_19981	RPL37A	34.3927792738059	18.0562105442518	204	209	0.917	0.775	-0.929607	8.24315495050975e-14	2.9818788717974e-09	down
DC_new	ncbi_14961	H2-Ab1	64.3811927424721	33.3339660986025	204	209	0.946	0.761	-0.949644	8.80276539174887e-14	3.18431235281124e-09	down
DC_new	ncbi_100034251	Wfdc18	6.59532719419288	1.98069101308333	204	209	0.578	0.244	-1.73539	9.10188830984135e-14	3.29251707720201e-09	down
DC_new	ncbi_78294	Rps27a	38.9640721569056	20.2312284731503	204	209	0.897	0.761	-0.945557	1.07997652542484e-13	3.90670708307181e-09	down
DC_new	ncbi_19241	TMSB4	190.663270961228	112.995829321651	204	209	0.99	0.914	-0.754757	1.08501092421392e-13	3.92491851725142e-09	down
DC_new	ncbi_57294	RPS27	30.1946779191003	15.5196869421146	204	209	0.882	0.694	-0.96019	1.93846895695897e-13	7.01221760490336e-09	down
DC_new	ncbi_66481	Rps21	22.3031881461297	11.420983326256	204	209	0.863	0.641	-0.965557	1.94448054179947e-13	7.0339639119054e-09	down
DC_new	ncbi_19899	Rpl18	21.7451961807762	10.1744485018152	204	209	0.828	0.569	-1.09574	3.36104493701362e-13	1.21582439551531e-08	down
DC_new	ncbi_54127	RPS28	12.7096963536179	6.39334839080486	204	209	0.853	0.565	-0.991275	3.61414351547409e-13	1.3073802752876e-08	down
DC_new	ncbi_11461	ACTB	58.4044777065651	28.0162305114615	204	209	0.926	0.823	-1.05981	3.94828327396267e-13	1.42825199152326e-08	down
DC_new	ncbi_72289	Malat1	160.892346257296	274.890863878173	204	209	0.995	1	0.772762889319179	3.9884527037269e-13	1.44278288104617e-08	up
DC_new	ncbi_76846	RPS9	35.4480863184119	19.0727296917438	204	209	0.912	0.67	-0.894193	9.71841339417943e-13	3.51553886121047e-08	down
DC_new	ncbi_27207	RPS11	39.5011662569109	18.3713265715479	204	209	0.873	0.699	-1.10444	1.18782950108353e-12	4.29685443721954e-08	down
DC_new	ncbi_19934	RPL22	16.5151682361195	8.45240075172264	204	209	0.843	0.584	-0.96635	2.00448126578346e-12	7.25101053084509e-08	down
DC_new	ncbi_67248	RPL39	30.7926118629833	16.1558326369246	204	209	0.882	0.708	-0.930525	2.29804249499569e-12	8.31293892139742e-08	down
DC_new	ncbi_66475	RPS23	29.6751281488359	16.7372160440483	204	209	0.892	0.751	-0.826191	4.83928461831136e-12	1.75056281782795e-07	down
DC_new	ncbi_22070	Tpt1	37.0715312666031	23.3205162966564	204	209	0.922	0.885	-0.66871	5.89349525023944e-12	2.13191297182161e-07	down
DC_new	ncbi_20103	Rps5	25.2302407494798	13.1243876343766	204	209	0.863	0.617	-0.942899	6.21375203577015e-12	2.24776266141949e-07	down
DC_new	ncbi_16334	Ins2	2.83903198828416	0.557311497367554	204	209	0.387	0.1	-2.34864	1.41160547978185e-11	5.10634166256288e-07	down
DC_new	ncbi_20115	RPS7	30.3729033894248	16.8117884695274	204	209	0.887	0.722	-0.853308	1.5581768235702e-11	5.63654884158283e-07	down
DC_new	ncbi_14694	GNB2L1	9.52004819398458	4.59809802670425	204	209	0.784	0.536	-1.04992	2.28799369287815e-11	8.27658838461742e-07	down
DC_new	ncbi_16176	Il1b	22.9711335690136	11.3222801640346	204	209	0.814	0.512	-1.02065	3.13513854389079e-11	1.13410501686705e-06	down
DC_new	ncbi_20042	Rps12	21.5640712542794	12.4302627923723	204	209	0.877	0.732	-0.794768	3.16545264508099e-11	1.1450708398316e-06	down
DC_new	ncbi_22074	Prss2	15.5368202869118	31.9767823147898	204	209	0.863	0.962	1.04132872316282	4.26047972143855e-11	1.54118593443318e-06	up
DC_new	ncbi_66489	Rpl35	19.8016941039859	11.4212549899859	204	209	0.907	0.684	-0.793897	4.28317403264375e-11	1.54939537456855e-06	down
DC_new	ncbi_20005	Rpl9	31.4541407649794	19.1297719510772	204	209	0.887	0.756	-0.717427	5.17770713214055e-11	1.87298377798052e-06	down
DC_new	ncbi_19946	RPL30	32.3848628757765	18.212699451683	204	209	0.877	0.713	-0.830371	5.41444649077631e-11	1.95862187357342e-06	down
DC_new	ncbi_68052	RPS13	26.411651246238	14.8288316822029	204	209	0.858	0.641	-0.832765	7.68572138390382e-11	2.78023285341337e-06	down
DC_new	ncbi_76808	Rpl18a	28.2045695794687	15.4134503563255	204	209	0.887	0.703	-0.871735	1.11360903645272e-10	4.02836932846406e-06	down
DC_new	ncbi_14127	Fcer1g	11.9418617683631	5.49506643713622	204	209	0.721	0.421	-1.1198	1.38778478894433e-10	5.02017269552722e-06	down
DC_new	ncbi_19921	RPL19	28.2700022349677	17.271600414283	204	209	0.897	0.708	-0.710867	1.48496913841638e-10	5.37172736130743e-06	down
DC_new	ncbi_19951	RPL32	28.5038394543782	16.4521440472578	204	209	0.887	0.718	-0.792877	1.66720203336186e-10	6.0309366354832e-06	down
DC_new	ncbi_20055	RPS16	28.7979774194081	15.7270805288561	204	209	0.873	0.679	-0.872712	1.74157963947721e-10	6.29999018784485e-06	down
DC_new	ncbi_11690	Alox5ap	4.69343010983314	2.03514861526603	204	209	0.608	0.287	-1.20547	1.78597971917845e-10	6.46060303615613e-06	down
DC_new	ncbi_22186	UBA52	36.4584360224781	21.7592984369701	204	209	0.917	0.794	-0.744618	1.83327429154746e-10	6.63168642224379e-06	down
DC_new	ncbi_68436	Rpl34	25.2001139193896	14.1530702496036	204	209	0.819	0.641	-0.832311	1.94160756068274e-10	7.02357119001375e-06	down
DC_new	ncbi_55949	Eef1b	10.527620358148	5.42408359203239	204	209	0.809	0.56	-0.956715	2.33384783404109e-10	8.44246115486024e-06	down
DC_new	ncbi_100039707	Mthfs	1.9781559885394	0.464620666733705	204	209	0.407	0.139	-2.08979	2.40292725851772e-10	8.69234906496199e-06	down
DC_new	ncbi_27050	RPS3	22.5923032125035	12.3797565718728	204	209	0.853	0.689	-0.867843	2.60388049189618e-10	9.41927729138523e-06	down
DC_new	ncbi_19933	RPL21	12.0330369646492	5.91579737839348	204	209	0.76	0.541	-1.02434	4.66656249357991e-10	1.6880823164276e-05	down
DC_new	ncbi_11837	Rplp0	22.1354665919598	11.9090737978098	204	209	0.858	0.694	-0.894293	7.44866316188149e-10	2.69447941217901e-05	down
DC_new	ncbi_67671	Rpl38	15.9178159284216	9.5683562387304	204	209	0.873	0.689	-0.734293	9.04725385281595e-10	3.27275360871764e-05	down
DC_new	ncbi_16785	Rpsa	26.0680572149979	16.1501592352067	204	209	0.892	0.794	-0.690731	1.03566041420166e-09	3.7463979823331e-05	down
DC_new	ncbi_67373	Try3	5.0003804391158	12.063765802224	204	209	0.623	0.794	1.27055366658235	1.16367521221988e-09	4.20947871268419e-05	up
DC_new	ncbi_13706	Cela2a	12.0753095867459	24.6455867609329	204	209	0.799	0.947	1.02926305801092	1.22819935161402e-09	4.44288833452854e-05	up
DC_new	ncbi_19982	RPL36A	9.39392642928367	4.70554167039674	204	209	0.775	0.536	-0.997352	1.33476363502588e-09	4.82837397334263e-05	down
DC_new	ncbi_66480	RPL15	19.1586587502199	11.3715128851018	204	209	0.863	0.622	-0.752567	1.63657835972159e-09	5.92015855845687e-05	down
DC_new	ncbi_67281	RPL37	22.4239207968532	13.2058178834884	204	209	0.843	0.694	-0.76386	1.73696149702986e-09	6.28328451935582e-05	down
DC_new	ncbi_16854	Lgals3	4.90389403810109	3.10974707172056	204	209	0.647	0.34	-0.657114	1.74241594468672e-09	6.30301543830973e-05	down
DC_new	ncbi_68193	RPL24	15.1383487547106	9.23903793803787	204	209	0.863	0.627	-0.712387	1.94816982929108e-09	7.04730954047754e-05	down
DC_new	ncbi_14319	Fth1	49.2533103088294	31.5186544074553	204	209	0.946	0.852	-0.644013	2.08892573893904e-09	7.55647996803808e-05	down
DC_new	ncbi_27370	RPS26	13.7963754407687	7.89270311769854	204	209	0.828	0.593	-0.80569	2.50906303288155e-09	9.07628461514573e-05	down
DC_new	ncbi_20305	Ccl6	2.37577194144912	0.702182285059069	204	209	0.451	0.172	-1.75833	2.70396597531383e-09	9.78132651910024e-05	down
DC_new	ncbi_67427	RPS20	33.1457704470157	20.623875519161	204	209	0.922	0.852	-0.684507	2.94104895817407e-09	0.000106389505012989	down
DC_new	ncbi_19943	Rpl28	15.8120919791905	8.7918965675093	204	209	0.819	0.622	-0.846775	3.65829904855096e-09	0.000132335309782282	down
DC_new	ncbi_59050	Nsa2	4.00200492155466	1.82199270155487	204	209	0.652	0.368	-1.13516	3.81102766580347e-09	0.000137860114782775	down
DC_new	ncbi_22177	Tyrobp	7.64662998180376	4.07294866302998	204	209	0.701	0.407	-0.908734	3.93166181410596e-09	0.000142223934463469	down
DC_new	ncbi_13627	EEF1A1	32.8524456382934	20.9375182835169	204	209	0.931	0.813	-0.649908	4.31088432211665e-09	0.000155941929468248	down
DC_new	ncbi_67945	Rpl41	25.2314610766912	15.847601921658	204	209	0.926	0.794	-0.670956	4.63226534855075e-09	0.000167567566718475	down
DC_new	ncbi_20084	RPS18	25.5850895747106	15.5805103667475	204	209	0.873	0.703	-0.715557	4.85234094446366e-09	0.000175528581325029	down
DC_new	ncbi_12047	Bcl2a1	8.18851259250948	3.95741672806009	204	209	0.701	0.44	-1.04902	5.65565163055416e-09	0.000204587542083666	down
DC_new	ncbi_65019	RPL23	39.2748412486751	24.1565342550193	204	209	0.922	0.794	-0.70119	5.68902322977184e-09	0.000205794726313766	down
DC_new	ncbi_14667	Gm2a	5.55119054252807	2.68228760795695	204	209	0.657	0.364	-1.04931	7.1314070246008e-09	0.000257971517707909	down
DC_new	ncbi_102436	Lars2	36.9395934994797	64.1853576409619	204	209	0.868	0.981	0.797074570239354	7.66888773855088e-09	0.00027741434505434	up
DC_new	ncbi_26451	Rpl27a	31.7805948489514	19.8272612525298	204	209	0.892	0.78	-0.680658	7.72996153762763e-09	0.000279623628662142	down
DC_new	ncbi_67025	RPL11	22.6147418624821	13.8149821103482	204	209	0.858	0.713	-0.711026	8.13367760477392e-09	0.000294227653675092	down
DC_new	ncbi_227541	Camk1d	16.2647383136099	29.8706968955188	204	209	0.912	0.947	0.876979245667353	9.4538878537612e-09	0.000341984939221958	up
DC_new	ncbi_66085	Eif3f	2.8956812883756	1.17509686575641	204	209	0.578	0.311	-1.30105	9.99776246628782e-09	0.000361659059455496	down
DC_new	ncbi_19073	Srgn	22.3244421280808	12.8646846116253	204	209	0.824	0.67	-0.795203	1.54645603218849e-08	0.000559415005083863	down
DC_new	ncbi_26961	RPL8	17.6046111266245	10.3269534307647	204	209	0.833	0.646	-0.769533	1.80405113821893e-08	0.000652597458739315	down
DC_new	ncbi_19988	Rpl6	14.4761999387618	8.37019088582257	204	209	0.838	0.675	-0.790343	2.0992439532049e-08	0.000759380507632341	down
DC_new	ncbi_20198	S100a4	7.96361657430439	3.98150005100087	204	209	0.647	0.364	-1.00009	2.49024056309875e-08	0.00090081962129534	down
DC_new	ncbi_11927	Atox1	5.38055320738484	3.34840754150021	204	209	0.721	0.45	-0.684263	2.56139216685192e-08	0.000926558002437015	down
DC_new	ncbi_18798	Plcb4	0.281319449123118	1.58851378072254	204	209	0.059	0.263	2.49697448044793	3.01843612054823e-08	0.00109188908224712	up
DC_new	ncbi_170786	Cd209a	5.63225790294037	2.0704142610422	204	209	0.505	0.249	-1.44375	3.08922155806572e-08	0.00111749500641469	down
DC_new	ncbi_20308	Ccl9	2.05912855208978	0.621263065773974	204	209	0.407	0.172	-1.7286	3.65086040089792e-08	0.00132066224142081	down
DC_new	ncbi_23833	Cd52	10.187934955012	5.52680920702773	204	209	0.711	0.459	-0.882331	4.63389390845968e-08	0.0016762647824462	down
DC_new	ncbi_103964	Prss2	18.6274610808411	34.8130056900254	204	209	0.912	0.962	0.902191729552697	4.86431022669569e-08	0.0017596155814049	up
DC_new	ncbi_20116	RPS8	23.2174106607718	14.2863683455414	204	209	0.897	0.751	-0.700564	4.96699527584968e-08	0.00179676087108586	down
DC_new	ncbi_19204	Ptafr	1.93666285081932	0.754626823039767	204	209	0.446	0.187	-1.35962	5.33645114041857e-08	0.00193040783553501	down
DC_new	ncbi_65972	Ifi30	5.87401	2.72146236697045	204	209	0.623	0.407	-1.10994	5.61458454584578e-08	0.00203101981361425	down
DC_new	ncbi_20918	Eif1	14.9350265266007	9.98408570107206	204	209	0.863	0.627	-0.580993	6.21125621700169e-08	0.00224685982393819	down
DC_new	ncbi_22072	Prss2	11.1975775794348	21.6079383621065	204	209	0.814	0.928	0.948368560777289	6.2471934304446e-08	0.00225985975152903	up
DC_new	ncbi_16898	Rps2	23.3543565109809	13.4692893437617	204	209	0.848	0.689	-0.794013	7.12642232858099e-08	0.00257791201314089	down
DC_new	ncbi_19896	RPL10A	13.1551980919132	8.13432133317554	204	209	0.848	0.641	-0.693532	8.21179774607793e-08	0.00297053571666623	down
DC_new	ncbi_218490	Btf3	7.16140737050876	4.17726001676927	204	209	0.75	0.517	-0.777672	1.11308427432922e-07	0.00402647105395851	down
DC_new	ncbi_110954	RPL10	18.8506863124734	11.4561676626572	204	209	0.838	0.684	-0.718488	1.14544738967085e-07	0.00414354138739535	down
DC_new	ncbi_73656	Ms4a6c	3.85633704090719	1.84863041379405	204	209	0.559	0.287	-1.06073	1.25757358510384e-07	0.00454914668675461	down
DC_new	ncbi_14998	H2-DMa	4.55342023494529	2.05155473995487	204	209	0.578	0.335	-1.15019	1.39417735372681e-07	0.00504329715937137	down
DC_new	ncbi_16476	Jun	7.30808561419955	15.1929383240325	204	209	0.711	0.732	1.05582522947755	1.52289893145368e-07	0.00550893459464055	up
DC_new	ncbi_414084	TNIP3	6.70591654031833	3.97593316600805	204	209	0.627	0.354	-0.754126	1.57294592240446e-07	0.0056899745797059	down
DC_new	ncbi_17938	Naca	9.42702478289849	5.95804129960162	204	209	0.794	0.555	-0.661955	1.90951907981982e-07	0.00690749431934022	down
DC_new	ncbi_67115	Rpl14	6.91223470403085	4.06928000247377	204	209	0.76	0.512	-0.764364	1.92913924487654e-07	0.00697846830441638	down
DC_new	ncbi_14325	Ftl1	10.9202949151346	6.67658169589069	204	209	0.784	0.574	-0.709822	2.24080530528557e-07	0.00810588911134001	down
DC_new	ncbi_19942	RPL27	16.9812975400529	11.1527239282845	204	209	0.824	0.641	-0.606546	2.63819421440509e-07	0.00954340375118898	down
DC_new	ncbi_545030	Wdfy4	1.90936507768309	7.33374645065118	204	209	0.387	0.45	1.94140152587165	2.90262720506539e-07	0.0104999636516035	up
DC_new	ncbi_73830	Eif3k	3.17955297508703	1.58713840695932	204	209	0.603	0.359	-1.00235	4.64126563172298e-07	0.0167893142961947	down
DC_new	ncbi_18301	Fxyd5	4.34982788852997	2.45041068490298	204	209	0.603	0.34	-0.827909	4.81305463847189e-07	0.0174107438492082	down
DC_new	ncbi_11465	ACTG1	24.7587249866183	15.5087725379521	204	209	0.902	0.775	-0.674849	4.97260877357079e-07	0.017987914977515	down
DC_new	ncbi_27176	Rpl7a	8.05576768096048	4.90152136317677	204	209	0.775	0.545	-0.716781	6.15591538676826e-07	0.0222684083200955	down
DC_new	ncbi_14727	Gp49a	3.47410766678227	2.56830323829971	204	209	0.49	0.249	-0.435812	6.1885994578096e-07	0.0223866396786804	down
DC_new	ncbi_12631	Cfl1	5.63721417841817	3.35741845071271	204	209	0.706	0.459	-0.747613	6.2464774227595e-07	0.0225960074290902	down
DC_new	ncbi_19941	RPL26	20.5586699992392	13.9680840197718	204	209	0.882	0.751	-0.557609	6.41104679790566e-07	0.0231913206867439	down
DC_new	ncbi_100503670	Rpl5	6.47715977639936	4.00526141632334	204	209	0.775	0.541	-0.693451	7.09440562316495e-07	0.0256633029012369	down
DC_new	ncbi_216850	Kdm6b	6.90210410981649	4.33516638863703	204	209	0.784	0.55	-0.670936	8.05349996656668e-07	0.0291327307790583	down
DC_new	ncbi_12925	Crip1	7.07085346488066	3.94713915734916	204	209	0.686	0.445	-0.841061	1.08463090257044e-06	0.039235438269583	down
DC_new	ncbi_75617	RPS25	11.4480599267645	7.41383901764081	204	209	0.799	0.569	-0.626804	1.55258669103929e-06	0.0561632709616554	down
DC_new	ncbi_16333	Ins1	1.42138923774204	0.370859394018539	204	209	0.221	0.053	-1.93807	1.71616071300697e-06	0.062080397632314	down
DC_new	ncbi_67186	Rplp2	17.8804188867344	11.9139735378449	204	209	0.873	0.732	-0.585722	1.79071517524799e-06	0.0647773307494207	down
DC_new	ncbi_51788	H2AZ1	10.571226614095	6.82881992165037	204	209	0.765	0.531	-0.630427	2.12180735915096e-06	0.0767542594099269	down
DC_new	ncbi_73723	Sh3bgrl3	7.48526321701273	4.50841143761705	204	209	0.706	0.464	-0.731421	2.21328776776222e-06	0.0800634717110304	down
DC_new	ncbi_66169	Tomm7	2.20067711287535	1.1574634950855	204	209	0.544	0.316	-0.926922	2.21369648999255e-06	0.0800782568289907	down
DC_new	ncbi_18148	Npm1	7.52946566405149	4.50848674382213	204	209	0.745	0.507	-0.739891	2.23613665779751e-06	0.0808900074591671	down
DC_new	ncbi_109697	Cpa1	5.90024407965097	11.2099644211035	204	209	0.632	0.813	0.925923575864765	2.28757983008036e-06	0.082750912773327	up
DC_new	ncbi_20104	RPS6	9.83310430852746	6.09625605927447	204	209	0.775	0.598	-0.689714	2.2985472048789e-06	0.0831476465892893	down
DC_new	ncbi_22190	Ubc	4.46522672822435	7.50939329827848	204	209	0.662	0.646	0.749949824141612	2.4806328285503e-06	0.0897344119399784	up
DC_new	ncbi_17873	Gadd45b	7.78955699554679	5.94671106796805	204	209	0.691	0.45	-0.389444	3.10520800555851e-06	0.112327794393073	down
DC_new	ncbi_27367	Rpl3	15.4602319954435	9.93780013530576	204	209	0.804	0.656	-0.637558	3.23237409592251e-06	0.116927900545901	down
DC_new	ncbi_76108	Rap2a	1.42609671178283	0.744781831127907	204	209	0.373	0.158	-0.93709	3.60693065304619e-06	0.130477109443293	down
DC_new	ncbi_67126	Atp5f1e	3.6015787854131	2.1806068474944	204	209	0.662	0.421	-0.723874	3.84789481027666e-06	0.139193746866948	down
DC_new	ncbi_12608	Cebpb	2.37759145452626	0.843996718449657	204	209	0.387	0.177	-1.49408	4.03504541715945e-06	0.145963732920326	down
DC_new	ncbi_19989	Rpl7	11.0933917239583	7.07747465672542	204	209	0.779	0.584	-0.648387	4.12915047237995e-06	0.149367889187872	down
DC_new	ncbi_13040	Ctss	6.30132999631442	3.82043443031055	204	209	0.676	0.455	-0.721905	4.18708091195221e-06	0.151463464908959	down
DC_new	ncbi_16792	Laptm5	7.31301087302209	4.29531471612565	204	209	0.735	0.536	-0.767688	4.36093863859838e-06	0.157752594312658	down
DC_new	ncbi_15078	His3.3A	10.5626575457615	6.38600210090147	204	209	0.73	0.541	-0.725979	6.46881242602311e-06	0.23400282069896	down
DC_new	ncbi_67891	Rpl4	6.52266899329975	4.32482549889232	204	209	0.779	0.56	-0.592809	6.6391547779319e-06	0.240164784936909	down
DC_new	ncbi_13036	Ctsh	4.59219140227445	2.6156355885363	204	209	0.637	0.445	-0.811997	6.64957531509597e-06	0.240541737448282	down
DC_new	ncbi_17312	Clec10a	2.9385123811196	1.21102140714868	204	209	0.426	0.22	-1.27879	7.39028317183162e-06	0.267336103457837	down
DC_new	ncbi_13030	Ctsb	2.83042776265946	1.60526314832525	204	209	0.564	0.33	-0.818171	7.69642494281352e-06	0.278410475881336	down
DC_new	ncbi_11796	Birc3	4.0793258672682	2.42650283085664	204	209	0.647	0.411	-0.749428	8.75175440733587e-06	0.316585963930968	down
DC_new	ncbi_14999	H2-DMb1	2.97307421215386	2.01871661370099	204	209	0.544	0.316	-0.558494	9.54492421946099e-06	0.345278088714782	down
DC_new	ncbi_268566	Gphn	53.4374118284425	90.780742563611	204	209	0.917	0.971	0.764535044185715	9.59149426980371e-06	0.346962713715879	up
DC_new	ncbi_20832	Ssr4	3.17010973720289	1.91150248034273	204	209	0.598	0.364	-0.729796	1.03765063403782e-05	0.37535974035684	down
DC_new	ncbi_20750	Spp1	6.58855209516181	12.4505782480971	204	209	0.672	0.766	0.918169080612242	1.05377986938743e-05	0.381194329952209	up
DC_new	ncbi_15516	Hsp90ab1	13.2405724359614	9.4149144409051	204	209	0.863	0.689	-0.491941	1.21151244446851e-05	0.438252511662039	down
DC_new	ncbi_16178	Il1r2	4.72334194687601	9.60586084369528	204	209	0.515	0.55	1.02409140083696	1.31661065042332e-05	0.476270736684132	up
DC_new	ncbi_100043207	Amy2	5.81037027735516	11.902573225108	204	209	0.608	0.737	1.03455878554006	1.34490991304295e-05	0.486507711944156	up
DC_new	ncbi_66576	Uqcrh	4.69132403998465	2.91453739454276	204	209	0.672	0.445	-0.686709	1.35516428741746e-05	0.490217129330391	down
DC_new	ncbi_69189	Mcemp1	1.27293566091896	0.419237955597995	204	209	0.328	0.144	-1.60209	1.35851464787168e-05	0.491429088721101	down
DC_new	ncbi_81703	Jdp2	3.80080884539419	2.8244320365572	204	209	0.549	0.325	-0.428333	1.42808408491494e-05	0.516595136877131	down
DC_new	ncbi_66940	Shisa5	1.22197525289328	0.578826832190147	204	209	0.382	0.177	-1.07788	1.44156831519376e-05	0.521472922338192	down
DC_new	ncbi_319195	RPL17	17.1835389685195	11.7049735752387	204	209	0.853	0.694	-0.553902	1.46566493513934e-05	0.530189633637306	down
DC_new	ncbi_67868	Cela3b	2.78648269432146	6.59149835402162	204	209	0.48	0.574	1.24213137012638	1.598923698183e-05	0.578394658580718	up
DC_new	ncbi_216799	Nlrp3	4.32539701219018	2.45725020891961	204	209	0.583	0.354	-0.815762	1.60946658717557e-05	0.582208443244892	down
DC_new	ncbi_12540	CDC42	6.73188679212293	4.6433021674619	204	209	0.76	0.541	-0.53585	1.61803948292425e-05	0.585309602553017	down
DC_new	ncbi_17705	ATP6	29.6303862105439	46.9481367948645	204	209	0.951	0.938	0.663988676648336	1.61854604024563e-05	0.585492844598456	up
DC_new	ncbi_268449	RPL23A	7.78729440367979	4.98737497119696	204	209	0.76	0.541	-0.642831	1.61866096552446e-05	0.585534417668818	down
DC_new	ncbi_11910	Atf3	9.43461882177475	14.960919765406	204	209	0.76	0.732	0.665157087163941	1.62983872055402e-05	0.589577858773212	up
DC_new	ncbi_19944	Rpl29	7.75507288311936	4.53137214096795	204	209	0.721	0.522	-0.775179	1.68760018582121e-05	0.610472491218963	down
DC_new	ncbi_18718	Pip4k2a	5.25826518088265	7.98134776833598	204	209	0.706	0.675	0.60203612592869	1.69596235880599e-05	0.61349742367448	up
DC_new	ncbi_69036	Zg16	3.05077005299545	6.25497016408636	204	209	0.495	0.593	1.03580533551226	1.71158354359758e-05	0.619148231060987	up
DC_new	ncbi_100040208	Try4	1.70612154032871	4.58880765970115	204	209	0.333	0.445	1.42734579424206	1.82426154316496e-05	0.659908370624494	up
DC_new	ncbi_22352	Vim	7.49495129025432	5.03255421025618	204	209	0.716	0.498	-0.574619	1.9357539581883e-05	0.700239636835037	down
DC_new	ncbi_16541	Napsa	2.71040214595319	1.63167699790797	204	209	0.534	0.311	-0.732116	2.29939342520523e-05	0.831782577633742	down
DC_new	ncbi_66043	Atp5f1d	2.08038943448636	1.21712930366551	204	209	0.529	0.306	-0.773322	2.3080069702259e-05	0.834898441409517	down
DC_new	ncbi_231051	Kmt2c	1.16082684363854	3.03643044987058	204	209	0.338	0.464	1.38714677344104	2.34736505309275e-05	0.84913583430577	up
DC_new	ncbi_12257	Tspo	3.64614689673834	2.23004540039594	204	209	0.583	0.364	-0.709274	2.50920868193555e-05	0.907681148603367	down
DC_new	ncbi_17709	COX2	28.2239	44.9383069255537	204	209	0.951	0.938	0.671028377066565	2.62165996752445e-05	0.948359276652294	up
DC_new	ncbi_56040	Rplp1	16.4483125289787	11.2739731262133	204	209	0.848	0.713	-0.54494	2.63756402418137e-05	0.954112410107368	down
DC_new	ncbi_50493	Txnrd1	3.60251479966712	2.18210791956036	204	209	0.559	0.34	-0.723256	2.70548252405289e-05	0.978681248250894	down
DC_new	ncbi_68011	SNRPG	3.70198318130113	2.36341836294507	204	209	0.623	0.407	-0.647401	2.73329968043264e-05	0.988743826399704	down
DC_new	ncbi_66058	Tmem176a	3.17860693843551	1.6285334913373	204	209	0.539	0.33	-0.964778	2.83585455367773e-05	1	down
DC_new	ncbi_217262	Abca9	1.26360319380321	0.957484693459273	204	209	0.319	0.144	-0.400186	2.84276135249423e-05	1	down
DC_new	ncbi_12857	Cox4i1	3.78754571115777	2.74288487677539	204	209	0.652	0.431	-0.465555	2.86159027442032e-05	1	down
DC_new	ncbi_378702	SERF2	6.91727271548596	5.12552766331821	204	209	0.76	0.55	-0.432496	3.01048342198843e-05	1	down
DC_new	ncbi_17708	COX1	39.8138404703623	58.8015181104049	204	209	0.98	0.962	0.562582190781378	3.05341153498213e-05	1	up
DC_new	ncbi_217151	Arl5c	2.48642789178236	1.6675176688693	204	209	0.49	0.278	-0.576344	3.15261822865597e-05	1	down
DC_new	ncbi_17357	Marcksl1	3.27494194457464	1.79376713960193	204	209	0.529	0.311	-0.86844	3.32997238917854e-05	1	down
DC_new	ncbi_18035	Nfkbia	19.9679806787293	15.304540930621	204	209	0.853	0.679	-0.383726	3.45861179686643e-05	1	down
DC_new	ncbi_20044	RPS14	21.6814681170756	15.094471204962	204	209	0.863	0.766	-0.522439	3.63869078706908e-05	1	down
DC_new	ncbi_108670	Epsti1	1.12997153679778	2.88713984287957	204	209	0.358	0.344	1.35327685486064	3.75364961691188e-05	1	up
DC_new	ncbi_14229	Fkbp5	1.24045846878875	0.540090027540512	204	209	0.304	0.124	-1.19945	3.86017007260925e-05	1	down
DC_new	ncbi_12747	Clk1	3.45915410745458	5.70721680527567	204	209	0.598	0.675	0.722351653166076	4.43107183309962e-05	1	up
DC_new	ncbi_21887	Tle3	1.74590080790042	1.05392927679803	204	209	0.412	0.211	-0.728139	4.58496783065459e-05	1	down
DC_new	ncbi_17210	Mcl1	8.80475851437953	6.70572050587727	204	209	0.775	0.569	-0.392886	4.6087712630045e-05	1	down
DC_new	ncbi_20307	Ccl8	1.07959587159075	0.314539029062177	204	209	0.167	0.038	-1.77886	4.79777799786388e-05	1	down
DC_new	ncbi_102640929	Gm36876	3.17430567432026	6.29090772734846	204	209	0.48	0.641	0.986804624553861	5.15825855691896e-05	1	up
DC_new	ncbi_382062	Hide1	0.776164540707232	0.18009281326284	204	209	0.235	0.086	-2.10701	5.17309482508092e-05	1	down
DC_new	ncbi_98365	Slamf9	0.835546105710694	0.266067827024015	204	209	0.245	0.086	-1.65056	5.45282454214661e-05	1	down
DC_new	ncbi_12475	Cd14	3.24757302009802	1.1889116558426	204	209	0.377	0.206	-1.44964	5.83174408376493e-05	1	down
DC_new	ncbi_11867	Arpc1b	4.14671316887394	2.57353074123771	204	209	0.647	0.44	-0.688198	5.93202413526498e-05	1	down
DC_new	ncbi_56612	Pfdn5	4.8914411413185	3.12540812174049	204	209	0.691	0.493	-0.646198	6.43861072866846e-05	1	down
DC_new	ncbi_50498	Ebi3	0.68170875112916	0.506453939536163	204	209	0.225	0.091	-0.428651	6.84540960678262e-05	1	down
DC_new	ncbi_67963	Npc2	3.89686233188182	2.91842609003907	204	209	0.608	0.402	-0.41711	6.87175748011355e-05	1	down
DC_new	ncbi_12868	Cox8a	4.4673573051828	3.06096341287212	204	209	0.647	0.435	-0.545421	6.95951547875044e-05	1	down
DC_new	ncbi_75956	Srrm2	5.4416870878382	8.19325521598312	204	209	0.73	0.751	0.590373851349141	7.60352217905206e-05	1	up
DC_new	ncbi_17118	Marcks	5.14264104940469	2.89038565648923	204	209	0.608	0.411	-0.831226	7.67837360730763e-05	1	down
DC_new	ncbi_214854	Neurl3	3.18402693087493	1.97524261827229	204	209	0.529	0.321	-0.688795	7.77724101651779e-05	1	down
DC_new	ncbi_20442	St3gal1	4.52294228526253	3.13493925181151	204	209	0.647	0.435	-0.52881	7.78977879697518e-05	1	down
DC_new	ncbi_18458	Pabpc1	5.66926458348395	3.93114011353579	204	209	0.73	0.526	-0.528203	9.19148820372722e-05	1	down
DC_new	ncbi_15211	Hexa	1.12398070885627	0.497457402906364	204	209	0.324	0.148	-1.17581	9.35114828340651e-05	1	down
DC_new	ncbi_22029	Traf1	6.89473135093577	5.25385647622636	204	209	0.711	0.507	-0.392111	9.42822281364101e-05	1	down
DC_new	ncbi_12226	BTG1	10.4625856437449	7.35564030461025	204	209	0.799	0.612	-0.508311	0.000100353811030345	1	down
DC_new	ncbi_269261	Rpl12	8.59391150670082	5.64206954796609	204	209	0.765	0.584	-0.607082	0.000104367265852433	1	down
DC_new	ncbi_26410	Map3k8	0.712315597073629	1.9235754431242	204	209	0.24	0.287	1.43307440522301	0.000108909546738395	1	up
DC_new	ncbi_18245	Oaz1	6.79396926563683	5.25415885665465	204	209	0.745	0.545	-0.370789	0.000114404877142924	1	down
DC_new	ncbi_71679	Atp5pd	3.16509048262676	1.92317630506166	204	209	0.588	0.383	-0.718726	0.000114876889053139	1	down
DC_new	ncbi_80876	Ifitm2	5.25758045017739	3.20091443995622	204	209	0.603	0.402	-0.715897	0.000117914683776224	1	down
DC_new	ncbi_14728	Lilrb4	3.10040139162383	1.80468577662919	204	209	0.51	0.306	-0.780674	0.000119652484847972	1	down
DC_new	ncbi_68339	Ccdc88c	0.0435421808581075	0.335781476942403	204	209	0.015	0.11	2.94415713462104	0.000127827251543315	1	up
DC_new	ncbi_268373	Ppia	11.3800986507342	8.31141990528068	204	209	0.784	0.593	-0.453342	0.000136304913440799	1	down
DC_new	ncbi_211612	ptchd1	0.426711584831379	0.172282949523749	204	209	0.113	0.019	-1.30798	0.000139593949870115	1	down
DC_new	ncbi_54405	Ndufa1	1.05093728725306	0.384126134144602	204	209	0.338	0.182	-1.45179	0.000146598406844748	1	down
DC_new	ncbi_242687	Wasf2	2.51184032856736	1.64408254670741	204	209	0.564	0.359	-0.611432	0.000147196676060595	1	down
DC_new	ncbi_16691	Krt8	1.1391040638263	3.47243021362006	204	209	0.196	0.354	1.60796104891054	0.000160272963933319	1	up
DC_new	ncbi_17105	Lyz2	4.70131422088995	2.8461714355204	204	209	0.48	0.287	-0.724022	0.000165372907980823	1	down
DC_new	ncbi_13860	Eps8	3.17124528115687	1.75426341870984	204	209	0.48	0.282	-0.854147	0.000168362333628911	1	down
DC_new	ncbi_208266	DOT1L	3.17982142288502	2.32966464603111	204	209	0.583	0.383	-0.448807	0.000171387922909418	1	down
DC_new	ncbi_66128	Mrps36	0.266768788203934	0.0514908763383714	204	209	0.127	0.024	-2.37094	0.00017706556834388	1	down
DC_new	ncbi_14678	Gnai2	3.94288501296959	2.54635087392239	204	209	0.627	0.431	-0.6308	0.000178501458966819	1	down
DC_new	ncbi_66177	UBL5	2.19259535998178	1.35410204736814	204	209	0.544	0.349	-0.695262	0.000189898099884228	1	down
DC_new	ncbi_102637715	Gm34455	0.517579096665294	0.157072147199755	204	209	0.172	0.048	-1.71971	0.000193102456544077	1	down
DC_new	ncbi_79221	HDAC9	1.3909276254922	3.8247079125977	204	209	0.235	0.373	1.45923622362666	0.000193671991313737	1	up
DC_new	ncbi_12045	Bcl2a1	7.7739791947475	3.98083188252742	204	209	0.618	0.44	-0.965566	0.000193718846358243	1	down
DC_new	ncbi_80291	Rilpl2	2.5313534361872	1.51161748906681	204	209	0.515	0.316	-0.743777	0.000197419447863495	1	down
DC_new	ncbi_66473	Ctrb1	70.9498138968184	101.330331919515	204	209	0.966	0.995	0.514194675995443	0.00020437646689735	1	up
DC_new	ncbi_27981	Rsrp1	1.19164708416857	2.5114437211939	204	209	0.284	0.464	1.07549629421242	0.000210885973812095	1	up
DC_new	ncbi_17716	ND1	5.68916272394357	9.16869620656172	204	209	0.676	0.694	0.688490626677548	0.000214977777738843	1	up
DC_new	ncbi_15528	Hspe1	3.37124260899473	2.37118380783049	204	209	0.608	0.407	-0.507655	0.000215006965180391	1	down
DC_new	ncbi_264064	Cdk8	2.21379067640292	4.3222911363229	204	209	0.466	0.474	0.965245646124447	0.000218640728196882	1	up
DC_new	ncbi_17698	Msn	3.36060097202822	1.86021186430243	204	209	0.578	0.397	-0.853218	0.000221670905131578	1	down
DC_new	ncbi_17101	Lyst	2.46614554543419	5.53754683319604	204	209	0.363	0.512	1.16695660274657	0.000225167132707125	1	up
DC_new	ncbi_11984	Atp6v0c	2.79041338118041	1.59846494581054	204	209	0.525	0.359	-0.803753	0.000226074174436563	1	down
DC_new	ncbi_66497	Cmss1	22.6581255265036	33.0489161741685	204	209	0.858	0.957	0.544572443968156	0.000227141548146726	1	up
DC_new	ncbi_14130	Fcgr2	2.49649430013841	1.63866052344244	204	209	0.461	0.268	-0.607356	0.000227793967191088	1	down
DC_new	ncbi_20200	S100a6	1.62916709312363	0.942679658373263	204	209	0.441	0.254	-0.789231	0.000231632880602223	1	down
DC_new	ncbi_15481	Hspa8	12.4161017200112	9.20809062825521	204	209	0.843	0.694	-0.431234	0.000238513970753282	1	down
DC_new	ncbi_66483	RPL36A	6.26918848799426	4.20551654574519	204	209	0.716	0.526	-0.575984	0.000246410208909123	1	down
DC_new	ncbi_64380	Ms4a4d	1.03317105200567	0.53493715434111	204	209	0.333	0.163	-0.949508	0.000251773779051842	1	down
DC_new	ncbi_66141	Ifitm3	9.05219349322557	5.8904142755206	204	209	0.652	0.459	-0.61989	0.00025799729369502	1	down
DC_new	ncbi_11848	Rhoa	3.06582684977651	2.33182633132992	204	209	0.608	0.421	-0.394801	0.000267316005499921	1	down
DC_new	ncbi_13732	Emp3	1.7159864431496	0.900426481003455	204	209	0.417	0.234	-0.930282	0.000279167369382571	1	down
DC_new	ncbi_69029	Smdt1	2.08741734581402	1.45505666654741	204	209	0.505	0.311	-0.520614	0.000279221713179929	1	down
DC_new	ncbi_16181	Il1rn	0.881917069282436	0.288599339797549	204	209	0.191	0.062	-1.61124	0.000280459468646438	1	down
DC_new	ncbi_75345	Slamf7	2.21927452431758	1.55440185021729	204	209	0.466	0.278	-0.513701	0.000281523643843096	1	down
DC_new	ncbi_56356	Gltp	1.00868219344889	0.4053973345855	204	209	0.333	0.167	-1.31485	0.00028260493772373	1	down
DC_new	ncbi_14700	Gng10	2.4600292837545	1.53898592048198	204	209	0.51	0.316	-0.67666	0.000301077154583389	1	down
DC_new	ncbi_69221	2410006H16Rik	4.24075219274976	2.90650593718833	204	209	0.608	0.411	-0.545019	0.000306666229007217	1	down
DC_new	ncbi_269799	CLEC4A	0.701647099897605	0.318791135922379	204	209	0.255	0.105	-1.13789	0.000320447134710899	1	down
DC_new	ncbi_216864	Clec10a	3.17934393037875	1.34171481444296	204	209	0.299	0.144	-1.24459	0.000327477737900517	1	down
DC_new	ncbi_69399	C1orf21	1.92343209680507	1.46649953091674	204	209	0.436	0.254	-0.391283	0.00033441598170419	1	down
DC_new	ncbi_56706	Ccnl1	5.15803791918572	7.51499440531489	204	209	0.73	0.718	0.542940878851852	0.000342391859164704	1	up
DC_new	ncbi_21346	Tagln2	3.41374048373918	2.33674797519853	204	209	0.578	0.383	-0.546832	0.00034501706150227	1	down
DC_new	ncbi_18946	Pnliprp1	8.64241259791569	14.755619437186	204	209	0.794	0.861	0.771751556668242	0.000349031453907739	1	up
DC_new	ncbi_15502	Dnaja1	4.60987352852204	3.10254640035924	204	209	0.662	0.469	-0.571259	0.000350276171125247	1	down
DC_new	ncbi_67942	Atp5mc2	4.47277309824688	3.12113767188417	204	209	0.662	0.469	-0.519084	0.000357073136823701	1	down
DC_new	ncbi_14775	Gpx1	4.69525106246781	3.57005058951472	204	209	0.667	0.474	-0.395248	0.000363047154013198	1	down
DC_new	ncbi_21950	Tnfsf9	3.31557355015157	2.06047783090008	204	209	0.466	0.278	-0.686253	0.000372561230180746	1	down
DC_new	ncbi_18472	PAFAH1B1	2.45549161580027	3.32165305790845	204	209	0.554	0.522	0.435874176923177	0.000388408834275916	1	up
DC_new	ncbi_56312	Nupr1	2.47119446034315	5.08146302841461	204	209	0.431	0.541	1.04000539981593	0.000392182596973569	1	up
DC_new	ncbi_12825	Col3a1	1.19558204091517	2.83139493585739	204	209	0.324	0.354	1.24373015449056	0.000404242803933266	1	up
DC_new	ncbi_15001	HLA-DOA	0.965184617888472	0.304213200236253	204	209	0.26	0.12	-1.6654	0.000404570727281048	1	down
DC_new	ncbi_68836	Mrpl52	2.04758008307863	1.18949732738696	204	209	0.475	0.292	-0.783517	0.00040482629925511	1	down
DC_new	ncbi_56644	Clec7a	3.79795410085372	2.33346491610969	204	209	0.49	0.301	-0.702725	0.00042083440749692	1	down
DC_new	ncbi_595136	Ndufs5	0.686123454407025	0.243166224012005	204	209	0.265	0.12	-1.49614	0.000421810889216257	1	down
DC_new	ncbi_12660	Chka	1.58158560112752	4.12046811403857	204	209	0.255	0.373	1.38138040222342	0.000434527720873967	1	up
DC_new	ncbi_74178	Stk40	0.662582225240614	0.353469783974791	204	209	0.23	0.091	-0.906322	0.00044658514847528	1	down
DC_new	ncbi_54610	Tbc1d8	2.20721232607826	4.88762514332981	204	209	0.309	0.44	1.14687237904794	0.000457907403789194	1	up
DC_new	ncbi_16409	Itgam	1.6741557201604	0.941162071707262	204	209	0.402	0.225	-0.830852	0.00047163564172924	1	down
DC_new	ncbi_215418	Csrnp1	2.67968871187338	1.74716925261365	204	209	0.544	0.354	-0.617017	0.000492831780187451	1	down
DC_new	ncbi_67130	Ndufa6	2.28359466199461	1.38626430988737	204	209	0.52	0.34	-0.720063	0.000497394712446361	1	down
DC_new	ncbi_210293	Dock10	8.63393720312245	12.2230075356313	204	209	0.75	0.751	0.501503900300556	0.000509303827980174	1	up
DC_new	ncbi_15040	H2-T23	1.61757194108348	0.756037379809469	204	209	0.407	0.263	-1.0972	0.000545813237856099	1	down
DC_new	ncbi_75739	Mpp7	3.88849456824889	2.11329536095693	204	209	0.456	0.278	-0.879686	0.000560958873099087	1	down
DC_new	ncbi_12575	Cdkn1a	5.79636804409995	3.92769083388882	204	209	0.632	0.445	-0.561456	0.000580772082597946	1	down
DC_new	ncbi_245867	Pcmtd2	0.427648606066555	0.044424941066933	204	209	0.127	0.033	-3.26408	0.000591876150176356	1	down
DC_new	ncbi_21810	Tgfbi	0.633722053552027	0.95698207479563	204	209	0.206	0.115	0.594564790149008	0.000596750173481906	1	up
DC_new	ncbi_15874	Iapp	0.481405558234929	0.170778924377448	204	209	0.123	0.029	-1.49458	0.000604526921278084	1	down
DC_new	ncbi_83490	Pik3ap1	2.08730292515033	3.66697170392789	204	209	0.446	0.455	0.812919369508677	0.00061312235665075	1	up
DC_new	ncbi_66152	Uqcr10	1.19790860186887	0.586288923737128	204	209	0.353	0.191	-1.03071	0.000621690528462248	1	down
DC_new	ncbi_57914	Crlf2	0.5630631477366	0.313068634858837	204	209	0.24	0.1	-0.846613	0.000625514048058351	1	down
DC_new	ncbi_11820	App	2.26125288110105	3.79124620382381	204	209	0.49	0.483	0.745524060803124	0.000627909578532109	1	up
DC_new	ncbi_14548	Mrps33	0.837572450401693	0.349660680737642	204	209	0.284	0.153	-1.26002	0.000668835233664685	1	down
DC_new	ncbi_14433	Gapdh	2.70370874081167	1.78125131489117	204	209	0.534	0.349	-0.602021	0.000677600278137789	1	down
DC_new	ncbi_67397	Erp29	2.54869203383687	1.5545718301963	204	209	0.544	0.368	-0.713204	0.000678679712905284	1	down
DC_new	ncbi_54484	Mkrn1	1.74586891255357	0.870507042456645	204	209	0.392	0.273	-1.00393	0.000686733944327364	1	down
DC_new	ncbi_278279	Tmtc2	4.34936152963029	3.07499179991825	204	209	0.51	0.325	-0.500207	0.00069019099595387	1	down
DC_new	ncbi_20556	SLFN12L	1.69359528090198	1.14190636613558	204	209	0.387	0.22	-0.568604	0.000697936157637712	1	down
DC_new	ncbi_67160	Eef1g	2.66293817316354	1.85180400056149	204	209	0.569	0.383	-0.524064	0.000723787819827979	1	down
DC_new	ncbi_12772	Ccr2	2.07815669410079	1.13687657075277	204	209	0.402	0.23	-0.870171	0.000759789387616473	1	down
DC_new	ncbi_69810	Clec4a	1.1297253580326	0.733041451702888	204	209	0.338	0.177	-0.623936	0.000787054215608643	1	down
DC_new	ncbi_17719	ND4	13.9086442362255	18.9327728657397	204	209	0.863	0.818	0.444901170848182	0.00079457535726223	1	up
DC_new	ncbi_16195	Il6st	0.217955056584796	0.958265424284257	204	209	0.103	0.196	2.13588341363835	0.00081216033682772	1	up
DC_new	ncbi_12774	Ccr5	1.41064454046651	0.60044272327186	204	209	0.275	0.129	-1.23212	0.000822830258999424	1	down
DC_new	ncbi_21926	Tnf	0.891415534170625	1.51327582394412	204	209	0.25	0.201	0.763438462136765	0.000833580539260582	1	up
DC_new	ncbi_17904	MYL6	5.27513156657151	3.80769905621336	204	209	0.672	0.493	-0.470277	0.000833983045985359	1	down
DC_new	ncbi_27984	Efhd2	3.05533925935929	2.03191893309971	204	209	0.588	0.407	-0.588466	0.000854918503366392	1	down
DC_new	ncbi_19696	Rel	18.9669450928225	14.5373797114052	204	209	0.882	0.751	-0.383718	0.000860763659252949	1	down
DC_new	ncbi_101056014	AY036118	7.21998041271147	11.4740671271115	204	209	0.711	0.775	0.668302626702624	0.000910374953166965	1	up
DC_new	ncbi_12013	Bach1	3.85775118159684	2.85055209466645	204	209	0.574	0.397	-0.436506	0.000917013064066793	1	down
DC_new	ncbi_13063	Cycs	1.69830148926311	0.93746098297983	204	209	0.407	0.244	-0.857193	0.00093073984448452	1	down
DC_new	ncbi_52004	Cdk2ap2	0.904050437162925	0.371031337606995	204	209	0.279	0.134	-1.28463	0.000931886123509801	1	down
DC_new	ncbi_14828	Hspa5	5.69081060693735	7.7905812057897	204	209	0.716	0.689	0.453089963215988	0.000940913687025704	1	up
DC_new	ncbi_140580	Elmo1	4.28715631632253	6.94112722301896	204	209	0.598	0.656	0.695136084591225	0.000952430436860379	1	up
DC_new	ncbi_18521	PCBP2	3.08899131337563	2.32205508932711	204	209	0.598	0.416	-0.411718	0.000953719369134548	1	down
DC_new	ncbi_239217	Kctd12	3.35561080867051	2.20601836891054	204	209	0.554	0.373	-0.605108	0.00097339824132786	1	down
DC_new	ncbi_71389	Chd6	0.510752541208342	1.42018994223574	204	209	0.167	0.297	1.47520665683692	0.00101854202495586	1	up
DC_new	ncbi_54217	RPL36	12.2515611504942	9.13250938866901	204	209	0.814	0.684	-0.423878	0.00105460073635572	1	down
DC_new	ncbi_18081	Ninj1	0.698327208407412	0.241477697281564	204	209	0.23	0.105	-1.53162	0.00106474434241944	1	down
DC_new	ncbi_52348	Vps37a	0.193122302249581	0.730601715338054	204	209	0.069	0.187	1.91902097049049	0.00106645381641085	1	up
DC_new	ncbi_434223	Gvin1	1.13740220718657	2.26410241490257	204	209	0.299	0.325	0.9931335931269	0.00107880906557694	1	up
DC_new	ncbi_21951	Tnks	1.08607934843976	2.56044840777978	204	209	0.289	0.392	1.23719049520745	0.00108125322755562	1	up
DC_new	ncbi_68135	Eif3h	2.43478800177557	1.38883257096744	204	209	0.51	0.344	-0.809879	0.00110032153856489	1	down
DC_new	ncbi_211914	ASAP2	0.0820806160441116	0.442356036263777	204	209	0.034	0.129	2.42866406146386	0.00110191175296632	1	up
DC_new	ncbi_16331	Inpp5d	2.54879589282579	4.87652666315928	204	209	0.446	0.536	0.936011080016927	0.00110489892818794	1	up
DC_new	ncbi_20463	Cox7a2l	2.13239798500559	1.31011044241229	204	209	0.505	0.33	-0.702746	0.00112911907760869	1	down
DC_new	ncbi_54712	Plxnc1	1.59746652912912	3.33913785558584	204	209	0.324	0.459	1.0636428488744	0.00114244434370616	1	up
DC_new	ncbi_433424	Zeb2os	0.463043008633751	0.0912627258053524	204	209	0.137	0.043	-2.34178	0.00114786752294498	1	down
DC_new	ncbi_240263	Fem1c	2.83815517122535	1.69913474085108	204	209	0.539	0.364	-0.740119	0.00116571888183031	1	down
DC_new	ncbi_15254	Hint1	3.13448551606346	2.11859886287551	204	209	0.564	0.407	-0.565096	0.00123107627742969	1	down
DC_new	ncbi_93736	Aff4	2.23800201948867	3.32625342662851	204	209	0.475	0.478	0.571665663565623	0.00124782914605604	1	up
DC_new	ncbi_53605	Nap1l1	2.82286587527946	1.59992128094149	204	209	0.549	0.397	-0.819121	0.00126721642248103	1	down
DC_new	ncbi_18643	Pfn1	6.3795685013762	4.2942011200893	204	209	0.637	0.459	-0.571058	0.00127477880565165	1	down
DC_new	ncbi_14284	Fosl2	3.47858348801431	2.53815669285259	204	209	0.603	0.426	-0.454703	0.00132069441821789	1	down
DC_new	ncbi_17533	Mrc1	1.62572133282908	1.18220187632587	204	209	0.27	0.139	-0.45957	0.00136385974885567	1	down
DC_new	ncbi_22608	Ybx1	3.95335593998038	2.78158500671071	204	209	0.627	0.45	-0.507155	0.00136386215355677	1	down
DC_new	ncbi_16438	Itpr1	4.36423578550667	6.10954279194568	204	209	0.598	0.55	0.485325928761698	0.00138407241954925	1	up
DC_new	ncbi_226089	Ric1	0.703625242336897	1.76937164101894	204	209	0.167	0.306	1.33023447221488	0.00139746231337215	1	up
DC_new	ncbi_23807	Arih2	3.20182720822759	4.84820868786522	204	209	0.578	0.569	0.598541046576614	0.00139970207239294	1	up
DC_new	ncbi_68045	RTRAF	1.32325494568818	0.64538561953804	204	209	0.392	0.258	-1.03574	0.00139982940358208	1	down
DC_new	ncbi_14269	Fnbp1	4.82377976589294	7.81302176030194	204	209	0.627	0.641	0.695705148597939	0.00139999405403998	1	up
DC_new	ncbi_77134	Hnrnpa0	1.97113756095373	1.08924513127502	204	209	0.48	0.33	-0.855641	0.00141102454294691	1	down
DC_new	ncbi_66212	Sec61b	4.13385964539804	3.15422721407559	204	209	0.618	0.44	-0.390192	0.00141841083893804	1	down
DC_new	ncbi_18712	Pim1	11.1752554274465	8.42189893054763	204	209	0.814	0.67	-0.408086	0.00142550731148659	1	down
DC_new	ncbi_193385	Ripor2	0.289353358462979	0.651496653720688	204	209	0.034	0.124	1.17064829897789	0.00147407003548748	1	up
DC_new	ncbi_56378	Arpc3	4.11259769084447	2.78893092837708	204	209	0.623	0.455	-0.560321	0.00147816028767369	1	down
DC_new	ncbi_63986	Gmfg	1.82985356384112	1.17937943090906	204	209	0.466	0.297	-0.633657	0.00150108758225762	1	down
DC_new	ncbi_65963	Tmem176b	3.62329124650611	2.5778875417636	204	209	0.574	0.397	-0.491095	0.00153196663785024	1	down
DC_new	ncbi_14281	Fos	9.47872263732322	12.6868575921905	204	209	0.779	0.813	0.420566365312523	0.00157349382952747	1	up
DC_new	ncbi_434341	Nlrc5	0.28851938167955	1.28252782364378	204	209	0.074	0.167	2.15186251895365	0.00161005540401618	1	up
DC_new	ncbi_13057	Cyba	5.91144311197058	4.22051484729531	204	209	0.657	0.498	-0.486082	0.00161675385942959	1	down
DC_new	ncbi_19253	Ptpn18	1.61037216480349	1.07107264829922	204	209	0.451	0.282	-0.588293	0.00164273325403437	1	down
DC_new	ncbi_17758	Map4	0.453395522649027	1.19036730288632	204	209	0.186	0.201	1.39236778416557	0.00171581583302989	1	up
DC_new	ncbi_15081	His3.3A	19.2121603515422	25.382920988163	204	209	0.887	0.818	0.401836519088114	0.00172363747497902	1	up
DC_new	ncbi_18103	Nme2	4.76574419595075	3.70649387909536	204	209	0.652	0.478	-0.362638	0.00172508238364285	1	down
DC_new	ncbi_18033	Nfkb1	13.990506221563	10.4487610611611	204	209	0.799	0.665	-0.421113	0.00177413954040508	1	down
DC_new	ncbi_258571	OR5M3	1.46024775896648	0.61718630606194	204	209	0.275	0.148	-1.2423	0.00177550906098439	1	down
DC_new	ncbi_67695	OST4	1.01611773326504	0.556933443303592	204	209	0.324	0.177	-0.867374	0.00183351096814012	1	down
DC_new	ncbi_56351	Ptges3	2.15927149146074	1.31985927083283	204	209	0.495	0.325	-0.710118	0.00185381582091013	1	down
DC_new	ncbi_20973	Syngr2	2.47046881758577	1.56431031332234	204	209	0.534	0.364	-0.659224	0.00186304853433325	1	down
DC_new	ncbi_22121	Rpl13a	6.94381974752612	4.62876269026191	204	209	0.74	0.584	-0.585093	0.00190031249060111	1	down
DC_new	ncbi_12306	Anxa2	3.34261461051332	2.44433186590592	204	209	0.564	0.392	-0.451521	0.00196633662202535	1	down
DC_new	ncbi_18768	Pkib	0.802987062557508	1.80388537624427	204	209	0.235	0.22	1.16755933993096	0.00208638422824251	1	up
DC_new	ncbi_232157	MOB1A	1.28559295771326	0.603622345935042	204	209	0.353	0.22	-1.09059	0.00209340376772169	1	down
DC_new	ncbi_16649	Kpna4	5.79444484485472	8.30408652047935	204	209	0.686	0.651	0.519143504890105	0.00210738998309372	1	up
DC_new	ncbi_73112	Abracl	2.02153879505027	1.29574686299882	204	209	0.48	0.316	-0.64163	0.00211281907517027	1	down
DC_new	ncbi_20516	Slc20a2	0.128876387893352	0.44332709148144	204	209	0.039	0.134	1.78158994416385	0.00213619015579388	1	up
DC_new	ncbi_66046	Ndufb5	1.31435201249525	0.741477874714968	204	209	0.407	0.254	-0.825791	0.00214799951511096	1	down
DC_new	ncbi_11857	Arhgdib	2.13973000915163	1.27635808042813	204	209	0.471	0.306	-0.74535	0.00226895555668727	1	down
DC_new	ncbi_18489	Reg3b	6.47719866117684	10.8378216381334	204	209	0.701	0.785	0.742623949274795	0.00230991175240624	1	up
DC_new	ncbi_17082	Il1rl1	0.507059030032438	0.15517034265804	204	209	0.176	0.067	-1.70766	0.00233224539025877	1	down
DC_new	ncbi_26914	Macroh2a1	5.45093525249283	3.75724545722655	204	209	0.657	0.507	-0.536816	0.00238786076088279	1	down
DC_new	ncbi_27058	Srp9	1.68079210348551	0.870639805419891	204	209	0.422	0.268	-0.948914	0.00243769227501752	1	down
DC_new	ncbi_101214	Tra2a	1.98521322938351	2.6991475738539	204	209	0.471	0.459	0.443190662199363	0.00247736103770467	1	up
DC_new	ncbi_20692	Sparc	0.582313209781236	1.73694129951884	204	209	0.172	0.244	1.57651707270875	0.00249449406257547	1	up
DC_new	ncbi_15519	Hsp90aa1	3.35194	4.95894814920914	204	209	0.583	0.541	0.565024686299724	0.00256360711448304	1	up
DC_new	ncbi_211329	Ncoa7	0.526838459744254	1.64145801423784	204	209	0.142	0.234	1.63935935015334	0.00256502456779072	1	up
DC_new	ncbi_52898	Rnasek	0.795278417137511	0.481770879621858	204	209	0.299	0.158	-0.722995	0.00258217525219051	1	down
DC_new	ncbi_23797	Akt3	2.54504206724917	3.79029089867388	204	209	0.529	0.488	0.57460045123395	0.00258259499559574	1	up
DC_new	ncbi_14544	Gda	2.6581719919018	1.98186194199406	204	209	0.338	0.201	-0.423559	0.0026014243615928	1	down
DC_new	ncbi_20430	Cyfip1	3.44505345623527	2.39141609893213	204	209	0.588	0.421	-0.526643	0.00261916269874621	1	down
DC_new	ncbi_66181	NOP10	1.20080204988345	0.565935819480702	204	209	0.338	0.201	-1.08515	0.00262422362191168	1	down
DC_new	ncbi_12385	Ctnna1	3.26304822359469	5.00867987499995	204	209	0.529	0.536	0.618194688506318	0.00273300661414615	1	up
DC_new	ncbi_15205	Hes1	0.949191036506643	2.51736253335117	204	209	0.172	0.263	1.40704794122131	0.00277341068060966	1	up
DC_new	ncbi_140497	Cd300c2	1.40104535341463	0.713306397146205	204	209	0.353	0.206	-0.973811	0.00278836137949193	1	down
DC_new	ncbi_58810	Akr1a1	0.958861496401079	0.538867465597072	204	209	0.328	0.187	-0.831275	0.00285230352872938	1	down
DC_new	ncbi_13039	Ctsl	0.838714303808696	2.01524344111525	204	209	0.211	0.282	1.26460234578579	0.00285421694321204	1	up
DC_new	ncbi_14661	Glud1	2.38143722361129	1.51425401804167	204	209	0.52	0.359	-0.653191	0.00291514756109478	1	down
DC_new	ncbi_20849	Stat4	3.41708820745471	2.43429189172792	204	209	0.505	0.34	-0.489248	0.00292100016474827	1	down
DC_new	ncbi_21353	Tank	4.80374455792831	3.6987174994146	204	209	0.623	0.459	-0.377125	0.00292620484458987	1	down
DC_new	ncbi_16643	Klrd1	2.54610897093382	1.80317522732202	204	209	0.441	0.282	-0.497731	0.00297368041940001	1	down
DC_new	ncbi_114584	Clic1	2.71427188742167	1.87672714804171	204	209	0.52	0.354	-0.532323	0.00297986258775895	1	down
DC_new	ncbi_52668	Ifi27	0.298058547387565	1.00505512584876	204	209	0.118	0.167	1.75326656950675	0.00298508965453931	1	up
DC_new	ncbi_20970	Sdc3	0.909515496928237	0.282908670745944	204	209	0.221	0.129	-1.68441	0.00302112692752712	1	down
DC_new	ncbi_21848	Trim24	0.183559396102032	0.703289107789263	204	209	0.103	0.182	1.93729028760896	0.00302481445574728	1	up
DC_new	ncbi_229473	Tmem131l	1.04966290080189	2.59697229819752	204	209	0.275	0.354	1.30682	0.00302894500063843	1	up
DC_new	ncbi_16668	Krt18	1.33633102770101	3.49110400463536	204	209	0.191	0.33	1.38533927864943	0.00308471900619445	1	up
DC_new	ncbi_12417	CBX3	0.652261069987365	0.186183688943412	204	209	0.191	0.091	-1.80817	0.00312032098781106	1	down
DC_new	ncbi_20868	Stk10	1.79319104826753	1.29960706549867	204	209	0.387	0.239	-0.464423	0.00312044693579483	1	down
DC_new	ncbi_17717	ND2	6.02852075078197	9.32464821242971	204	209	0.623	0.727	0.629236795138459	0.00312192784371104	1	up
DC_new	ncbi_57738	Slc15a2	0.993708170836917	0.336296736056023	204	209	0.196	0.091	-1.5628	0.00313481570123461	1	down
DC_new	ncbi_66090	YPEL3	0.696160479360003	0.371079418966042	204	209	0.245	0.12	-0.90751	0.00315166190749247	1	down
DC_new	ncbi_12785	Cnbp	3.0750296043562	2.27458291853309	204	209	0.569	0.407	-0.434982	0.00316161359688601	1	down
DC_new	ncbi_72043	Sulf2	0.961418748733565	0.613372140839751	204	209	0.275	0.144	-0.648317	0.00319751506768172	1	down
DC_new	ncbi_433470	Nmes1	0.551919495897387	0.0765819762224796	204	209	0.108	0.033	-2.84776	0.00325796567135601	1	down
DC_new	ncbi_67133	Gp2	0.253535498966595	0.891642959347624	204	209	0.039	0.129	1.81387124009125	0.00334341691367536	1	up
DC_new	ncbi_76448	Ppp1r18	0.624995882334097	0.244897705466543	204	209	0.225	0.105	-1.35131	0.00335793096050612	1	down
DC_new	ncbi_73626	Try4	1.12260284464561	2.51339732305676	204	209	0.235	0.273	1.16272002468412	0.00344259505730606	1	up
DC_new	ncbi_23882	Gadd45g	0.976997263245858	0.702264784891504	204	209	0.309	0.172	-0.476282	0.00349336262584333	1	down
DC_new	ncbi_100041286	Snhg15	2.21977324503005	1.32057279710245	204	209	0.48	0.33	-0.749204	0.00353018765525607	1	down
DC_new	ncbi_69534	Avpi1	1.8887834939097	1.01013495726801	204	209	0.377	0.239	-0.902843	0.00358635570887575	1	down
DC_new	ncbi_56030	Tmem131	2.23518881578546	3.65677573852871	204	209	0.471	0.469	0.71015035412397	0.00364886969080401	1	up
DC_new	ncbi_15936	Ier2	3.14071262940786	4.15793680427097	204	209	0.578	0.541	0.404764648965478	0.00366858557559575	1	up
DC_new	ncbi_66521	Rwdd1	0.606447576837217	0.277434175476303	204	209	0.265	0.139	-1.12796	0.00375073246273495	1	down
DC_new	ncbi_98732	Rab3gap2	0.17992674136083	0.42558265384023	204	209	0.059	0.158	1.24156708097251	0.0037602685038822	1	up
DC_new	ncbi_77987	Ascc3	1.57905219454305	3.02594052749973	204	209	0.387	0.45	0.938281088514574	0.0038106524550254	1	up
DC_new	ncbi_268301	Sowahc	1.71895018370062	1.26623741678842	204	209	0.402	0.258	-0.44095	0.00381555749222737	1	down
DC_new	ncbi_73836	Slc35b2	0.734937273767618	0.325162966586168	204	209	0.245	0.12	-1.17621	0.00384037182157553	1	down
DC_new	ncbi_232288	Frmd4b	2.05684774167844	1.39514944511044	204	209	0.407	0.254	-0.559982	0.00399309121678959	1	down
DC_new	ncbi_15900	Irf8	0.873322112009886	2.00328247639941	204	209	0.127	0.239	1.19768691931285	0.00405140008444194	1	up
DC_new	ncbi_56486	GABARAP	3.00628078912329	2.2453156991597	204	209	0.559	0.397	-0.421045	0.004125242112598	1	down
DC_new	ncbi_319554	Idi1	0.17893209971905	0.385496889823185	204	209	0.034	0.115	1.10687513504713	0.00412791172690397	1	up
DC_new	ncbi_13653	Egr1	3.63263019119889	5.97700156106773	204	209	0.515	0.574	0.718391838384604	0.00413733606009791	1	up
DC_new	ncbi_66102	Cxcl16	1.46287687383856	1.01983630693351	204	209	0.397	0.249	-0.520428	0.0041977698405728	1	down
DC_new	ncbi_20971	Sdc4	3.51169036365203	1.79330128897194	204	209	0.422	0.282	-0.969508	0.00422476174674193	1	down
DC_new	ncbi_329154	Ankrd44	4.01772145703233	6.31737928292415	204	209	0.637	0.675	0.652935572743955	0.00430847519274034	1	up
DC_new	ncbi_16880	Lifr	1.00688704022263	0.589297177293599	204	209	0.275	0.144	-0.772733	0.00433290873533725	1	down
DC_new	ncbi_74769	Pik3cb	0.550722725321482	1.26434432041715	204	209	0.186	0.22	1.19884352242112	0.00449230371080672	1	up
DC_new	ncbi_233033	Samd4b	0.799217443099432	0.371611742288934	204	209	0.279	0.153	-1.10458	0.00454893702556367	1	down
DC_new	ncbi_241447	Cers6	2.67418805236452	4.23716493481994	204	209	0.402	0.45	0.663978466899191	0.00458086825716905	1	up
DC_new	ncbi_109660	CTRL	2.44655926252783	4.95363537929636	204	209	0.387	0.517	1.01770360772121	0.00460783359800207	1	up
DC_new	ncbi_11798	Xiap	0.832637119823318	0.454711538466138	204	209	0.279	0.148	-0.872592	0.00462017486504705	1	down
DC_new	ncbi_20874	Slk	1.4150617643227	2.36248189868955	204	209	0.392	0.407	0.739397367014759	0.00465486653792201	1	up
DC_new	ncbi_319939	Tns3	1.39389482051089	2.68566185355617	204	209	0.275	0.378	0.946106185921343	0.00472160681844538	1	up
DC_new	ncbi_52530	Nhp2	0.589107824630056	0.181465807197027	204	209	0.186	0.091	-1.69828	0.00472823773565223	1	down
DC_new	ncbi_68539	Tmem109	0.299042640510598	0.105824756088376	204	209	0.147	0.053	-1.49779	0.00480029143850067	1	down
DC_new	ncbi_11933	Atp1b3	1.40817763308757	2.02324225400114	204	209	0.392	0.33	0.522808596161482	0.00481825834214925	1	up
DC_new	ncbi_66540	Fam107b	5.06489297483754	3.87584067533828	204	209	0.637	0.478	-0.386014	0.0049089173705691	1	down
DC_new	ncbi_232533	Stk38l	0.82550907954073	1.98455610625543	204	209	0.191	0.297	1.26535830242059	0.00491224576142093	1	up
DC_new	ncbi_17710	COX3	20.2634254102961	26.6257776494243	204	209	0.922	0.895	0.393943887265064	0.00492945256922185	1	up
DC_new	ncbi_74127	Krt80	0.688425729891826	0.35394589267655	204	209	0.235	0.115	-0.959574	0.00502963153494973	1	down
DC_new	ncbi_67125	Tspan31	0.591361491593953	0.207702379400566	204	209	0.167	0.077	-1.50907	0.00504424015417794	1	down
DC_new	ncbi_17718	ND3	1.40228114546066	2.48715027359101	204	209	0.319	0.301	0.826673177791378	0.00505011913760342	1	up
DC_new	ncbi_110323	Cox6b1	2.27048772413564	1.60041395147093	204	209	0.51	0.354	-0.504531	0.00507073476526179	1	down
DC_new	ncbi_233410	Znf592	0.0435370996396719	0.29250870907264	204	209	0.029	0.105	2.74534558927797	0.00517838649965337	1	up
DC_new	ncbi_59021	RAB2A	1.94834011099693	2.79441461421421	204	209	0.485	0.44	0.520278131529532	0.00521485361428031	1	up
DC_new	ncbi_107508	Eprs1	0.791745156036771	1.91414157973423	204	209	0.245	0.364	1.27348266481709	0.00529766682848503	1	up
DC_new	ncbi_407243	Tmem189	0.494768618738051	0.12470227685595	204	209	0.142	0.057	-1.9874	0.00537004713395626	1	down
DC_new	ncbi_80877	Lrba	0.920828337122372	2.1791356377202	204	209	0.216	0.34	1.24266140032966	0.00543890233685394	1	up
DC_new	ncbi_77683	Ehmt1	0.432044381190116	0.984983986675962	204	209	0.127	0.249	1.18873332848024	0.00551250661784474	1	up
DC_new	ncbi_69060	Pnlip	1.40386479879689	3.00176481212187	204	209	0.24	0.378	1.09635224336013	0.00558368784430162	1	up
DC_new	ncbi_21849	Trim28	0.268996155764461	0.117473513650028	204	209	0.137	0.048	-1.19456	0.00558896559969426	1	down
DC_new	ncbi_56177	Olfm1	1.0760970434209	0.810710310857523	204	209	0.353	0.22	-0.408506	0.00561005107783366	1	down
DC_new	ncbi_68813	Dock5	0.591043967810945	1.71315642240334	204	209	0.147	0.239	1.53515966142831	0.00561114601704569	1	up
DC_new	ncbi_72562	Pcbd2	0.55224060278437	0.234443226245217	204	209	0.201	0.091	-1.2357	0.00561734282134111	1	down
DC_new	ncbi_67345	Herc4	0.490310132559264	1.20141676617693	204	209	0.162	0.287	1.29279608768268	0.00566062368326615	1	up
DC_new	ncbi_59044	Rnf130	1.4975647045412	0.881961422297559	204	209	0.397	0.258	-0.763764	0.00569671259721701	1	down
DC_new	ncbi_109791	Clps	10.2971276182973	14.8209816123384	204	209	0.784	0.876	0.525394771809844	0.00576117997169634	1	up
DC_new	ncbi_12757	CLTA	2.80121007548526	2.12522168508883	204	209	0.574	0.416	-0.39842	0.00577103865264839	1	down
DC_new	ncbi_20643	SNRPE	2.11140349404216	1.56032420659562	204	209	0.5	0.344	-0.436332	0.00580481337041524	1	down
DC_new	ncbi_380711	Rap1gap2	0.170057558065641	0.842760446128825	204	209	0.054	0.129	2.30842254699532	0.00585533555904484	1	up
DC_new	ncbi_70097	Sash1	0.240685724487891	0.68921091424616	204	209	0.069	0.163	1.51740499721686	0.00585748467441362	1	up
DC_new	ncbi_68416	Sycn	1.76162037312265	3.50433855691275	204	209	0.324	0.383	0.992198377365391	0.00587419369475013	1	up
DC_new	ncbi_67367	Paxbp1	1.60305090186133	2.94170597970035	204	209	0.348	0.411	0.875791869664509	0.00590624198256347	1	up
DC_new	ncbi_12725	Clcn3	0.247720548126288	0.648095506473633	204	209	0.093	0.201	1.38713320540978	0.00602909180877193	1	up
DC_new	ncbi_20843	Stag2	1.76759064397863	1.32187341378253	204	209	0.422	0.273	-0.419173	0.00620172252252589	1	down
DC_new	ncbi_50918	Myadm	0.794162673329621	0.478644954075772	204	209	0.299	0.167	-0.730359	0.00625876951992186	1	down
DC_new	ncbi_56792	Stap1	2.55990485147126	1.73795578526788	204	209	0.431	0.282	-0.558672	0.00626402915661937	1	down
DC_new	ncbi_26401	Map3k1	2.12234945799799	3.37513828552672	204	209	0.412	0.45	0.669259158124061	0.00640724077679897	1	up
DC_new	ncbi_52398	SEPTIN11	1.26892867874148	0.617910726271376	204	209	0.275	0.148	-1.03802	0.00658305408582297	1	down
DC_new	ncbi_18034	Nfkb2	1.07838146679523	0.53595044117683	204	209	0.294	0.167	-1.00856	0.00659030400943436	1	down
DC_new	ncbi_17076	Ly75	0.146789306753839	0.715250747177682	204	209	0.029	0.105	2.28392141591786	0.00665990896695165	1	up
DC_new	ncbi_26943	Serinc3	2.67379923553166	1.80660864836822	204	209	0.549	0.397	-0.565581	0.00676625454507215	1	down
DC_new	ncbi_76703	Cpb1	5.52246460735521	9.74269688072471	204	209	0.647	0.746	0.818997597129704	0.00682052931539	1	up
DC_new	ncbi_68718	Rnf166	0.315123265008079	0.236003374329579	204	209	0.152	0.067	-0.416955	0.0068256522458367	1	down
DC_new	ncbi_66713	ACTR2	2.44620110534814	1.83743924040733	204	209	0.549	0.397	-0.412827	0.00686302334246876	1	down
DC_new	ncbi_20730	Spink1	2.20546731025808	3.90546627316423	204	209	0.407	0.431	0.824381952011884	0.00689525107873757	1	up
DC_new	ncbi_192662	Arhgdia	1.38838733166284	0.837650351018851	204	209	0.392	0.249	-0.728922	0.00694926309096445	1	down
DC_new	ncbi_110454	Ly6a	0.0800744060755016	0.618788981533344	204	209	0.044	0.115	2.94846697050503	0.00696099398216224	1	up
DC_new	ncbi_170718	Idh3B	0.306510251659658	0.134787585925737	204	209	0.176	0.077	-1.18465	0.00710506096368835	1	down
DC_new	ncbi_76088	Dock8	2.16045755476503	3.64084011067429	204	209	0.466	0.488	0.752907347110328	0.00710950593884976	1	up
DC_new	ncbi_18128	Notch1	0.343980688203877	0.116232959538678	204	209	0.127	0.043	-1.56449	0.00718669387813831	1	down
DC_new	ncbi_67023	Use1	0.807626833894569	0.417407149724631	204	209	0.275	0.153	-0.952067	0.0072286408574282	1	down
DC_new	ncbi_20541	Slc8a1	3.81718969919575	5.39683455074658	204	209	0.485	0.459	0.499591512930934	0.00733806864145408	1	up
DC_new	ncbi_14710	Gngt2	0.727666070815661	0.366483717277276	204	209	0.23	0.115	-0.989332	0.00734114059962765	1	down
DC_new	ncbi_70350	Basp1	5.79899154724636	4.41470695084106	204	209	0.603	0.45	-0.393477	0.00739171816776893	1	down
DC_new	ncbi_14579	Gem	0.302472543321442	0.923114088161741	204	209	0.123	0.134	1.60938416213921	0.00752185938038114	1	up
DC_new	ncbi_56421	Pfkp	2.23360308154311	3.27279932460268	204	209	0.446	0.435	0.551131799235388	0.00752588189979306	1	up
DC_new	ncbi_24088	Tlr2	0.670731070877186	0.485869335027583	204	209	0.221	0.11	-0.465084	0.00758780488216007	1	down
DC_new	ncbi_20316	Sdf2	0.753038829654495	0.399132478624341	204	209	0.284	0.163	-0.915687	0.00763393883973088	1	down
DC_new	ncbi_16190	Il4r	0.74898701159299	1.68977705261727	204	209	0.216	0.301	1.17371307427349	0.00775828952301934	1	up
DC_new	ncbi_67707	Mrpl24	0.816506386293438	0.446869938874784	204	209	0.284	0.158	-0.869463	0.00779260091392158	1	down
DC_new	ncbi_21844	Tiam1	1.39451261020976	2.33451891639918	204	209	0.333	0.325	0.743322643949169	0.00784246505544764	1	up
DC_new	ncbi_19035	Ppib	2.76546246952852	2.10921332242744	204	209	0.569	0.416	-0.3908	0.00785632076966177	1	down
DC_new	ncbi_19354	Rac2	1.26637297099383	0.725565330539628	204	209	0.373	0.234	-0.80344	0.00785772637359463	1	down
DC_new	ncbi_74319	Mettl23	0.843932914998238	0.397223755907952	204	209	0.304	0.187	-1.08698	0.00786564579397851	1	down
DC_new	ncbi_13383	Dlg1	0.645737812230483	1.43033457557856	204	209	0.191	0.306	1.1472096991691	0.00792665294043075	1	up
DC_new	ncbi_15566	Htr7	1.19999295604841	2.52237645871699	204	209	0.235	0.325	1.07169464775716	0.00803097925908874	1	up
DC_new	ncbi_17886	Myh9	3.06162661690025	4.77458142193999	204	209	0.559	0.589	0.641059006700102	0.00803410555062335	1	up
DC_new	ncbi_26444	Psma7	2.01145883025648	1.3590996738912	204	209	0.475	0.34	-0.565557	0.00809469175787628	1	down
DC_new	ncbi_74256	Cyld	1.31582681698626	2.72914302215351	204	209	0.338	0.373	1.05242160507895	0.00817886080166228	1	up
DC_new	ncbi_66656	Eef1d	1.97260299879933	1.19202633679935	204	209	0.466	0.325	-0.726637	0.00822174783219042	1	down
DC_new	ncbi_15976	Ifnar2	1.56715922778295	1.21486575102358	204	209	0.436	0.292	-0.367328	0.00822200658092225	1	down
DC_new	ncbi_225049	Ttc7a	0.700903004604253	1.17203477170802	204	209	0.275	0.249	0.741645926975186	0.00828856371783301	1	up
DC_new	ncbi_97998	Deptor	0.675435705364083	0.413079704880808	204	209	0.186	0.086	-0.709263	0.0083909508968634	1	down
DC_new	ncbi_69878	SNRPF	1.3904369747449	0.836471044339236	204	209	0.392	0.268	-0.733082	0.00857421826249388	1	down
DC_new	ncbi_320982	ARL4C	1.41593787262827	0.873608429760158	204	209	0.368	0.23	-0.696636	0.00857957309116239	1	down
DC_new	ncbi_18227	Nr4a2	3.96958071948406	5.5609	204	209	0.515	0.507	0.486322432533012	0.00860891353486134	1	up
DC_new	ncbi_74153	UBA7	0.159314355830099	0.486778234290712	204	209	0.039	0.12	1.61077945190503	0.00862974403728827	1	up
DC_new	ncbi_12856	Cox17	1.11859676742714	0.549095266027603	204	209	0.328	0.211	-1.02643	0.00863675304683363	1	down
DC_new	ncbi_71720	Osbpl3	0.286401729175916	0.794328773638126	204	209	0.078	0.177	1.47137403082028	0.00865210205584339	1	up
DC_new	ncbi_235320	ZBTB16	0.839790195845757	0.540833202133043	204	209	0.23	0.12	-0.63475	0.0086704542039338	1	down
DC_new	ncbi_67197	Zcrb1	0.985308798511165	0.546927185821982	204	209	0.328	0.215	-0.84911	0.00897817704081517	1	down
DC_new	ncbi_106583	Scaf8	0.33392896428832	0.897840022864571	204	209	0.118	0.22	1.42664587764293	0.00911388982013368	1	up
DC_new	ncbi_67771	Arpc5	3.22671585986111	2.20864046534103	204	209	0.569	0.421	-0.546887	0.00927976699313901	1	down
DC_new	ncbi_70599	Itprid2	1.52568009170649	2.94507318146746	204	209	0.319	0.435	0.948805425826747	0.00933861859321719	1	up
DC_new	ncbi_353310	Znf703	0.385834617096679	0.167750699382332	204	209	0.132	0.048	-1.20118	0.00937604786717172	1	down
DC_new	ncbi_97287	Mtmr14	0.552665526875447	1.09908272958256	204	209	0.206	0.22	0.991691691522994	0.00940653550702564	1	up
DC_new	ncbi_98758	Hnrnpf	2.88928495513784	1.98335238865244	204	209	0.569	0.426	-0.542749	0.00956343569541029	1	down
DC_new	ncbi_71409	Fmnl2	1.89804674665922	3.13149182161403	204	209	0.373	0.325	0.722304648786643	0.00959932371842852	1	up
DC_new	ncbi_102631912	Ndufb1	1.65267905446559	1.01280857084785	204	209	0.422	0.287	-0.70639	0.00968765855895373	1	down
DC_new	ncbi_56210	Rev1	0.157616840041336	0.658329645066968	204	209	0.083	0.129	2.06169258244956	0.00969241076461097	1	up
DC_new	ncbi_11886	Asah1	1.13098912924255	0.853672103876168	204	209	0.353	0.22	-0.40579	0.00974832251529641	1	down
DC_new	ncbi_20353	Sema4c	0.279732027230247	0.130714750405161	204	209	0.108	0.033	-1.09704	0.00982384503602394	1	down
DC_new	ncbi_115490372	Gm52877	0.473167985719247	0.130973455134378	204	209	0.147	0.062	-1.85228	0.00994123337033496	1	down
DC_new	ncbi_66091	Ndufa3	0.591711541996566	0.778759524685411	204	209	0.25	0.158	0.396225313447328	0.0101597143139195	1	up
DC_new	ncbi_72238	Tbc1d5	2.43057658230997	3.45052130733807	204	209	0.48	0.44	0.505498206163325	0.0102093647960442	1	up
DC_new	ncbi_268390	Ahsa2	0.382984691133907	0.107177609717351	204	209	0.137	0.057	-1.83631	0.0103823658972736	1	down
DC_new	ncbi_246707	Emilin2	0.9550448641624	0.609083869077614	204	209	0.279	0.158	-0.648842	0.0105121570023548	1	down
DC_new	ncbi_72461	Prcp	2.18377512277004	1.40313502014586	204	209	0.5	0.359	-0.638134	0.01053513123561	1	down
DC_new	ncbi_107734	Mrpl30	1.00328746183083	0.519353175367222	204	209	0.314	0.191	-0.949813	0.0106308771601045	1	down
DC_new	ncbi_17988	Ndrg1	2.16925385275134	1.2742360995318	204	209	0.353	0.22	-0.76752	0.0106777668214034	1	down
DC_new	ncbi_11772	Ap2a2	0.659907333797159	1.23547341944789	204	209	0.206	0.201	0.904626779655838	0.0108933447614465	1	up
DC_new	ncbi_751864	Sirpa	0.485400774265336	0.206237853214736	204	209	0.152	0.062	-1.23447	0.0109124139186203	1	down
DC_new	ncbi_15212	Hexb	0.868635080169533	0.45176540007645	204	209	0.279	0.163	-0.943023	0.0109126781406233	1	down
DC_new	ncbi_53332	Mtmr1	0.127646393958431	0.502314445291143	204	209	0.074	0.158	1.97559537766599	0.0111457395323254	1	up
DC_new	ncbi_20194	S100a10	3.26759807228229	2.13122663397196	204	209	0.515	0.373	-0.616523	0.0113236152784099	1	down
DC_new	ncbi_16709	Ktn1	1.92649582980966	2.86003953682784	204	209	0.392	0.368	0.570031584947913	0.0113595108443033	1	up
DC_new	ncbi_108723	Card11	0.583963131337987	1.25453626777512	204	209	0.123	0.234	1.10307294891482	0.0113931276731828	1	up
DC_new	ncbi_67266	Dipk1a	0.251201851145803	0.705837967848314	204	209	0.123	0.167	1.49012011815452	0.0116505047643066	1	up
DC_new	ncbi_12315	CALM1	1.61991291981903	1.09409289373984	204	209	0.417	0.278	-0.566138	0.0116701539622149	1	down
DC_new	ncbi_11852	RHOB	0.965750817906844	2.1142454082364	204	209	0.255	0.297	1.13033880309927	0.0118190180736188	1	up
DC_new	ncbi_228061	Agps	0.394115382676236	1.02436681201838	204	209	0.176	0.225	1.37781727047873	0.0121709793740392	1	up
DC_new	ncbi_668101	SIRPB1	0.464144688474379	0.74653651355231	204	209	0.176	0.129	0.685520659938528	0.0122912517234698	1	up
DC_new	ncbi_66230	Mrps28	0.876720122105357	0.35824516570473	204	209	0.211	0.105	-1.29093	0.0123122854909995	1	down
DC_new	ncbi_19043	PPM1B	0.303678709614674	0.929959088009337	204	209	0.127	0.225	1.61430161380843	0.012313488622299	1	up
DC_new	ncbi_26362	Axl	0.419930471439596	0.125170441674597	204	209	0.127	0.048	-1.74545	0.0124255069401606	1	down
DC_new	ncbi_226551	Suco	0.799264042897725	1.62065966085182	204	209	0.23	0.33	1.01974558858172	0.0124375012173289	1	up
DC_new	ncbi_17188	Maz	0.465519867294207	0.153432206399799	204	209	0.152	0.067	-1.60061	0.0125523993105142	1	down
DC_new	ncbi_72580	Zup1	0.460280686865766	0.906095839176707	204	209	0.098	0.201	0.976995553524923	0.0125717228494992	1	up
DC_new	ncbi_53314	Batf	0.592003798403725	0.221537320163976	204	209	0.186	0.096	-1.41765	0.0127052078038367	1	down
DC_new	ncbi_66599	Rdm1	1.47888321712384	3.02095373456987	204	209	0.299	0.359	1.03044616363822	0.0127599452271964	1	up
DC_new	ncbi_106205	ZC3H7A	0.857988401070356	1.87586821716564	204	209	0.265	0.354	1.12843719749437	0.0127850965469925	1	up
DC_new	ncbi_67812	Ubxn4	1.30426412388506	0.891820608265487	204	209	0.387	0.254	-0.548359	0.012818778537448	1	down
DC_new	ncbi_11949	Atp5f1c	1.70689914220127	1.20894806056494	204	209	0.436	0.297	-0.497591	0.0128275183351677	1	down
DC_new	ncbi_21825	Thbs1	0.596022167617082	1.46698726876039	204	209	0.118	0.134	1.29927476336327	0.0128652155136621	1	up
DC_new	ncbi_67732	Iah1	0.250594585752986	0.112752091924382	204	209	0.113	0.038	-1.1515	0.0130139456018873	1	down
DC_new	ncbi_67628	Anp32b	1.79859156590709	1.13591585922337	204	209	0.475	0.349	-0.662965	0.0130578732425314	1	down
DC_new	ncbi_18187	Nrp2	0.74916696707121	1.7112692193548	204	209	0.132	0.177	1.19159929375371	0.0131303467840765	1	up
DC_new	ncbi_215789	Phactr2	2.12711234082306	3.35497383257326	204	209	0.461	0.469	0.657380463081235	0.0134266909026507	1	up
DC_new	ncbi_414077	WDR83OS	0.615290375131961	0.300998462524396	204	209	0.216	0.11	-1.03127	0.0134271647188374	1	down
DC_new	ncbi_244871	Zc3h12c	1.52238677205605	2.64991089397845	204	209	0.328	0.316	0.799568596986556	0.0135212527086316	1	up
DC_new	ncbi_14247	Fli1	1.99337492810911	3.10308817858432	204	209	0.422	0.402	0.638465724424072	0.0135744977957979	1	up
DC_new	ncbi_217127	Kat7	0.180881701506362	0.379805278780674	204	209	0.049	0.129	1.06979592007783	0.0136833748119374	1	up
DC_new	ncbi_52614	Adgre4	0.602836749499724	0.337328983233452	204	209	0.162	0.072	-0.837423	0.013727179984199	1	down
DC_new	ncbi_15015	H2-Q8	0.530318657939671	1.21607352836315	204	209	0.196	0.234	1.19714566328693	0.0138244991333357	1	up
DC_new	ncbi_15163	Hcls1	0.998295223946305	0.566695793448078	204	209	0.328	0.206	-0.816782	0.0140109246459673	1	down
DC_new	ncbi_436522	Prss2	0.389178105507743	0.801485500655952	204	209	0.127	0.115	1.04205520855347	0.0140645740853048	1	up
DC_new	ncbi_12843	Col1a2	0.661066524487589	1.39989524764032	204	209	0.172	0.22	1.08233634335117	0.0140799745556085	1	up
DC_new	ncbi_19692	Reg1	26.4606802045872	35.1228597264662	204	209	0.926	0.967	0.408558821831649	0.0141014590501298	1	up
DC_new	ncbi_52552	Parp8	2.63618261209173	3.98322392683595	204	209	0.51	0.483	0.595467768530926	0.0141206364988092	1	up
DC_new	ncbi_12767	Cxcr4	0.901615373749921	0.659138325328303	204	209	0.275	0.158	-0.451872	0.0142076584995719	1	down
DC_new	ncbi_20345	Selplg	1.2104704923762	0.604081818129801	204	209	0.338	0.239	-1.00263	0.0142120537067198	1	down
DC_new	ncbi_27360	Add3	0.971049219039623	0.588997911568834	204	209	0.27	0.153	-0.721186	0.0142497	1	down
DC_new	ncbi_94246	Arid4b	1.47353577108299	2.53147282217006	204	209	0.392	0.402	0.780653997816031	0.0142589533457227	1	up
DC_new	ncbi_20846	Stat1	0.528441352200333	1.43643725792901	204	209	0.157	0.244	1.4425071557847	0.0143223014745595	1	up
DC_new	ncbi_320832	SIRPB1	0.634549643763205	0.41916470969334	204	209	0.206	0.105	-0.598099	0.0143807552228724	1	down
DC_new	ncbi_76551	Ccdc6	0.219659044720697	0.591453197275755	204	209	0.069	0.158	1.42858536904156	0.0143879791313188	1	up
DC_new	ncbi_18181	Nrf1	0.323438089754116	0.85850566316351	204	209	0.113	0.163	1.40806011951244	0.0144388721897143	1	up
DC_new	ncbi_22589	Atrx	2.31064568968523	3.61357329597219	204	209	0.466	0.536	0.645107589311757	0.0146403992312774	1	up
DC_new	ncbi_74775	Lmbr1l	0.133734022303543	0.344726143505862	204	209	0.049	0.129	1.36542424468388	0.0147471538873919	1	up
DC_new	ncbi_14569	Gdi2	2.56514442276267	3.71913061564439	204	209	0.529	0.536	0.535907910978291	0.0148072611909664	1	up
DC_new	ncbi_13595	Ebp	0.342342909906557	0.114315813563374	204	209	0.147	0.062	-1.58158	0.0149877443029309	1	down
DC_new	ncbi_20361	Sema7a	0.477565811546556	1.16327777573819	204	209	0.167	0.22	1.28424612326054	0.0150101842946711	1	up
DC_new	ncbi_66167	TMA7	1.42218219953731	0.947058334881823	204	209	0.397	0.268	-0.58653	0.0153620321005226	1	down
DC_new	ncbi_18130	Ints6	1.0417481241303	0.405863922562761	204	209	0.211	0.12	-1.35972	0.0153933515959025	1	down
DC_new	ncbi_269700	HECTD4	0.196048363110814	0.68805394822819	204	209	0.074	0.153	1.81078605313832	0.0154221890667361	1	up
DC_new	ncbi_12550	Cdh1	0.249823314757524	0.906091810305765	204	209	0.078	0.144	1.85833095925072	0.0154709622446969	1	up
DC_new	ncbi_12759	Clu	3.47327012034788	6.1894210718175	204	209	0.431	0.483	0.833491630292793	0.0155033124513372	1	up
DC_new	ncbi_230594	Tut4	2.21411002489321	3.45064159186529	204	209	0.441	0.512	0.640114369029084	0.0157975817830328	1	up
DC_new	ncbi_224454	Zdhhc14	0.251125870059875	0.593194700508437	204	209	0.044	0.12	1.23976386242073	0.0159933830134492	1	up
DC_new	ncbi_20662	Sos1	0.12380675689856	0.538785629552621	204	209	0.069	0.139	2.12072425208627	0.0160490288914786	1	up
DC_new	ncbi_20842	Stag1	1.96358668319827	2.89419917120615	204	209	0.436	0.435	0.559649296493898	0.0161237078733768	1	up
DC_new	ncbi_67181	Ctdnep1	0.591979135244885	0.230320706920095	204	209	0.186	0.1	-1.36152	0.0162226758422726	1	down
DC_new	ncbi_73149	Clec4a	0.616287043874517	0.256361077752067	204	209	0.186	0.091	-1.2651	0.0163455876110598	1	down
DC_new	ncbi_54725	Cadm1	0.675184238652361	2.01699564286759	204	209	0.113	0.187	1.57871270252674	0.0165863105663984	1	up
DC_new	ncbi_215653	Rassf2	0.285229188177787	0.526649385082178	204	209	0.123	0.105	0.884489387742686	0.0170652963539484	1	up
DC_new	ncbi_19726	Rfx3	0.418623785229862	1.0663318676594	204	209	0.123	0.215	1.34872102101146	0.0170662458647737	1	up
DC_new	ncbi_15204	Herc2	0.689359909078311	1.27409121160319	204	209	0.235	0.23	0.886043222957003	0.017298856964985	1	up
DC_new	ncbi_11974	Atp6v0e1	1.56269874527262	1.15545528352259	204	209	0.436	0.301	-0.435546	0.0173662912889019	1	down
DC_new	ncbi_110821	Pcca	0.10138228890437	0.522692099128736	204	209	0.064	0.11	2.36500937362381	0.0175083981039415	1	up
DC_new	ncbi_16174	Il18rap	0.267203457573733	0.207989862004737	204	209	0.113	0.043	-0.361272	0.0176349457374384	1	down
DC_new	ncbi_227753	Gsn	1.51125077902875	2.59214898748554	204	209	0.397	0.368	0.77836575318515	0.0178331779302588	1	up
DC_new	ncbi_64383	Sirt2	0.476718225022946	0.206327212523522	204	209	0.167	0.077	-1.20781	0.0178857382920862	1	down
DC_new	ncbi_22793	Zyx	1.63215299726421	1.00386792699366	204	209	0.417	0.287	-0.701152	0.0180612143077485	1	down
DC_new	ncbi_108154	ADAMTS6	0.190912481201426	0.530336269263524	204	209	0.054	0.134	1.47351251455304	0.0182682172810205	1	up
DC_new	ncbi_12858	Cox5a	2.15494567860601	1.53903316872797	204	209	0.49	0.359	-0.4856	0.0182983129906087	1	down
DC_new	ncbi_226641	Atf6	1.58042872819694	2.50508930781227	204	209	0.387	0.402	0.664512368254753	0.0185655878817656	1	up
DC_new	ncbi_13666	Eif2ak3	0.323467917530423	0.890656951290549	204	209	0.088	0.177	1.46096326843077	0.0186427915577744	1	up
DC_new	ncbi_68195	Rnaset2a	0.492031948782607	0.161496575602749	204	209	0.167	0.086	-1.60665	0.0187367328882043	1	down
DC_new	ncbi_16411	Itgax	0.697261635086582	1.33667675740739	204	209	0.245	0.23	0.938779652084983	0.0187846506903164	1	up
DC_new	ncbi_109594	Lmo1	0.343449742684493	0.0859260009953315	204	209	0.123	0.053	-1.99767	0.0188087572319293	1	down
DC_new	ncbi_107686	SNRPD2	1.18335195460222	0.674841966325814	204	209	0.333	0.268	-0.810166	0.0190912366251248	1	down
DC_new	ncbi_66815	Mcub	0.577622755178518	0.387695770511325	204	209	0.196	0.1	-0.57508	0.0193312458573276	1	down
DC_new	ncbi_19386	Ranbp2	1.40958948007813	2.51296261463713	204	209	0.387	0.469	0.834069209994523	0.0194068708277067	1	up
DC_new	ncbi_382034	Gse1	0.147849742117207	0.624804270006093	204	209	0.074	0.129	2.07852801629568	0.0194441139419223	1	up
DC_new	ncbi_223691	Eif3l	0.44858514110791	0.155772289920869	204	209	0.181	0.1	-1.52534	0.0196968103880798	1	down
DC_new	ncbi_218503	Fcho2	1.36549486605079	2.22801849831527	204	209	0.328	0.45	0.706296422074477	0.0202039126723904	1	up
DC_new	ncbi_277010	Marveld1	0.661840737501392	0.332905245771492	204	209	0.216	0.115	-0.991157	0.0202934132662026	1	down
DC_new	ncbi_12363	Casp4	1.54300672766646	0.934817437412112	204	209	0.343	0.22	-0.722927	0.020298838016233	1	down
DC_new	ncbi_228361	Ambra1	0.724318137795456	1.47443639465225	204	209	0.235	0.306	1.02536685789875	0.020344623489852	1	up
DC_new	ncbi_16612	Klk1	1.65376926432561	2.44476957666452	204	209	0.294	0.268	0.563912309299269	0.0203783072235895	1	up
DC_new	ncbi_75302	Asxl2	0.390137867163255	0.881462168282949	204	209	0.123	0.22	1.17570853458709	0.0204107908442407	1	up
DC_new	ncbi_70356	St13	0.89433569651083	0.485141748661123	204	209	0.284	0.172	-0.882274	0.020604950905476	1	down
DC_new	ncbi_224938	Pja2	0.101447845367807	0.543119794689687	204	209	0.069	0.124	2.41937642271402	0.0207012953240577	1	up
DC_new	ncbi_19752	Rnase1	2.31715028328517	4.06226772734446	204	209	0.368	0.45	0.809906962652573	0.0210239143467707	1	up
DC_new	ncbi_13885	Esd	1.01502756210172	0.608678314189668	204	209	0.333	0.215	-0.737672	0.0211096245096501	1	down
DC_new	ncbi_67698	Fam174a	0.936685798184648	0.526141626855707	204	209	0.275	0.163	-0.831994	0.021200161579379	1	down
DC_new	ncbi_320817	ATAD2B	1.02580061115005	1.74187105471329	204	209	0.304	0.354	0.763829681755423	0.021224370689665	1	up
DC_new	ncbi_50758	Fbxl17	1.47233633855964	2.66405903288428	204	209	0.338	0.373	0.855474944603756	0.0212758715037871	1	up
DC_new	ncbi_17178	Fxyd3	0.162919198722293	0.630884553560545	204	209	0.059	0.124	1.95256280838257	0.0213599129190389	1	up
DC_new	ncbi_17925	Myo9b	0.645655029146946	1.41514062140671	204	209	0.24	0.268	1.13198848393768	0.0213724222815093	1	up
DC_new	ncbi_227801	Dennd1a	2.18053431008914	1.6537493176021	204	209	0.466	0.335	-0.39892	0.0214205725887539	1	down
DC_new	ncbi_67095	Trak1	0.73653418684406	1.51578092153234	204	209	0.23	0.268	1.04113616983576	0.0214793452204481	1	up
DC_new	ncbi_22164	Tnfsf4	0.606109125234903	0.114733573094215	204	209	0.103	0.038	-2.40027	0.0214929928055907	1	down
DC_new	ncbi_66626	Cdip1	0.182765940709228	0.449808339157136	204	209	0.049	0.124	1.29884471371989	0.0215743379326567	1	up
DC_new	ncbi_21413	Tcf4	2.07919188160936	3.37416084768291	204	209	0.377	0.378	0.698479214238114	0.0217602614244644	1	up
DC_new	ncbi_229302	Tm4sf4	0.505435943033356	0.886017415384922	204	209	0.127	0.105	0.809684206639636	0.0217718227216448	1	up
DC_new	ncbi_17750	Mt2	1.35768639940797	1.02297581659718	204	209	0.309	0.191	-0.408343	0.0218078848796498	1	down
DC_new	ncbi_16995	Ltb4r	0.231192283884532	0.0780874088580383	204	209	0.127	0.053	-1.56471	0.0218303379617827	1	down
DC_new	ncbi_320528	Vps13c	0.352798832083531	0.887407732175231	204	209	0.137	0.177	1.33050503312118	0.0219895413001794	1	up
DC_new	ncbi_77040	Atg16l1	0.124176666796137	0.483346391249613	204	209	0.044	0.115	1.95980046716137	0.0220586325508092	1	up
DC_new	ncbi_21411	Tcf20	0.565111272939916	1.33505665877405	204	209	0.157	0.206	1.24014688337077	0.0221030282125994	1	up
DC_new	ncbi_319880	Tmcc3	1.33957135770523	2.02691101004442	204	209	0.26	0.234	0.597474796587887	0.0221591384772943	1	up
DC_new	ncbi_382985	Rrm2b	0.56898723376701	0.305791707148165	204	209	0.196	0.1	-0.895629	0.0223956043263858	1	down
DC_new	ncbi_54208	Arl6ip1	1.68088459575645	1.21501530146438	204	209	0.436	0.306	-0.468213	0.022432341850999	1	down
DC_new	ncbi_20663	Sos2	0.157193711757346	0.561462142086044	204	209	0.083	0.148	1.83598468285513	0.0225069604052763	1	up
DC_new	ncbi_28006	Washc2	0.697296250812251	0.542981594133283	204	209	0.245	0.144	-0.36081	0.0225988246954655	1	down
DC_new	ncbi_66171	Pgls	1.31191760649605	0.989174668319469	204	209	0.426	0.297	-0.407344	0.0226548980180315	1	down
DC_new	ncbi_108012	AP1S2	0.489820522903424	0.304963182504782	204	209	0.201	0.105	-0.68344	0.0228561030582413	1	down
DC_new	ncbi_54709	Eif3i	1.37884672499078	0.844085063886585	204	209	0.377	0.258	-0.707936	0.0229365024755445	1	down
DC_new	ncbi_104681	Slc16a6	0.297655212878121	0.803711030791426	204	209	0.098	0.129	1.43272960985424	0.0232333716551734	1	up
DC_new	ncbi_18733	Lilrb3	1.18513073721102	1.76410467131908	204	209	0.348	0.321	0.573849996445134	0.0235455506387164	1	up
DC_new	ncbi_76479	Smndc1	0.980191920764087	0.615899274998344	204	209	0.319	0.206	-0.670283	0.0235528236242928	1	down
DC_new	ncbi_20867	Stip1	0.635048373854609	0.403308749295406	204	209	0.25	0.144	-0.654851	0.0237012531081123	1	down
DC_new	ncbi_17721	ND5	4.91893215249551	7.02124252715717	204	209	0.608	0.656	0.513372424699119	0.023765127570724	1	up
DC_new	ncbi_20585	Hltf	0.118915156605832	0.403720015345354	204	209	0.083	0.115	1.76256710688643	0.0239345727531515	1	up
DC_new	ncbi_101314	Brk1	1.52521100588812	1.09497392700039	204	209	0.446	0.316	-0.478075	0.0239826942229476	1	down
DC_new	ncbi_232798	LENG8	0.344666135864286	0.986625132224432	204	209	0.132	0.191	1.51703018046226	0.0240272718747248	1	up
DC_new	ncbi_53859	Map3k14	2.28705498858226	3.96921771538977	204	209	0.431	0.478	0.795336911349648	0.0241249489335291	1	up
DC_new	ncbi_104086	Cyp27a1	0.386878538660531	0.887466690717268	204	209	0.142	0.187	1.19760196743701	0.0241769404048286	1	up
DC_new	ncbi_209225	Znf710	0.504942219414593	0.902435153537998	204	209	0.167	0.172	0.837579129566799	0.0241918771801233	1	up
DC_new	ncbi_225896	Ubxn1	0.942320720563377	0.615384550948236	204	209	0.333	0.215	-0.614649	0.0242209429901174	1	down
DC_new	ncbi_56530	Cnpy2	0.410751999010978	0.744483864927216	204	209	0.172	0.129	0.857815567190653	0.0242466880181064	1	up
DC_new	ncbi_23880	Fyb1	1.42422961109761	2.56199356661406	204	209	0.333	0.344	0.847040117204984	0.0244944799874064	1	up
DC_new	ncbi_18754	Prkce	2.65403339338369	1.88620430392477	204	209	0.456	0.325	-0.492678	0.0245111002015516	1	down
DC_new	ncbi_19878	Rock2	1.18389506039916	1.68941	204	209	0.314	0.273	0.512942544875875	0.0245506070764926	1	up
DC_new	ncbi_226144	Erlin1	0.523365471907809	1.15443283343368	204	209	0.191	0.225	1.1411429177042	0.024682056078365	1	up
DC_new	ncbi_68375	Ndufa8	0.837467709457076	0.458660866036681	204	209	0.284	0.177	-0.868463	0.0246822674355367	1	down
DC_new	ncbi_71432	5430437J10Rik	2.43057192104073	1.69377401030068	204	209	0.328	0.211	-0.521029	0.0248126688792136	1	down
DC_new	ncbi_66055	SF3B6	0.983374754873182	0.582164667023645	204	209	0.333	0.22	-0.756213	0.0248502383474354	1	down
DC_new	ncbi_67116	Cuedc2	0.336136515365445	0.149078432541627	204	209	0.142	0.062	-1.17244	0.024868413485958	1	down
DC_new	ncbi_217866	Cdc42bpb	0.221569816491632	0.685210116591587	204	209	0.074	0.148	1.62834464424882	0.0250584965029648	1	up
DC_new	ncbi_20336	Exoc4	1.93748473917333	3.11490339630377	204	209	0.392	0.464	0.684974329008994	0.0252296514363498	1	up
DC_new	ncbi_55951	Mpc1	1.79381596783499	1.06328094793201	204	209	0.402	0.287	-0.754454	0.0254015174014435	1	down
DC_new	ncbi_12400	Cbfb	0.477146072145877	0.963436678999611	204	209	0.196	0.201	1.01360626277328	0.0254846510171447	1	up
DC_new	ncbi_67299	Dock7	0.308535915469964	0.825126249514901	204	209	0.118	0.144	1.41888375665205	0.0255030825833217	1	up
DC_new	ncbi_54445	Unc93b1	2.56461791666649	1.97837702030368	204	209	0.515	0.383	-0.37441	0.025520927125382	1	down
DC_new	ncbi_63953	Dusp10	0.39666864689602	0.904965000889104	204	209	0.074	0.158	1.18972338202612	0.0255744266544864	1	up
DC_new	ncbi_21664	Phlda1	0.528963384113866	0.963518598958606	204	209	0.157	0.12	0.865021665648506	0.025615629047609	1	up
DC_new	ncbi_227648	Sec16a	0.379868495781121	0.174966830934634	204	209	0.127	0.053	-1.11797	0.0257539871223217	1	down
DC_new	ncbi_13518	Dst	0.165749229153578	0.729769179241452	204	209	0.074	0.124	2.13776559379235	0.0258069187483974	1	up
DC_new	ncbi_78771	Mctp1	3.10239560044182	4.66278563554289	204	209	0.461	0.435	0.587793881278741	0.025855941664005	1	up
DC_new	ncbi_80912	Pum1	1.01363548214155	1.74324443445611	204	209	0.284	0.335	0.782176378915413	0.0260157815315334	1	up
DC_new	ncbi_16590	Kit	0.791265556114428	1.6932684844296	204	209	0.191	0.254	1.0974797651459	0.0260381715433205	1	up
DC_new	ncbi_547253	Parp14	0.495560392895754	1.04346512925291	204	209	0.123	0.22	1.07409675637406	0.0261776224586497	1	up
DC_new	ncbi_11789	Apc	0.516958930779758	1.11969255089566	204	209	0.186	0.249	1.11483086470561	0.0265794775847519	1	up
DC_new	ncbi_383619	Aim2	0.781445827537739	1.41123164730801	204	209	0.23	0.297	0.852654668940567	0.0266279852201208	1	up
DC_new	ncbi_209630	Frmd4a	0.206123012608814	0.535060412907359	204	209	0.064	0.144	1.37576606702388	0.0267175834574487	1	up
DC_new	ncbi_241075	Plekhm3	1.69806386129865	2.38613965657237	204	209	0.387	0.364	0.490763268219333	0.0270368048270962	1	up
DC_new	ncbi_75767	RAB11FIP1	3.06270894769701	4.5849465432568	204	209	0.49	0.531	0.58208100171258	0.0271262210421112	1	up
DC_new	ncbi_224829	Trerf1	2.45768969137954	3.80867346597353	204	209	0.422	0.464	0.631965011243306	0.0275260422563525	1	up
DC_new	ncbi_232035	Ccser1	0.696613374579476	1.36951258970395	204	209	0.157	0.158	0.975130704785874	0.0275725927334322	1	up
DC_new	ncbi_223696	Tomm22	0.781591592257006	0.477605323396138	204	209	0.304	0.191	-0.710479	0.0277119805563884	1	down
DC_new	ncbi_226977	Actr1b	0.112347524892611	0.465153561767839	204	209	0.074	0.105	2.04876528895315	0.027737711479244	1	up
DC_new	ncbi_94245	Dtnbp1	0.790189521014342	0.434048360536866	204	209	0.24	0.139	-0.864193	0.02801491482025	1	down
DC_new	ncbi_18163	Ctnnd2	1.46574905265963	1.96544057173719	204	209	0.328	0.297	0.423189595393511	0.0280805388608237	1	up
DC_new	ncbi_55935	Fnbp4	0.823341994147345	1.89518621621667	204	209	0.216	0.311	1.20267680245989	0.0281788580129015	1	up
DC_new	ncbi_20185	Ncor1	1.84607301329898	2.53464756861299	204	209	0.475	0.445	0.457304317874133	0.028368914542871	1	up
DC_new	ncbi_83673	Snhg1	1.45020660154294	0.743726092181338	204	209	0.348	0.268	-0.963321	0.0284824474458806	1	down
DC_new	ncbi_15937	Ier3	1.38917311740349	0.813078882214044	204	209	0.314	0.201	-0.772686	0.0285595991009147	1	down
DC_new	ncbi_68146	Arl13b	0.616152873602209	0.401427993876434	204	209	0.186	0.096	-0.618022	0.0285979049585355	1	down
DC_new	ncbi_11363	Acadl	0.42710099857028	1.04675490704468	204	209	0.157	0.249	1.29307457575451	0.0287187611662735	1	up
DC_new	ncbi_22166	Txn	1.23450393469359	2.0123070071476	204	209	0.25	0.364	0.70487382380787	0.0287470304983318	1	up
DC_new	ncbi_12576	Cdkn1b	1.07476875400654	1.72497385941808	204	209	0.319	0.407	0.682497621080452	0.0293941982621165	1	up
DC_new	ncbi_100604	Lrrc8c	1.13824439011294	2.14482718091253	204	209	0.304	0.354	0.913991579049607	0.0296590261927528	1	up
DC_new	ncbi_76936	Hnrnpm	1.56646986779898	2.43783938206855	204	209	0.446	0.435	0.638053140417102	0.0298635983035221	1	up
DC_new	ncbi_12626	Cetn3	0.416197180652417	0.203711246502656	204	209	0.201	0.11	-1.03038	0.0299591649880944	1	down
DC_new	ncbi_66214	Rgcc	0.585773116722234	0.435831305385471	204	209	0.147	0.077	-0.426487	0.0301238613624636	1	down
DC_new	ncbi_67941	RPS27L	3.26217528398626	2.53200921543821	204	209	0.525	0.397	-0.365539	0.0301543138430433	1	down
DC_new	ncbi_104570	Ppp4r3b	0.396477258243386	0.986882557651183	204	209	0.176	0.22	1.31542264055672	0.0303142961200157	1	up
DC_new	ncbi_229776	Cdc14a	0.305816299699544	0.90204973621507	204	209	0.137	0.191	1.5602299297276	0.0305156349470596	1	up
DC_new	ncbi_208650	Cblb	1.29056399810176	2.64897559854866	204	209	0.24	0.34	1.03737554651477	0.0306672361019452	1	up
DC_new	ncbi_19141	Lgmn	1.34092759092244	1.77358385646931	204	209	0.338	0.278	0.403409964641484	0.0307391612395839	1	up
DC_new	ncbi_17260	Mef2c	1.85573814368506	3.17395780052176	204	209	0.328	0.34	0.774257508534086	0.0307433367183403	1	up
DC_new	ncbi_192197	Bcas3	0.599491459869487	1.36864709176059	204	209	0.191	0.254	1.19080415947715	0.030765552161196	1	up
DC_new	ncbi_16909	Lmo2	0.5624548881429	0.235120272420027	204	209	0.201	0.124	-1.25798	0.0309868524026136	1	down
DC_new	ncbi_59027	Nampt	0.859527374831116	1.39411434985604	204	209	0.186	0.297	0.697669050423043	0.031309736590148	1	up
DC_new	ncbi_12934	Dpysl2	0.992031470435311	0.506116066060432	204	209	0.26	0.158	-0.970778	0.0313551213769036	1	down
DC_new	ncbi_56494	Gosr2	1.33146741372112	0.885700829049073	204	209	0.373	0.254	-0.588071	0.0315670438541614	1	down
DC_new	ncbi_66070	Cwc15	0.760859087323521	0.437575483755946	204	209	0.304	0.196	-0.797957	0.0317155020952456	1	down
DC_new	ncbi_74243	Slx4ip	0.568238559249429	0.312885589003536	204	209	0.172	0.086	-0.860654	0.0317349938175891	1	down
DC_new	ncbi_109905	RAP1A	2.10339566559531	2.8217130394332	204	209	0.48	0.431	0.423833559322118	0.031819967314856	1	up
DC_new	ncbi_237422	Ric8b	0.0974518407177252	0.427562942114229	204	209	0.059	0.12	2.13223319950178	0.0318561361165005	1	up
DC_new	ncbi_16784	Lamp2	2.01583368836933	1.52510196701671	204	209	0.456	0.33	-0.402448	0.0319167997414401	1	down
DC_new	ncbi_228911	Tshz2	0.625959366243623	1.36043048149822	204	209	0.118	0.163	1.11979790658029	0.032034248874234	1	up
DC_new	ncbi_102632087	Gm13373	0.739503914532766	0.442935319886464	204	209	0.172	0.086	-0.739331	0.0320455021514151	1	down
DC_new	ncbi_66092	Ghitm	1.24262839278306	1.63636723710201	204	209	0.377	0.33	0.397073699712849	0.0321250706315524	1	up
DC_new	ncbi_14873	Gsto1	0.478696895854842	0.286946402029048	204	209	0.176	0.091	-0.73813	0.0322350636760801	1	down
DC_new	ncbi_320100	Relt	0.278661784863476	0.0942272519951626	204	209	0.118	0.048	-1.56329	0.0322407892877698	1	down
DC_new	ncbi_65970	Lima1	0.29093048522734	0.944389589222341	204	209	0.078	0.139	1.6983646120957	0.0322545828457643	1	up
DC_new	ncbi_100653389	Mir155hg	1.36435641334033	0.917155312933968	204	209	0.319	0.206	-0.572931	0.0324641738042156	1	down
DC_new	ncbi_13664	Eif1a	0.99277549124859	1.38162964352406	204	209	0.304	0.268	0.476790640948284	0.0325798732092368	1	up
DC_new	ncbi_432572	Specc1	1.75100279253532	2.95020094919005	204	209	0.279	0.33	0.752598351154006	0.0326952899674426	1	up
DC_new	ncbi_71562	Afmid	0.712563482980038	0.355455597416802	204	209	0.172	0.086	-1.00315	0.0327248075321125	1	down
DC_new	ncbi_232414	Clec9a	0.259153895100182	1.00899932092842	204	209	0.054	0.115	1.96063060940888	0.0331034962673984	1	up
DC_new	ncbi_57320	Park7	0.995772632046298	0.741313245333651	204	209	0.377	0.258	-0.425683	0.0331791031473709	1	down
DC_new	ncbi_215114	Hip1	0.390204087450566	0.522204271813635	204	209	0.142	0.091	0.420291931802464	0.0333241062367015	1	up
DC_new	ncbi_76799	Tmem234	1.15123096066738	0.70227171591678	204	209	0.324	0.211	-0.712996	0.0335053271031441	1	down
DC_new	ncbi_244349	Kat6a	0.964004751908305	1.80640804251357	204	209	0.25	0.34	0.905941865830897	0.0335102867645956	1	up
DC_new	ncbi_103742	Mien1	0.536791393798174	0.333193196056849	204	209	0.221	0.124	-0.687838	0.0338434532579439	1	down
DC_new	ncbi_56743	Lat2	0.701538816570505	0.381312538391616	204	209	0.225	0.129	-0.879376	0.0339462628973428	1	down
DC_new	ncbi_57319	Smpdl3a	0.739527826988919	0.295645599331974	204	209	0.206	0.129	-1.32244	0.0340132597971588	1	down
DC_new	ncbi_12593	Cdyl	0.284602804845979	0.715191587487204	204	209	0.118	0.191	1.32907476780423	0.0342462055765085	1	up
DC_new	ncbi_21785	Tff2	0.454980969187158	1.13342970308904	204	209	0.132	0.191	1.31662703474446	0.0343195690467371	1	up
DC_new	ncbi_14719	Got2	0.311870568094321	0.107106495756732	204	209	0.127	0.057	-1.54102	0.0346666717687054	1	down
DC_new	ncbi_12978	Csf1r	0.370959244138704	0.193766257896988	204	209	0.108	0.043	-0.936588	0.0352498808785735	1	down
DC_new	ncbi_67020	Tmem88	0.457733555546808	0.158626076386893	204	209	0.127	0.062	-1.52828	0.0353148256550165	1	down
DC_new	ncbi_319758	RFX7	0.594204893869471	1.19657318341765	204	209	0.181	0.278	1.00975403372429	0.0355490349590668	1	up
DC_new	ncbi_14701	Gng12	0.520559837895101	1.25827150596019	204	209	0.162	0.182	1.27314487739421	0.0360982265382331	1	up
DC_new	ncbi_225638	Alpk2	0.717125860455168	0.469010645296221	204	209	0.216	0.124	-0.612499	0.0362148347422782	1	down
DC_new	ncbi_70556	Slc25a33	0.179577564527982	0.71249672257453	204	209	0.088	0.129	1.98767557042791	0.0363175458935208	1	up
DC_new	ncbi_80914	Uck2	1.14064254322569	2.01253668520397	204	209	0.294	0.301	0.819113541780506	0.037060852690754	1	up
DC_new	ncbi_64136	Sdf2l1	0.532221211230088	0.259878412378799	204	209	0.181	0.096	-1.03391	0.0370615841144789	1	down
DC_new	ncbi_102640980	Gm36913	0.585500891483032	0.227621121094406	204	209	0.162	0.086	-1.36265	0.0371496095877678	1	down
DC_new	ncbi_58861	Cysltr1	0.406488096440709	0.19625465882533	204	209	0.157	0.077	-1.05011	0.0371553252463351	1	down
DC_new	ncbi_19024	Ppfibp2	0.618005942419567	1.46780646358162	204	209	0.142	0.211	1.2478340010133	0.0375283474041496	1	up
DC_new	ncbi_229096	Ythdf3	1.22657380176683	2.00578184673812	204	209	0.343	0.402	0.709484971608918	0.0375663353615472	1	up
DC_new	ncbi_54483	Mefv	0.684656710219747	0.920495704629628	204	209	0.181	0.153	0.426976212587918	0.0377460370588881	1	up
DC_new	ncbi_109552	Sri	1.23683375732073	0.902018710536288	204	209	0.417	0.297	-0.455379	0.0379296296418085	1	down
DC_new	ncbi_226548	Aph1a	0.44853045137215	0.170837858722764	204	209	0.167	0.105	-1.39206	0.0379539533097587	1	down
DC_new	ncbi_108169053	RPL21	0.994808865788984	0.639755749702725	204	209	0.324	0.244	-0.636818	0.0380700986696476	1	down
DC_new	ncbi_192678	Rassf3	0.995898117761415	1.79260588763712	204	209	0.275	0.335	0.847923897237029	0.0382122682042099	1	up
DC_new	ncbi_22627	YWHAE	2.22262473639403	1.53704516107413	204	209	0.505	0.388	-0.532076	0.0382446488858214	1	down
DC_new	ncbi_269023	Znf608	0.743398262448464	1.67795071507349	204	209	0.211	0.278	1.17438504262367	0.0385935666506891	1	up
DC_new	ncbi_76763	Mospd2	0.320564130715733	0.238885719687233	204	209	0.127	0.062	-0.424139	0.0391211732188003	1	down
DC_new	ncbi_380755	Lsmem1	0.444505691783909	0.25453629862887	204	209	0.142	0.067	-0.804088	0.0391824609248441	1	down
DC_new	ncbi_18624	Pepd	0.69298084961422	0.338420579182801	204	209	0.225	0.134	-1.03378	0.0392350741546644	1	down
DC_new	ncbi_207278	Fchsd2	0.508706280508962	1.16846932557699	204	209	0.142	0.201	1.19955494087466	0.0393232552768673	1	up
DC_new	ncbi_74370	Rptor	0.625589507332329	1.40775818236283	204	209	0.181	0.258	1.16998319874728	0.0393823597732734	1	up
DC_new	ncbi_54645	Gripap1	0.484542565029702	0.772369785573805	204	209	0.186	0.134	0.67255738556139	0.039747441132981	1	up
DC_new	ncbi_11973	Atp6v1e1	0.9323674423661	0.604344650236813	204	209	0.289	0.187	-0.625443	0.0399865018286735	1	down
DC_new	ncbi_11487	Adam10	0.665022977652724	0.398816520552089	204	209	0.191	0.11	-0.737534	0.0401145950040766	1	down
DC_new	ncbi_235072	Septin7	1.92515759210446	1.41975086194944	204	209	0.471	0.349	-0.439312	0.0402556848256692	1	down
DC_new	ncbi_83997	Slmap	0.385498848393527	0.891787963348782	204	209	0.113	0.201	1.20976175101299	0.0405449060619942	1	up
DC_new	ncbi_77480	Kidins220	0.289557877559379	0.715343855370995	204	209	0.118	0.196	1.30448865435711	0.0405600526488454	1	up
DC_new	ncbi_73469	Rnf38	0.433224431734145	0.710965099857103	204	209	0.176	0.167	0.71453406731539	0.0405746380455342	1	up
DC_new	ncbi_215690	Nav1	3.1160786945621	4.34052752374558	204	209	0.564	0.526	0.478125662045542	0.0405829583114184	1	up
DC_new	ncbi_20238	Atxn1	0.316673893459596	1.18996397585884	204	209	0.083	0.153	1.90951378505415	0.0407688978777891	1	up
DC_new	ncbi_665775	Bod1l	0.620273461665892	1.10946702514147	204	209	0.23	0.23	0.838787941228011	0.0408117959801384	1	up
DC_new	ncbi_74120	ZNF263	0.766172541099775	0.38300179249132	204	209	0.235	0.144	-1.00013	0.0408224312445773	1	down
DC_new	ncbi_67333	Stk35	0.38529105254315	0.108393078019641	204	209	0.108	0.048	-1.82872	0.0409033682071904	1	down
DC_new	ncbi_217039	Ggnbp2	0.515862476193464	1.04777477379216	204	209	0.191	0.239	1.02212826463601	0.0409621937251541	1	up
DC_new	ncbi_108829	Jmjd1c	5.12465887449463	6.6472203650647	204	209	0.672	0.656	0.375288759870604	0.0412375159595294	1	up
DC_new	ncbi_503550	Klri1	1.40599415421364	0.875694664015112	204	209	0.27	0.167	-0.683029	0.0413704394887667	1	down
DC_new	ncbi_16563	KIF2A	0.604229950962615	0.31144163340395	204	209	0.191	0.105	-0.955911	0.0413921226666659	1	down
DC_new	ncbi_252903	Ap1s3	0.21327892663629	0.638022027343519	204	209	0.078	0.153	1.58041463306683	0.0414811761058317	1	up
DC_new	ncbi_17999	NEDD4	0.705663178818911	1.46020771956924	204	209	0.172	0.239	1.04901634062919	0.0415882820255925	1	up
DC_new	ncbi_80517	Herpud2	0.844098717017598	0.632490215833538	204	209	0.275	0.172	-0.416311	0.0416414163742111	1	down
DC_new	ncbi_23802	Amfr	0.458419337775933	0.351728229520566	204	209	0.201	0.115	-0.382111	0.0417212407081381	1	down
DC_new	ncbi_73086	Rps6ka5	0.483875978742032	1.04171950493198	204	209	0.157	0.244	1.10609800369961	0.0417979545458866	1	up
DC_new	ncbi_231386	Ythdc1	2.57536112913584	3.47108402492826	204	209	0.515	0.498	0.430597085767245	0.0419043149073947	1	up
DC_new	ncbi_22273	Uqcrc1	0.425622805919526	0.252745917774502	204	209	0.147	0.072	-0.751656	0.042121040121396	1	down
DC_new	ncbi_56212	RHOG	0.654491666118948	0.372675163733432	204	209	0.245	0.153	-0.812289	0.0421947089549731	1	down
DC_new	ncbi_19342	Rab4b	0.335114747373679	0.234111352695738	204	209	0.167	0.086	-0.517275	0.0421982433864726	1	down
DC_new	ncbi_170719	Oxr1	0.31560052680087	0.76605716834986	204	209	0.074	0.148	1.27908370680092	0.0423642472030186	1	up
DC_new	ncbi_12609	Cebpd	0.26780737232174	0.90405666995063	204	209	0.113	0.129	1.75483849874089	0.0425037862074642	1	up
DC_new	ncbi_19172	Psmb4	0.815050258241268	0.604266442522962	204	209	0.314	0.206	-0.431642	0.0428073354577608	1	down
DC_new	ncbi_100503890	Pet100	0.494100514982983	0.266217248534268	204	209	0.211	0.124	-0.891951	0.0428533807082951	1	down
DC_new	ncbi_66905	Plin3	0.351135785979417	0.165804758533171	204	209	0.157	0.081	-1.08208	0.0429525313281581	1	down
DC_new	ncbi_11845	ARF6	1.19482696741544	0.842774476467899	204	209	0.377	0.263	-0.503533	0.0432337246796691	1	down
DC_new	ncbi_21937	Tnfrsf1a	0.927414277471562	0.719811778197652	204	209	0.27	0.172	-0.365549	0.0432499274104223	1	down
DC_new	ncbi_236451	Phf11a	0.768810838938158	0.342015232041255	204	209	0.235	0.158	-1.16833	0.0433131671260991	1	down
DC_new	ncbi_30932	Znf330	0.073483723683958	0.262150389883957	204	209	0.049	0.11	1.83348632718468	0.043376843970331	1	up
DC_new	ncbi_21981	Ppp1r13b	0.181655872190924	0.374644237438762	204	209	0.049	0.115	1.04390431789808	0.0433782125167024	1	up
DC_new	ncbi_15511	Hspa1b	1.6515434085447	2.68826666683589	204	209	0.225	0.297	0.702827679902839	0.0434505748685667	1	up
DC_new	ncbi_57279	Slc25a20	1.0372911451828	1.78481614520801	204	209	0.235	0.239	0.782896337979448	0.0435503074367784	1	up
DC_new	ncbi_66383	Iscu	1.14639721825355	0.889782695325813	204	209	0.368	0.258	-0.365546	0.0437504543342562	1	down
DC_new	ncbi_74006	Dnm1l	0.291119278055464	0.66108086816929	204	209	0.098	0.182	1.18293911779007	0.0437908017986966	1	up
DC_new	ncbi_235626	Setd2	0.845822743420695	1.35725024971441	204	209	0.25	0.263	0.682195225049652	0.0439020556685521	1	up
DC_new	ncbi_66154	Tmem14c	0.860342569112557	0.520487598757049	204	209	0.309	0.22	-0.724938	0.0440724374799437	1	down
DC_new	ncbi_66471	Anp32e	0.810442262816842	0.456281013829465	204	209	0.275	0.177	-0.828649	0.0441082975312883	1	down
DC_new	ncbi_17748	Mt1	7.87917309646761	5.83106815414192	204	209	0.676	0.56	-0.434278	0.0442663099789313	1	down
DC_new	ncbi_319675	Cep295	0.348278880175416	0.238522784041993	204	209	0.123	0.057	-0.545925	0.0444616697309197	1	down
DC_new	ncbi_225471	Ticam2	0.405655107320075	0.271384423708675	204	209	0.118	0.053	-0.57974	0.0445159886265014	1	down
DC_new	ncbi_17022	Lum	0.293854735470599	0.826874028358615	204	209	0.078	0.11	1.4922480021471	0.04459432667207	1	up
DC_new	ncbi_19084	Prkar1a	1.57348490348317	1.01476744064013	204	209	0.402	0.301	-0.632764	0.0446883587062073	1	down
DC_new	ncbi_12314	CALM1	1.78660144982896	2.39393570168988	204	209	0.475	0.416	0.422146080666214	0.0448115947751172	1	up
DC_new	ncbi_20639	Snrpb2	0.277569307341498	0.135012735216908	204	209	0.147	0.072	-1.0392	0.0448803567364736	1	down
DC_new	ncbi_94112	Med15	0.68640606707901	0.360747774403721	204	209	0.216	0.139	-0.927882	0.0449060103325578	1	down
DC_new	ncbi_239273	ABCC4	0.447307601942184	0.923166368526036	204	209	0.167	0.177	1.04515716553443	0.0450929755533999	1	up
DC_new	ncbi_80744	Cwc22	0.0946470422399447	0.43523196165426	204	209	0.059	0.11	2.19996313344353	0.0450998977536256	1	up
DC_new	ncbi_18145	Npc1	0.235100367970995	0.608238883319156	204	209	0.098	0.115	1.37098490291453	0.0452327149492939	1	up
DC_new	ncbi_329416	Nostrin	0.300943356849862	0.937658739903696	204	209	0.113	0.158	1.6392455221602	0.0453794044604755	1	up
DC_new	ncbi_52040	Ppp1r10	1.1410798440697	1.82968142929265	204	209	0.358	0.364	0.681145155407605	0.0454777630435791	1	up
DC_new	ncbi_68732	Carmil1	0.390669275355623	0.949398839496355	204	209	0.118	0.187	1.2808491987204	0.0455778200812209	1	up
DC_new	ncbi_19087	Prkar2a	0.641389316595834	1.6352525259096	204	209	0.191	0.239	1.35010452092038	0.0455858745087414	1	up
DC_new	ncbi_13179	Dcn	1.03198667566551	1.88958293725645	204	209	0.216	0.316	0.872580055601008	0.0456640441202494	1	up
DC_new	ncbi_19134	Prpf4b	1.15151292896276	1.74898133818471	204	209	0.294	0.292	0.602941490010426	0.0460220346994252	1	up
DC_new	ncbi_27225	Ddx24	0.722561146709906	1.56055841203294	204	209	0.245	0.311	1.11076356687989	0.0463618607550854	1	up
DC_new	ncbi_12613	Cel	2.37639158689283	4.09726214343309	204	209	0.402	0.464	0.785862116068393	0.0465256182142589	1	up
DC_new	ncbi_12211	Birc6	1.97481532436848	3.02262460822932	204	209	0.426	0.478	0.614058746909592	0.0466846065067025	1	up
DC_new	ncbi_68479	PHF5A	0.547769052580024	0.238909556197216	204	209	0.186	0.115	-1.19676	0.0467491103682217	1	down
DC_new	ncbi_11426	Macf1	5.03093453400509	6.73896192896732	204	209	0.681	0.689	0.421692691002402	0.0468004744629809	1	up
DC_new	ncbi_12265	Ciita	0.897912803955201	1.36490905715716	204	209	0.284	0.273	0.604102603484867	0.0468509918659897	1	up
DC_new	ncbi_432486	Gnptab	0.320785394981444	0.728145389463827	204	209	0.088	0.167	1.18236653545349	0.046937482102442	1	up
DC_new	ncbi_74617	Scpep1	1.16843995973886	0.72082640062999	204	209	0.333	0.23	-0.696783	0.0470408853450817	1	down
DC_new	ncbi_218441	Zfyve16	0.111635804818588	0.438598482015018	204	209	0.064	0.124	1.97313815469738	0.0470766946559054	1	up
DC_new	ncbi_16010	Igfbp4	0.203823488359579	0.736787535262234	204	209	0.059	0.11	1.85341649238111	0.0471093445428981	1	up
DC_new	ncbi_54383	Phc2	0.271195491288391	0.787385085123137	204	209	0.093	0.153	1.53738752788621	0.0471901165515604	1	up
DC_new	ncbi_19820	Rlim	1.19890748903356	1.90472413455762	204	209	0.343	0.383	0.667817135220001	0.0476609456841605	1	up
DC_new	ncbi_118567856	Gm53638	0.0999357560636093	0.363367510398958	204	209	0.044	0.105	1.86131065165954	0.0478962603551402	1	up
DC_new	ncbi_72162	Dhx36	0.468954775408176	0.877009873832102	204	209	0.132	0.225	0.903001169547419	0.0479126160819676	1	up
DC_new	ncbi_15939	Ier5	1.98873385244659	2.62509641738431	204	209	0.456	0.426	0.400502611172496	0.0479561240920919	1	up
DC_new	ncbi_118568082	LOC118568082	1.26996923435307	0.793367315461471	204	209	0.309	0.211	-0.678664	0.0479807422796613	1	down
DC_new	ncbi_57915	Tbc1d1	1.43799619831071	2.01134392936824	204	209	0.353	0.311	0.484071337283697	0.0479889365758919	1	up
DC_new	ncbi_71514	Sfpq	2.77082080091728	3.60493319794157	204	209	0.544	0.517	0.37964706900822	0.0480544964838601	1	up
DC_new	ncbi_218210	Nup153	0.683645462808421	1.24431552612046	204	209	0.225	0.306	0.863937040451472	0.0480929123980561	1	up
DC_new	ncbi_105352	Dusp22	0.273325475876831	0.107072487005671	204	209	0.113	0.048	-1.35121	0.048137948284578	1	down
DC_new	ncbi_11958	Atp5me	0.710885917884051	0.350678659530726	204	209	0.25	0.163	-1.01926	0.048139402322555	1	down
DC_new	ncbi_11513	Adcy7	0.560841352542603	1.12127219852983	204	209	0.181	0.206	0.999343360143952	0.0481788469099993	1	up
DC_new	ncbi_19296	Pvt1	0.383544284753617	0.85639971764126	204	209	0.108	0.187	1.15868350783592	0.0482625275515999	1	up
DC_new	ncbi_244891	SCAPER	0.807520997615684	1.19852056157517	204	209	0.235	0.225	0.569624702357762	0.048345843358958	1	up
DC_new	ncbi_20479	Vps4b	0.388453456365481	0.795109752778976	204	209	0.147	0.234	1.03322235558287	0.0484873559714701	1	up
DC_new	ncbi_217737	Ahsa1	0.377966816488259	0.155143115874672	204	209	0.167	0.096	-1.28411	0.0485937591288061	1	down
DC_new	ncbi_12506	Cd48	0.862818045452061	0.531661909902401	204	209	0.275	0.177	-0.698443	0.0486184768055712	1	down
DC_new	ncbi_100986	Akap9	1.15397974700052	1.86788822529818	204	209	0.26	0.354	0.694742443405437	0.0487179418613498	1	up
DC_new	ncbi_69181	Dyrk2	0.963189379113869	0.601854180311039	204	209	0.289	0.191	-0.678316	0.0487180288612244	1	down
DC_new	ncbi_192285	Phf21a	1.07211711529767	2.13475812697216	204	209	0.27	0.335	0.993543128576053	0.0487627539663129	1	up
DC_new	ncbi_19045	Ppp1ca	1.36954248377649	1.05051288977123	204	209	0.412	0.297	-0.382568	0.0487865301718118	1	down
DC_new	ncbi_20280	Scp2	1.12613003372068	0.747779395576968	204	209	0.353	0.244	-0.590624	0.0488059597348471	1	down
DC_new	ncbi_98053	Gtf2f1	0.374707716165255	0.288449141193129	204	209	0.167	0.091	-0.377334	0.0488664194606581	1	down
DC_new	ncbi_68198	Ndufb2	0.420783677925564	0.25695485582201	204	209	0.172	0.091	-0.711345	0.0489502132394386	1	down
DC_new	ncbi_66492	ZMAT2	0.757851855450358	0.576448377238969	204	209	0.27	0.172	-0.394665	0.0493322151999715	1	down
DC_new	ncbi_18738	Pitpna	2.82304010641526	2.19672268717523	204	209	0.525	0.407	-0.361882	0.0494241026899523	1	down
DC_new	ncbi_30940	Usp25	0.985056547013676	1.67357387852853	204	209	0.299	0.344	0.764593540474578	0.0498253856279559	1	up
DC_new	ncbi_68675	Fam172a	1.30431912462872	2.15593132023056	204	209	0.348	0.378	0.724970637678229	0.0498364437505304	1	up
DC_new	ncbi_12521	Cd82	0.541854735858623	0.762378978102275	204	209	0.24	0.187	0.492525199839289	0.0498455424940984	1	up
DC_new	ncbi_18514	PBX1	0.695713291903313	1.73980346167111	204	209	0.172	0.225	1.32223511685327	0.0503193663682135	1	nosig
DC_new	ncbi_71567	Mcm9	0.258191332664625	0.670211782773551	204	209	0.098	0.172	1.37583306126104	0.0504520934205918	1	nosig
DC_new	ncbi_76893	Cers2	0.228586305607427	0.0723324934499363	204	209	0.113	0.057	-1.65866	0.0506533602548637	1	nosig
DC_new	ncbi_12484	Cd24	0.424417754024976	0.94335538823444	204	209	0.123	0.196	1.15212940997326	0.051040392214893	1	nosig
DC_new	ncbi_54196	Pabpn1	1.21839739559978	0.73325996006281	204	209	0.353	0.258	-0.73251	0.0512667691059336	1	nosig
DC_new	ncbi_330260	Pon2	0.347201074184829	0.107770315623573	204	209	0.118	0.057	-1.68689	0.0512838371225589	1	nosig
DC_new	ncbi_232680	Cpa2	0.880771083462122	1.95875364589972	204	209	0.201	0.249	1.15300681232684	0.0513027699745628	1	nosig
DC_new	ncbi_30046	Zfp292	0.372366264583513	0.71773219786805	204	209	0.123	0.211	0.946536873536377	0.0515115225665971	1	nosig
DC_new	ncbi_16848	Lfng	0.52833772279837	0.395256076549291	204	209	0.157	0.081	-0.418581	0.0516690723843054	1	nosig
DC_new	ncbi_12842	Col1a1	0.667818102846969	1.70127879308621	204	209	0.157	0.201	1.34896125499102	0.0516699422773056	1	nosig
DC_new	ncbi_110826	Etfb	0.78447709183033	0.504535053214739	204	209	0.275	0.177	-0.636675	0.0518303055484948	1	nosig
DC_new	ncbi_66743	Rnf220	0.220570981940442	0.521029902267732	204	209	0.059	0.124	1.23974610969286	0.0521135273392635	1	nosig
DC_new	ncbi_269587	Epb41	1.15806569687152	2.38642402119917	204	209	0.26	0.33	1.04306918558071	0.0521536587505481	1	nosig
DC_new	ncbi_54214	Golga4	0.612613654816403	1.40994461679761	204	209	0.176	0.234	1.20245590486746	0.0524700713935036	1	nosig
DC_new	ncbi_20850	Stat5a	0.984570761058309	0.61804629529276	204	209	0.26	0.163	-0.671693	0.0525061984305008	1	nosig
DC_new	ncbi_19694	Reg3a	0.684554034398069	1.14270440475498	204	209	0.142	0.148	0.739131439422006	0.052667597227936	1	nosig
DC_new	ncbi_211499	Tmem87a	0.161512538284462	0.541619517067348	204	209	0.059	0.115	1.74500693901452	0.0528294467388497	1	nosig
DC_new	ncbi_11605	Gla	0.235996757482517	0.670551012836669	204	209	0.088	0.158	1.50618399745823	0.0528389985221984	1	nosig
DC_new	ncbi_23950	Dnajb6	1.60880678094367	2.06597073662219	204	209	0.426	0.407	0.360808909357447	0.0530986649571801	1	nosig
DC_new	ncbi_67673	Elob	1.41070266984483	1.05667670062365	204	209	0.402	0.306	-0.416846	0.0532441285746423	1	nosig
DC_new	ncbi_70160	Vps36	0.521120717482626	0.329240596948583	204	209	0.206	0.12	-0.662314	0.0535153057692638	1	nosig
DC_new	ncbi_78798	Eml4	1.14637484922022	1.84794611303868	204	209	0.299	0.292	0.688796049633185	0.0535859235215784	1	nosig
DC_new	ncbi_53599	Cd164	0.329344220866973	0.743478424201552	204	209	0.127	0.153	1.1744506902482	0.0537173944036828	1	nosig
DC_new	ncbi_12945	Dmbt1	0.838743809475907	1.84751591437608	204	209	0.181	0.268	1.13919076321837	0.0537602297553118	1	nosig
DC_new	ncbi_231464	Cnot6l	1.34848016533453	1.77556037386897	204	209	0.328	0.316	0.396914383346486	0.0540715301284955	1	nosig
DC_new	ncbi_29809	Rabgap1l	1.56102497635496	3.06440648206815	204	209	0.24	0.311	0.973068719047385	0.0540769756825144	1	nosig
DC_new	ncbi_21354	Tap1	0.485661658640288	0.881223003767843	204	209	0.186	0.211	0.85942223999446	0.0543043241327182	1	nosig
DC_new	ncbi_59029	PSMD14	0.604718917100135	1.04934442146756	204	209	0.255	0.278	0.795050594607731	0.0543390852242063	1	nosig
DC_new	ncbi_72020	Znf654	0.183892038686962	0.445713242648343	204	209	0.054	0.12	1.27679612933837	0.0545497702305468	1	nosig
DC_new	ncbi_229227	Kiaa1109	1.49060318360831	2.28273014082297	204	209	0.363	0.368	0.614830487739855	0.0546390150794279	1	nosig
DC_new	ncbi_207304	Hectd1	0.716495945254067	1.27698715841458	204	209	0.211	0.301	0.83362520377177	0.0551871212846935	1	nosig
DC_new	ncbi_74450	PANK2	0.268423051903552	0.666710064537609	204	209	0.103	0.177	1.31222993529682	0.0560566059954247	1	nosig
DC_new	ncbi_19262	Ptpra	0.823741748752192	0.430733190000692	204	209	0.216	0.129	-0.935238	0.0566913442215897	1	nosig
DC_new	ncbi_16362	Irf1	0.517949984449804	1.09975783619021	204	209	0.132	0.22	1.08615384876562	0.0566915934185316	1	nosig
DC_new	ncbi_106794	Dhx57	0.268861609117354	0.812955117349226	204	209	0.098	0.158	1.59595289559246	0.0568658641781491	1	nosig
DC_new	ncbi_54353	Skap2	2.81623019423718	4.10841279748945	204	209	0.544	0.531	0.544799771186175	0.0570571530256054	1	nosig
DC_new	ncbi_110956	env	0.43180647557753	0.927743106697319	204	209	0.118	0.129	1.10316192692088	0.0571012519812031	1	nosig
DC_new	ncbi_118567379	Gm53283	0.294651076490004	0.099461108096711	204	209	0.108	0.048	-1.56584	0.057114248792978	1	nosig
DC_new	ncbi_230700	Foxj3	0.194098247641525	0.255147603372657	204	209	0.059	0.12	0.39436723251631	0.0572757389123774	1	nosig
DC_new	ncbi_110279	Bcr	0.271972294846822	0.426215985413901	204	209	0.054	0.115	0.64793309825755	0.057681295156267	1	nosig
DC_new	ncbi_16197	Il7r	0.602714490728025	0.304099399532511	204	209	0.181	0.1	-0.986697	0.0579419713003895	1	nosig
DC_new	ncbi_75731	Idnk	0.433788191581168	0.169251329962257	204	209	0.176	0.11	-1.3573	0.0582948343234527	1	nosig
DC_new	ncbi_67475	Ero1b	0.934324188500791	1.69684993816552	204	209	0.25	0.311	0.860794479052764	0.0584238822216217	1	nosig
DC_new	ncbi_19106	Eif2ak2	0.17700608181468	0.600744653380374	204	209	0.069	0.12	1.76237827956249	0.0584815200407201	1	nosig
DC_new	ncbi_18947	Pnliprp2	0.568390425276514	1.35665158626062	204	209	0.152	0.191	1.25494863938593	0.0586075515721357	1	nosig
DC_new	ncbi_76497	Ppp1r11	0.655967759764063	0.381848602964333	204	209	0.235	0.148	-0.780466	0.0586104551082349	1	nosig
DC_new	ncbi_22661	Znf148	0.42683098288029	0.909374054807238	204	209	0.123	0.201	1.09102961725906	0.059238776254176	1	nosig
DC_new	ncbi_14489	Mtpn	1.26358651264763	0.860211941528787	204	209	0.368	0.263	-0.554707	0.059559176595765	1	nosig
DC_new	ncbi_12387	Ctnnb1	0.604532543417483	1.00334959678016	204	209	0.201	0.23	0.730837615013777	0.060003132556226	1	nosig
DC_new	ncbi_76205	Stard3nl	0.579509502814604	0.329465325045229	204	209	0.196	0.115	-0.814517	0.0600678811032066	1	nosig
DC_new	ncbi_108705	Pttg1ip	0.444256615726132	0.211090518752591	204	209	0.167	0.091	-1.07317	0.0603752484381887	1	nosig
DC_new	ncbi_71371	Arid5b	0.952544973775233	1.37044212519183	204	209	0.255	0.215	0.524736107584356	0.0604124154373549	1	nosig
DC_new	ncbi_26563	Ror1	0.375281094076635	0.64319874985405	204	209	0.069	0.139	0.777132893823605	0.0604584851269433	1	nosig
DC_new	ncbi_74081	Cep350	1.05153624460616	1.69209024062098	204	209	0.328	0.349	0.686255998909564	0.0608083209906126	1	nosig
DC_new	ncbi_74012	RAP2A	0.426202084082447	0.150957843341654	204	209	0.103	0.077	-1.49678	0.0609813640398777	1	nosig
DC_new	ncbi_14017	Evi2a	1.04574705921675	0.624089858148164	204	209	0.309	0.211	-0.744615	0.0616131541133957	1	nosig
DC_new	ncbi_107895	Mgat5	0.475223917106085	0.991737147935277	204	209	0.113	0.196	1.06119226431976	0.0617715946588933	1	nosig
DC_new	ncbi_14904	Gtpbp1	0.151682092944287	0.412151450247574	204	209	0.059	0.124	1.44152297539586	0.0621686587990441	1	nosig
DC_new	ncbi_67759	Plgrkt	0.124303655109191	0.420418762028276	204	209	0.059	0.12	1.75714129578135	0.0624431155165398	1	nosig
DC_new	ncbi_75608	Chmp4b	2.01107835514806	1.49015230853947	204	209	0.475	0.368	-0.432484	0.0624937512432566	1	nosig
DC_new	ncbi_54189	Rabep1	0.525440513388895	1.16533165708523	204	209	0.176	0.201	1.1489905153365	0.0632986649336422	1	nosig
DC_new	ncbi_26920	Cntrl	0.649802077562055	1.27648825519172	204	209	0.201	0.244	0.973999014940498	0.0633470511778016	1	nosig
DC_new	ncbi_21399	Tcea1	0.852613201520037	0.580207735848495	204	209	0.284	0.187	-0.555242	0.0634083045599976	1	nosig
DC_new	ncbi_11758	Prdx6	1.82067109709559	1.28568247813344	204	209	0.431	0.321	-0.501903	0.0643513767441257	1	nosig
DC_new	ncbi_320129	Adrbk2	1.9756396899076	2.92897823481122	204	209	0.436	0.459	0.568053847981776	0.0643878592832824	1	nosig
DC_new	ncbi_225348	WDR36	0.172275110932051	0.332024298611118	204	209	0.049	0.11	0.946171795811089	0.0651394039318669	1	nosig
DC_new	ncbi_108735	Sft2d2	0.579526350061832	0.445309953287271	204	209	0.25	0.158	-0.379989	0.0653086853508674	1	nosig
DC_new	ncbi_68250	Ciao2a	0.687272765436376	0.344956584030045	204	209	0.24	0.182	-0.99426	0.0653347220977166	1	nosig
DC_new	ncbi_13001	CSNK2B	0.463351674077947	0.293396756692853	204	209	0.196	0.115	-0.659074	0.0653796241543291	1	nosig
DC_new	ncbi_66096	Lamtor4	0.692912766399182	0.489956897682889	204	209	0.25	0.158	-0.499933	0.0658341144276045	1	nosig
DC_new	ncbi_70497	Arhgap17	1.26072776018931	2.08363147783726	204	209	0.304	0.354	0.72479817054357	0.0662798580034799	1	nosig
DC_new	ncbi_77590	Chst15	0.199613787431715	0.56101069085815	204	209	0.074	0.144	1.49035146673249	0.0670020646411676	1	nosig
DC_new	ncbi_114228	Prss2	1.10066106745889	1.98679988677086	204	209	0.221	0.258	0.852017832111589	0.0673171985051459	1	nosig
DC_new	ncbi_14870	Gstp1	0.406005101853486	0.142052365010528	204	209	0.118	0.062	-1.51442	0.0674118308718051	1	nosig
DC_new	ncbi_107652	Uap1	1.05413770696759	1.99881747631433	204	209	0.279	0.258	0.92301871377662	0.0676606595424161	1	nosig
DC_new	ncbi_74840	Manf	0.930929114421853	0.685229548562258	204	209	0.294	0.196	-0.442028	0.0677893710309563	1	nosig
DC_new	ncbi_100038725	CEP85L	0.914572928025001	0.618579265956172	204	209	0.176	0.1	-0.564064	0.0678811086515317	1	nosig
DC_new	ncbi_56349	Net1	0.119101357297105	0.344229242137692	204	209	0.059	0.12	1.53038804361781	0.0681864515200829	1	nosig
DC_new	ncbi_100043813	RPS27	0.48789259306697	0.204174998717151	204	209	0.172	0.115	-1.25635	0.0682523561684728	1	nosig
DC_new	ncbi_52118	NECTIN2	1.54834498170935	1.16581014007335	204	209	0.377	0.273	-0.409364	0.0688026461962202	1	nosig
DC_new	ncbi_52690	Setd3	0.459665197115543	0.719809464254356	204	209	0.186	0.153	0.646918222389145	0.0693244106953734	1	nosig
DC_new	ncbi_66125	Sf3b5	0.915368885358067	0.623609832851124	204	209	0.299	0.201	-0.553636	0.0693793867670167	1	nosig
DC_new	ncbi_17196	Mbp	0.69173622650688	1.45128753409538	204	209	0.206	0.273	1.06893031955444	0.0695252773026823	1	nosig
DC_new	ncbi_73824	Snhg6	0.236947055585467	0.162873024545053	204	209	0.118	0.057	-0.54054	0.0703468091999619	1	nosig
DC_new	ncbi_22778	Ikzf1	1.17903452770247	1.98186018618339	204	209	0.245	0.33	0.749199656727765	0.0705761610214204	1	nosig
DC_new	ncbi_83946	Phip	0.894723745772831	1.65119051084893	204	209	0.245	0.33	0.883918508765442	0.0711419319214623	1	nosig
DC_new	ncbi_66855	Tcf25	1.49697979127808	2.2592209717502	204	209	0.392	0.388	0.59373812647451	0.0712263669469387	1	nosig
DC_new	ncbi_228960	Stx16	1.07946072277178	1.60940638108905	204	209	0.324	0.301	0.576174	0.0714917159307529	1	nosig
DC_new	ncbi_19360	Rad50	0.16805262515635	0.578962592087112	204	209	0.083	0.139	1.78394799853747	0.0719463268957934	1	nosig
DC_new	ncbi_71207	Nudt4	0.340947147302357	0.556047115628932	204	209	0.137	0.12	0.705495369253356	0.0720971564540851	1	nosig
DC_new	ncbi_14705	Bscl2	0.398366445029387	0.203843084306571	204	209	0.132	0.067	-0.966292	0.072160320237423	1	nosig
DC_new	ncbi_69094	Tmem160	0.643069197016184	0.44517897260242	204	209	0.265	0.172	-0.530489	0.0721829364757223	1	nosig
DC_new	ncbi_69895	Snhg8	0.862404463900382	0.482291774839254	204	209	0.26	0.177	-0.838327	0.0725472869601012	1	nosig
DC_new	ncbi_66824	Pycard	1.15485032193974	0.889707209644975	204	209	0.368	0.263	-0.376266	0.0727983941982188	1	nosig
DC_new	ncbi_227937	Pkp4	0.274190305734823	0.53808942217489	204	209	0.108	0.096	0.972410402061988	0.0729313206528666	1	nosig
DC_new	ncbi_331401	Thoc2	1.61168352106164	1.25125954808089	204	209	0.402	0.297	-0.365162	0.0731852559645865	1	nosig
DC_new	ncbi_93842	Igsf9	0.316573591379283	0.107622834231329	204	209	0.113	0.057	-1.55567	0.0732466869527247	1	nosig
DC_new	ncbi_225358	Fam13b	0.625574486923458	1.11536679810461	204	209	0.225	0.244	0.834163390675887	0.0732725916360689	1	nosig
DC_new	ncbi_230789	Fam76a	0.526021294890739	0.322770159903756	204	209	0.172	0.096	-0.704441	0.0739573236159779	1	nosig
DC_new	ncbi_76299	Erp44	0.273676486669104	0.560939161659893	204	209	0.147	0.139	1.03510293150324	0.07398324310702	1	nosig
DC_new	ncbi_12611	Cebpg	0.388697693284045	0.113155283240466	204	209	0.118	0.062	-1.77944	0.0742665812112938	1	nosig
DC_new	ncbi_78586	Srbd1	0.141186347235971	0.512183812270371	204	209	0.064	0.11	1.8583212424987	0.0743354839673483	1	nosig
DC_new	ncbi_231128	Fam193a	0.546264034723997	0.941108213519731	204	209	0.186	0.187	0.784651391324364	0.0743677743553262	1	nosig
DC_new	ncbi_66190	Acer3	1.44076261727635	2.67921746173493	204	209	0.314	0.388	0.894932745911225	0.074442027907134	1	nosig
DC_new	ncbi_71865	Fbxo30	0.108549258298499	0.454502428449988	204	209	0.054	0.105	2.06492706504076	0.0744560637249329	1	nosig
DC_new	ncbi_16421	Itgb7	0.645434084080988	0.851571076380544	204	209	0.245	0.215	0.399803083642071	0.0747590405434992	1	nosig
DC_new	ncbi_20184	Uimc1	0.317235070068526	0.882931016681914	204	209	0.118	0.187	1.47645714525895	0.0748246413060082	1	nosig
DC_new	ncbi_19170	Psmb1	1.65203941555925	1.12931483997074	204	209	0.422	0.33	-0.54876	0.0748596109926677	1	nosig
DC_new	ncbi_67276	Eri1	0.297504678297921	0.617647731772429	204	209	0.162	0.172	1.05362060276007	0.0751929253090016	1	nosig
DC_new	ncbi_18451	P4ha1	0.431036256105298	0.764936840457636	204	209	0.181	0.167	0.827385332602847	0.075499359254841	1	nosig
DC_new	ncbi_227333	DGKD	0.690828243249908	1.26547220296926	204	209	0.206	0.287	0.873182026331336	0.0758340343021142	1	nosig
DC_new	ncbi_54160	Copg2	0.234666490498025	0.469897617706263	204	209	0.118	0.105	1.00142694475989	0.0759449594074169	1	nosig
DC_new	ncbi_66895	Pxdc1	0.399061916394383	0.145829110011822	204	209	0.108	0.067	-1.45171	0.0761354448246336	1	nosig
DC_new	ncbi_100502825	RPL37	0.429532923274306	0.186345057600257	204	209	0.152	0.086	-1.20435	0.0764137549854277	1	nosig
DC_new	ncbi_100040298	RPS8	0.36123540626778	0.232759339421226	204	209	0.152	0.081	-0.63388	0.0764213675158553	1	nosig
DC_new	ncbi_319885	Zcchc7	1.87585041246942	2.93953245946974	204	209	0.373	0.435	0.648014093829207	0.0765774306027525	1	nosig
DC_new	ncbi_69955	Fars2	0.629605702815024	1.2119958308503	204	209	0.201	0.239	0.944754127801904	0.0770374446621136	1	nosig
DC_new	ncbi_27361	Msrb1	0.302345014983842	0.168250696836502	204	209	0.132	0.067	-0.845203	0.0770539359577734	1	nosig
DC_new	ncbi_54401	Ywhab	1.31545133709067	0.943834479925833	204	209	0.387	0.282	-0.478909	0.077130325540909	1	nosig
DC_new	ncbi_15525	Hspa4	1.43732485457346	2.00426536892562	204	209	0.373	0.378	0.479658979374783	0.0773303816001319	1	nosig
DC_new	ncbi_72729	CDC42SE2	1.17559771947259	1.63412315517253	204	209	0.343	0.33	0.475087818360794	0.0773747075768567	1	nosig
DC_new	ncbi_67264	Ndufb8	0.99423773790901	0.758566183641632	204	209	0.324	0.225	-0.390271	0.0773759865044769	1	nosig
DC_new	ncbi_67500	Ccar1	0.726825472190441	1.1694773612834	204	209	0.216	0.22	0.686107926427022	0.0774475597546009	1	nosig
DC_new	ncbi_74039	Nfam1	0.521392661323988	0.373111144116622	204	209	0.181	0.105	-0.482655	0.0775067820463618	1	nosig
DC_new	ncbi_66495	Ndufb3	0.921788968608629	0.642700074019175	204	209	0.309	0.22	-0.520223	0.0775828440897857	1	nosig
DC_new	ncbi_13511	Dsg2	0.203891646206666	0.476828178140096	204	209	0.054	0.115	1.22526195070164	0.0777616724974494	1	nosig
DC_new	ncbi_216344	Rab21	2.24858738382023	1.64625522803366	204	209	0.456	0.349	-0.449807	0.0777843735914394	1	nosig
DC_new	ncbi_12399	Runx3	1.85685810380045	2.39979745012817	204	209	0.441	0.402	0.370031493501873	0.0781486634908768	1	nosig
DC_new	ncbi_212632	Iffo2	0.182542775700467	0.467625804355365	204	209	0.069	0.134	1.35663833410347	0.078330540789611	1	nosig
DC_new	ncbi_13482	Dpp4	1.64636361300143	2.44142287569789	204	209	0.426	0.407	0.568410666689497	0.0784002456964282	1	nosig
DC_new	ncbi_20338	Sel1l	0.828110672371837	1.58017744429328	204	209	0.221	0.249	0.932108171433093	0.0787871432474839	1	nosig
DC_new	ncbi_380664	Lemd3	0.471694039238908	0.975783694654307	204	209	0.167	0.22	1.04855202700643	0.078960495788204	1	nosig
DC_new	ncbi_12514	Cd68	0.632869096488702	0.491666289754557	204	209	0.235	0.148	-0.364162	0.0790168624461194	1	nosig
DC_new	ncbi_22288	UTRN	1.86690405718026	2.80582990683145	204	209	0.382	0.478	0.587753907668081	0.0790457452493322	1	nosig
DC_new	ncbi_28199	Dcaf11	0.421330350663911	0.182449048060858	204	209	0.132	0.067	-1.20701	0.0792206473099992	1	nosig
DC_new	ncbi_14977	Slc39a7	0.198216260493245	0.481653519565778	204	209	0.054	0.115	1.2804922335804	0.0792860752302615	1	nosig
DC_new	ncbi_16193	Il6	0.487819167606918	0.338849269806217	204	209	0.113	0.057	-0.525573	0.0795415645853874	1	nosig
DC_new	ncbi_21766	Tex261	0.491074545451246	0.19229487178412	204	209	0.142	0.091	-1.35217	0.0795447676377962	1	nosig
DC_new	ncbi_66482	Exoc2	0.325717769437717	0.701094299561819	204	209	0.157	0.158	1.10575	0.0796234746990706	1	nosig
DC_new	ncbi_70028	Dop1b	0.889610634368476	0.627043450537144	204	209	0.186	0.11	-0.504541	0.0798394376986444	1	nosig
DC_new	ncbi_214459	Fnbp1l	0.435537247478968	0.864617975395333	204	209	0.147	0.158	0.989102368361546	0.0799123127311365	1	nosig
DC_new	ncbi_17720	Mtnd4l	5.12112670262832	7.00990798723952	204	209	0.598	0.574	0.452926663407049	0.0801259118274054	1	nosig
DC_new	ncbi_108150	Galnt7	0.345145963814509	0.990093270236976	204	209	0.108	0.163	1.52008559579149	0.0808323655425125	1	nosig
DC_new	ncbi_67706	Tmem179b	0.243923358435811	0.144321985558096	204	209	0.132	0.067	-0.756729	0.0817192914689439	1	nosig
DC_new	ncbi_56215	Acin1	1.02560936329253	1.85470266984302	204	209	0.284	0.359	0.854643710018943	0.0820954207210452	1	nosig
DC_new	ncbi_68365	RAB14	0.714504095193527	1.04426225777976	204	209	0.284	0.249	0.547406139396088	0.0821119055948472	1	nosig
DC_new	ncbi_67418	Ppil4	0.262757956464164	0.747279020563928	204	209	0.132	0.158	1.50755666226018	0.0823932319128231	1	nosig
DC_new	ncbi_12494	Cd38	0.750089417561926	0.445886993608495	204	209	0.181	0.105	-0.750253	0.0828761644002021	1	nosig
DC_new	ncbi_11909	Atf2	0.404972512343743	0.838909416942109	204	209	0.123	0.201	1.05050681432323	0.0830263505607716	1	nosig
DC_new	ncbi_211151	Churc1	0.41838374844429	0.859771935981667	204	209	0.211	0.191	1.03895021201947	0.0835714188185201	1	nosig
DC_new	ncbi_243910	Nfkbid	1.9352551563497	2.50081644890535	204	209	0.446	0.407	0.369858521363988	0.0836686967263345	1	nosig
DC_new	ncbi_66734	MAP1LC3A	0.23883279344011	0.663773848134642	204	209	0.103	0.167	1.47430424438805	0.0837237704008605	1	nosig
DC_new	ncbi_12412	CBX1	0.494164617575238	0.250479828635261	204	209	0.181	0.12	-0.980013	0.0837888416566159	1	nosig
DC_new	ncbi_14232	Fkbp8	0.459904944903642	0.229226501040751	204	209	0.172	0.1	-1.00425	0.0838120399371445	1	nosig
DC_new	ncbi_319277	Washc4	0.423696872369544	0.867166158356266	204	209	0.152	0.211	1.03310187451897	0.0838958951046982	1	nosig
DC_new	ncbi_66390	Prelid3b	0.295224812343132	0.128741600252635	204	209	0.118	0.057	-1.1967	0.0840046590073122	1	nosig
DC_new	ncbi_13655	Egr3	0.649647134626427	0.360226938615831	204	209	0.157	0.086	-0.850572	0.0845162729613334	1	nosig
DC_new	ncbi_75796	Cdyl2	0.575580199054225	0.192399147679261	204	209	0.118	0.072	-1.58042	0.0848783823714392	1	nosig
DC_new	ncbi_11501	Adam8	0.364644811907172	0.980880557347592	204	209	0.093	0.153	1.42733708553162	0.0849087555062505	1	nosig
DC_new	ncbi_269181	Mgat4a	0.681890681789407	1.32459295577538	204	209	0.216	0.239	0.957834070471265	0.084971193819621	1	nosig
DC_new	ncbi_330192	Vps37b	2.15360954593861	1.66142794371738	204	209	0.407	0.306	-0.374313	0.0852727839300748	1	nosig
DC_new	ncbi_237898	USP32	0.807297332033338	0.606929510295293	204	209	0.245	0.158	-0.411512	0.0853384208586216	1	nosig
DC_new	ncbi_67072	Cdc37l1	0.222442003470547	0.467037396788722	204	209	0.069	0.134	1.06976928320564	0.0857092819814941	1	nosig
DC_new	ncbi_226151	Slf2	0.239270878150665	0.676977220524332	204	209	0.069	0.129	1.50007273752137	0.0858762344912961	1	nosig
DC_new	ncbi_193740	Hspa1a	1.88641824093601	2.71391733550964	204	209	0.201	0.292	0.524703886074026	0.0861285827815022	1	nosig
DC_new	ncbi_68463	Mrpl14	0.314026917397382	0.552101389929303	204	209	0.181	0.172	0.813846947104007	0.0861685656600271	1	nosig
DC_new	ncbi_14702	GNG2	0.87059404723247	1.68154568995656	204	209	0.25	0.297	0.949636007604243	0.0870397246774683	1	nosig
DC_new	ncbi_74194	RND3	0.648283351234078	0.89495885511179	204	209	0.152	0.234	0.465135503995103	0.0873763956330405	1	nosig
DC_new	ncbi_14359	Fxr1	0.779914233717116	1.25289475719396	204	209	0.275	0.306	0.68380802245962	0.087460053261748	1	nosig
DC_new	ncbi_70248	DAZAP1	0.414210728208144	0.195225878967535	204	209	0.123	0.11	-1.08483	0.0880288005469172	1	nosig
DC_new	ncbi_234366	Gatad2a	0.401108514437853	0.910480423606299	204	209	0.157	0.187	1.18243422035091	0.0880359297636802	1	nosig
DC_new	ncbi_104444	Rexo2	0.600980691144534	0.839962663674298	204	209	0.25	0.191	0.482938272073868	0.0884768682369751	1	nosig
DC_new	ncbi_672511	Rnf213	0.924193605927399	1.53015923259117	204	209	0.176	0.239	0.727352964477662	0.0885338340435105	1	nosig
DC_new	ncbi_51869	Rif1	0.159130457553413	0.465798535658176	204	209	0.088	0.129	1.54889947544716	0.0885902783020561	1	nosig
DC_new	ncbi_14773	Grk5	0.279369909701996	0.769810592951492	204	209	0.103	0.134	1.4619979627321	0.0887734814476928	1	nosig
DC_new	ncbi_16822	Lcp2	1.43831	1.04269747585821	204	209	0.314	0.22	-0.464016	0.0894193141863511	1	nosig
DC_new	ncbi_67213	Cmtm6	0.448238547400512	0.214064599386008	204	209	0.167	0.11	-1.06587	0.0897294579749738	1	nosig
DC_new	ncbi_207214	Larp4	0.488334869343876	0.899731357749249	204	209	0.196	0.22	0.881488445575455	0.089739225135367	1	nosig
DC_new	ncbi_56790	Supt20h	0.290233923268655	0.808290841618902	204	209	0.118	0.182	1.47733982775477	0.0899970444236818	1	nosig
DC_new	ncbi_76022	Gon4l	0.407337071518476	0.804678266655297	204	209	0.127	0.148	0.982014092221365	0.090226427237789	1	nosig
DC_new	ncbi_24128	Xrn2	1.18335832029994	1.74405361206899	204	209	0.333	0.407	0.559518210229508	0.090559727417679	1	nosig
DC_new	ncbi_329002	ZNF236	0.160057968999802	0.434368601200278	204	209	0.064	0.115	1.43975633380005	0.0906982548871841	1	nosig
DC_new	ncbi_226652	Arhgap30	0.757504838067543	1.37836514118549	204	209	0.216	0.301	0.863545335735723	0.0908671972487649	1	nosig
DC_new	ncbi_118568094	LOC118568094	0.234521089163641	0.415867322309432	204	209	0.074	0.139	0.82613749977342	0.0910499505096968	1	nosig
DC_new	ncbi_18413	Osm	0.44485042036681	0.192360992802476	204	209	0.118	0.057	-1.20908	0.0910657481981843	1	nosig
DC_new	ncbi_16828	Ldha	1.46857668907798	1.06227189965653	204	209	0.387	0.292	-0.467228	0.0915236085407337	1	nosig
DC_new	ncbi_11518	Add1	0.206256845493482	0.665177942271581	204	209	0.113	0.167	1.68881590322243	0.091536604158921	1	nosig
DC_new	ncbi_66700	Chmp3	0.35695878548453	0.646583638103598	204	209	0.176	0.167	0.856898492479742	0.0916963043267252	1	nosig
DC_new	ncbi_68292	Stt3b	0.651675226783355	1.24730866276409	204	209	0.162	0.239	0.936487759941955	0.0920636329884957	1	nosig
DC_new	ncbi_20723	SERPINB9	0.433372707020036	1.18595692279138	204	209	0.108	0.134	1.45216018702863	0.0920957218257784	1	nosig
DC_new	ncbi_226421	Rab7b	0.448781552700264	1.11024393945887	204	209	0.083	0.129	1.30659992075115	0.0922616486331558	1	nosig
DC_new	ncbi_78752	Csgalnact2	0.393718240974363	0.202019224896099	204	209	0.162	0.091	-0.962323	0.0925411326936196	1	nosig
DC_new	ncbi_20239	Atxn2	0.229439771344119	0.528369266027814	204	209	0.113	0.167	1.20307542711293	0.0928755827332245	1	nosig
DC_new	ncbi_269951	Idh2	0.217085477458956	0.601733822207429	204	209	0.098	0.134	1.4704375486852	0.0930535938165751	1	nosig
DC_new	ncbi_104457	Bap18	0.44797674767527	0.203162650913706	204	209	0.162	0.11	-1.1404	0.0939471216400929	1	nosig
DC_new	ncbi_108664	Atp6v1h	1.04608403239454	0.582297150095962	204	209	0.186	0.206	-0.845061	0.0940706374699683	1	nosig
DC_new	ncbi_235283	Gramd1b	0.736277291450617	1.68904358844156	204	209	0.196	0.254	1.19777492965793	0.0940786874555811	1	nosig
DC_new	ncbi_30954	Siva1	0.370819930361541	0.224633777314559	204	209	0.142	0.077	-0.722891	0.094106285733553	1	nosig
DC_new	ncbi_320213	Senp5	0.205026772697471	0.268775695270938	204	209	0.059	0.115	0.390423548732827	0.094349527076706	1	nosig
DC_new	ncbi_240476	ZNF407	0.692864268452102	1.26081627801853	204	209	0.196	0.282	0.863619617940097	0.0943777951418549	1	nosig
DC_new	ncbi_26356	Ing1	0.374916374304397	0.172181275181217	204	209	0.127	0.067	-1.12219	0.0946550332372918	1	nosig
DC_new	ncbi_328110	Prpf39	0.611466967974169	0.924600921886637	204	209	0.152	0.234	0.596476341155756	0.0950055692428938	1	nosig
DC_new	ncbi_20847	Stat2	0.324713805419667	0.688963026749046	204	209	0.074	0.139	1.08502299635028	0.0950317773450725	1	nosig
DC_new	ncbi_76895	Bicd2	0.274491632111944	0.106814392393029	204	209	0.103	0.048	-1.36083	0.0955816647006267	1	nosig
DC_new	ncbi_101148	Bmt2	0.288256357103345	0.626410909825529	204	209	0.088	0.158	1.11948680391915	0.0956948369553636	1	nosig
DC_new	ncbi_106581	Fam234a	0.316112356879677	0.101178899116718	204	209	0.108	0.057	-1.64256	0.0957743968341303	1	nosig
DC_new	ncbi_26888	Clec4a	0.449263621692926	0.325041536798632	204	209	0.191	0.115	-0.466815	0.0957897837388935	1	nosig
DC_new	ncbi_21427	Vps72	0.199409274303424	0.0648960366101383	204	209	0.103	0.053	-1.61803	0.0958239165390633	1	nosig
DC_new	ncbi_65103	Arl6ip6	0.381089428753057	0.095657362430999	204	209	0.103	0.053	-1.99305	0.0959909917358294	1	nosig
DC_new	ncbi_69713	Pin4	0.532600932058493	0.270654253436694	204	209	0.186	0.129	-0.976342	0.0961654939379413	1	nosig
DC_new	ncbi_109284	R3hdm4	0.39287157547759	0.192177287584504	204	209	0.152	0.086	-1.03124	0.0961972454061502	1	nosig
DC_new	ncbi_110842	Etfa	0.716719529701775	0.440253107929534	204	209	0.23	0.148	-0.702949	0.0962986509613593	1	nosig
DC_new	ncbi_70799	CEP192	0.194061481778898	0.429897923210385	204	209	0.049	0.105	1.14707266811617	0.0964051328368105	1	nosig
DC_new	ncbi_28135	Cep63	0.178886280659187	0.508218977792392	204	209	0.074	0.129	1.5058850851585	0.0964101706014748	1	nosig
DC_new	ncbi_11767	Ap1m1	0.232290303992166	0.173660162182883	204	209	0.103	0.053	-0.419453	0.0965920124877225	1	nosig
DC_new	ncbi_67615	UBE2R2	0.577210750844597	0.447232121824194	204	209	0.211	0.134	-0.368002	0.0966453103316194	1	nosig
DC_new	ncbi_107350	AW112010	0.247451431274151	0.66295956892748	204	209	0.064	0.124	1.42141019654457	0.0970369133863553	1	nosig
DC_new	ncbi_75869	ARL5B	1.40013797951539	0.896573065629781	204	209	0.333	0.239	-0.643018	0.0971444894360509	1	nosig
DC_new	ncbi_19645	Rb1	0.839698341661105	1.54272024670331	204	209	0.235	0.282	0.87745513952885	0.0975681838849104	1	nosig
DC_new	ncbi_17258	MEF2A	1.90663127915015	2.55276376549419	204	209	0.456	0.426	0.421015014830216	0.0975877469993247	1	nosig
DC_new	ncbi_329877	Dennd4c	0.179523410367716	0.3996975659506	204	209	0.064	0.124	1.15429429951834	0.0978083897344486	1	nosig
DC_new	ncbi_11966	Atp6v1b2	0.658243479961172	0.431327799397326	204	209	0.196	0.12	-0.609721	0.0978951448777708	1	nosig
DC_new	ncbi_269003	Sap130	0.191330101116587	0.412209955447241	204	209	0.064	0.124	1.10691159439044	0.0981670650961142	1	nosig
DC_new	ncbi_22785	Slc30a4	0.335872608046241	0.213662519132652	204	209	0.103	0.048	-0.652335	0.0981841669196288	1	nosig
DC_new	ncbi_19248	Ptpn12	0.69674780110578	1.13236420294291	204	209	0.186	0.148	0.700549951745423	0.0985057155475726	1	nosig
DC_new	ncbi_115489130	Gm51613	0.358893649415035	0.922129898356004	204	209	0.118	0.177	1.36116811510379	0.0985560300227161	1	nosig
DC_new	ncbi_114874	DDHD1	0.720463458116169	1.57618550413071	204	209	0.211	0.268	1.1293314706285	0.0992147157517464	1	nosig
DC_new	ncbi_22629	YWHAH	1.2249227000576	0.819120074983119	204	209	0.363	0.268	-0.580486	0.0992366975583663	1	nosig
DC_new	ncbi_19267	Ptpre	0.83792231203551	1.21502163183346	204	209	0.265	0.249	0.536040171873079	0.0993713409060153	1	nosig
DC_new	ncbi_119086081	Gm26917	742.751015903367	971.000197165783	204	209	1	0.995	0.386592869612324	0.0994946886839222	1	nosig
DC_new	ncbi_26931	Ppp2r5c	0.902139670654314	1.36839517199984	204	209	0.304	0.282	0.60100771838944	0.100233296113677	1	nosig
DC_new	ncbi_68077	Nop53	0.907990736749838	0.570711002543986	204	209	0.289	0.225	-0.669823	0.100324675601742	1	nosig
DC_new	ncbi_18626	Per1	1.09951299048207	1.5013627756419	204	209	0.324	0.292	0.449372852343939	0.10033525845302	1	nosig
DC_new	ncbi_70998	Phf6	0.30969497338068	0.482074106749477	204	209	0.083	0.148	0.638240443119731	0.10057705970597	1	nosig
DC_new	ncbi_68917	Hint2	0.296580088351031	0.163408666850754	204	209	0.123	0.062	-0.859541	0.10098507273098	1	nosig
DC_new	ncbi_12914	Crebbp	1.66473912429671	2.3749390766949	204	209	0.417	0.426	0.512568475989875	0.101097440870225	1	nosig
DC_new	ncbi_18970	Polb	0.608050368382018	1.06726256767787	204	209	0.221	0.263	0.811550335286552	0.102482311753301	1	nosig
DC_new	ncbi_14593	Ggps1	0.181691498536955	0.466198900555151	204	209	0.098	0.148	1.35897029447309	0.102524274801463	1	nosig
DC_new	ncbi_231507	Plac8	1.4663576343226	2.58526791161749	204	209	0.176	0.249	0.818034205817992	0.102547135394082	1	nosig
DC_new	ncbi_19744	Rheb	1.92237647159412	1.48925685009165	204	209	0.422	0.33	-0.368276	0.102566336405465	1	nosig
DC_new	ncbi_67788	Sfr1	1.36957639604656	1.04440060389927	204	209	0.363	0.278	-0.391022	0.10274227749096	1	nosig
DC_new	ncbi_212483	Fam193b	0.273705932880576	0.692422767666003	204	209	0.078	0.129	1.33870779504942	0.102886317020514	1	nosig
DC_new	ncbi_72654	Ccdc12	1.20315170948099	0.815339604062821	204	209	0.353	0.263	-0.561289	0.102904333062748	1	nosig
DC_new	ncbi_20660	Sorl1	0.717767246792894	1.50710248916129	204	209	0.211	0.278	1.07008427247421	0.102951470585846	1	nosig
DC_new	ncbi_14225	Fkbp1a	0.604302497093104	0.88807092903859	204	209	0.225	0.191	0.555327729819039	0.102981173792346	1	nosig
DC_new	ncbi_57784	Bin3	0.333822638965486	0.179467443154004	204	209	0.147	0.081	-0.894988	0.103582932947307	1	nosig
DC_new	ncbi_109934	Abr	0.804739265846899	1.1103124620077	204	209	0.24	0.196	0.464323067278021	0.103655883862915	1	nosig
DC_new	ncbi_216169	Abhd17a	0.389785972009734	0.160164251948147	204	209	0.132	0.091	-1.2826	0.103910498591205	1	nosig
DC_new	ncbi_93730	Lztfl1	0.833695649235957	0.408703567311323	204	209	0.191	0.124	-1.02829	0.104336623665812	1	nosig
DC_new	ncbi_238803	Znf366	0.413665391481568	1.14926980901723	204	209	0.132	0.177	1.47395817467746	0.104539319767989	1	nosig
DC_new	ncbi_14194	Fh	0.361080523089894	0.222604317046759	204	209	0.147	0.081	-0.697591	0.104962898405391	1	nosig
DC_new	ncbi_13191	Dctn1	0.388890884196472	0.256610737020534	204	209	0.147	0.081	-0.599593	0.104989648602369	1	nosig
DC_new	ncbi_73690	Glipr1	0.417836126814745	0.256523015125891	204	209	0.172	0.1	-0.703632	0.105460737965676	1	nosig
DC_new	ncbi_14356	Timm10b	0.96670031689301	0.65964157242902	204	209	0.338	0.249	-0.551317	0.105693421399681	1	nosig
DC_new	ncbi_67863	Slc25a11	0.301423239661054	0.165508331197341	204	209	0.147	0.081	-0.864494	0.10599428329542	1	nosig
DC_new	ncbi_28080	Atp5po	0.764704635318628	0.421177479184219	204	209	0.255	0.187	-0.86032	0.105998015636124	1	nosig
DC_new	ncbi_68981	Snrpa1	0.175988033458109	0.249070205201354	204	209	0.118	0.072	0.500834696614916	0.106367066965048	1	nosig
DC_new	ncbi_66999	Med28	0.470018833400714	0.255386102877479	204	209	0.176	0.105	-0.879781	0.106691833252163	1	nosig
DC_new	ncbi_18569	Pdcd4	1.14816354557098	0.73199374045102	204	209	0.319	0.234	-0.649354	0.106739693769916	1	nosig
DC_new	ncbi_68944	TMCO1	0.568133411329762	0.295242537084938	204	209	0.181	0.115	-0.944095	0.106866555101243	1	nosig
DC_new	ncbi_12028	Bax	0.741613982311353	0.478465596867681	204	209	0.279	0.196	-0.632146	0.106960002243418	1	nosig
DC_new	ncbi_18571	Pdcd6ip	1.14285900458797	0.793700543524876	204	209	0.338	0.244	-0.525925	0.107702295093955	1	nosig
DC_new	ncbi_15277	Hk2	1.33539984525052	1.75267752969245	204	209	0.324	0.287	0.3922630856537	0.108306846062747	1	nosig
DC_new	ncbi_225887	Ndufs8	0.487036392604383	0.305155963454145	204	209	0.211	0.139	-0.674306	0.108328624826905	1	nosig
DC_new	ncbi_224904	Micos13	0.868369934031232	0.577091312520192	204	209	0.284	0.196	-0.589426	0.108533616852354	1	nosig
DC_new	ncbi_105244799	Gm40346	0.232940921310564	0.477853147932415	204	209	0.098	0.167	1.03628589261833	0.108711121694396	1	nosig
DC_new	ncbi_223828	Pphln1	0.257254218976295	0.514716687045036	204	209	0.113	0.153	1.0003033834253	0.110073242098751	1	nosig
DC_new	ncbi_21372	Tbl1x	1.5480160215556	1.09497835558659	204	209	0.358	0.263	-0.499479	0.110141238580206	1	nosig
DC_new	ncbi_11352	Abl2	0.656353927156179	0.920016094039603	204	209	0.235	0.201	0.487122142234816	0.110172296833308	1	nosig
DC_new	ncbi_268783	Mtmr12	0.738472486677316	0.526770945530116	204	209	0.211	0.134	-0.48729	0.110462704113533	1	nosig
DC_new	ncbi_23857	Dmtf1	0.144993027833451	0.483046364315254	204	209	0.074	0.12	1.73548211004432	0.110710878916239	1	nosig
DC_new	ncbi_106504	Stk38	0.558790881735933	0.83178163432237	204	209	0.191	0.177	0.573811628950305	0.111380056742654	1	nosig
DC_new	ncbi_50529	Mrps7	0.230313846583241	0.313929134300568	204	209	0.078	0.134	0.446670995209393	0.11153440395077	1	nosig
DC_new	ncbi_69178	Snx5	1.18728354942261	1.79000305440783	204	209	0.338	0.34	0.592256613789726	0.111627893530397	1	nosig
DC_new	ncbi_13685	Eif4ebp1	0.46217168339129	0.31470751229405	204	209	0.176	0.105	-0.554271	0.112083901102045	1	nosig
DC_new	ncbi_73945	Otud4	0.214022502597291	0.608888919859317	204	209	0.098	0.148	1.50797955987631	0.112236002169079	1	nosig
DC_new	ncbi_27357	Gyg1	0.282862662141787	0.172034758312813	204	209	0.108	0.053	-0.717073	0.112287774855774	1	nosig
DC_new	ncbi_241230	St8sia6	0.437424441968822	0.896487380212149	204	209	0.127	0.153	1.03508057883019	0.112479249327575	1	nosig
DC_new	ncbi_20687	Sp3	0.321097384145864	0.636999479673699	204	209	0.108	0.172	0.988058515686381	0.112759819012245	1	nosig
DC_new	ncbi_245841	POLR2H	0.338240905232415	0.111875829924348	204	209	0.118	0.062	-1.59529	0.112885633073728	1	nosig
DC_new	ncbi_12709	Ckb	1.54241960917113	1.11957962190599	204	209	0.358	0.263	-0.462203	0.114196470484161	1	nosig
DC_new	ncbi_56195	Ptbp2	0.806637669150516	1.49095195335557	204	209	0.255	0.287	0.88615900028979	0.114401829336804	1	nosig
DC_new	ncbi_66997	Psmd12	0.188822360133422	0.460647266501472	204	209	0.108	0.163	1.28618214299118	0.115254153736918	1	nosig
DC_new	ncbi_83679	Pde4dip	0.214993566366061	0.470537437477347	204	209	0.069	0.129	1.12965171305742	0.115784598056361	1	nosig
DC_new	ncbi_320790	Chd7	3.0887864832475	4.27683473724745	204	209	0.471	0.56	0.469490340143818	0.115904465890031	1	nosig
DC_new	ncbi_17149	MAGOH	0.560935449227676	0.346628083435296	204	209	0.221	0.153	-0.694287	0.115906492002936	1	nosig
DC_new	ncbi_50709	H1-4	0.646360086292381	1.07992848375516	204	209	0.152	0.225	0.740436158215894	0.115939054758032	1	nosig
DC_new	ncbi_56070	Tcerg1	0.581826259848045	0.960714950088548	204	209	0.167	0.249	0.723422249037659	0.11655082207413	1	nosig
DC_new	ncbi_56708	Clcf1	0.334662765016591	0.217077537751511	204	209	0.103	0.053	-0.624264	0.11675158814921	1	nosig
DC_new	ncbi_26385	Grk6	0.170292663784454	0.452287871541705	204	209	0.054	0.105	1.40869702937563	0.116844420859084	1	nosig
DC_new	ncbi_14933	Gk	0.335091129866674	0.607549927687085	204	209	0.127	0.086	0.858256442427999	0.117068671523144	1	nosig
DC_new	ncbi_225115	Svil	1.3988904053016	1.85868308282752	204	209	0.309	0.287	0.409972351653968	0.11737732826279	1	nosig
DC_new	ncbi_107823	Nsd2	0.357501165526539	0.783288087069811	204	209	0.113	0.148	1.1313757507956	0.117520265998401	1	nosig
DC_new	ncbi_19046	PPP1CB	0.975983649231665	1.29329695360458	204	209	0.328	0.297	0.406088421975327	0.118126876986461	1	nosig
DC_new	ncbi_17691	Sik1	1.46886107756897	1.91386720602538	204	209	0.377	0.392	0.381769940923778	0.118378643887341	1	nosig
DC_new	ncbi_20196	S100a13	0.621118957634429	0.397764258751586	204	209	0.221	0.148	-0.642826	0.118572937116285	1	nosig
DC_new	ncbi_12445	Ccnd3	1.71597286828483	2.34547623994362	204	209	0.412	0.364	0.450831580355561	0.119023098555769	1	nosig
DC_new	ncbi_67204	Eif2s2	1.18687680368026	1.89278298266368	204	209	0.363	0.407	0.673293485316977	0.119080958207851	1	nosig
DC_new	ncbi_12042	Bcl10	1.06047866466174	0.655182415342692	204	209	0.284	0.234	-0.694663	0.119349195636432	1	nosig
DC_new	ncbi_20637	SNRNP70	1.41271603563695	2.20981751795912	204	209	0.377	0.383	0.645418901113518	0.119393141479809	1	nosig
DC_new	ncbi_26406	Map3k3	0.489545101244325	0.966081412579498	204	209	0.172	0.211	0.980557647544602	0.11967262672248	1	nosig
DC_new	ncbi_72057	Phf10	0.206730678893123	0.344386013857695	204	209	0.059	0.115	0.735995216279865	0.119673627489385	1	nosig
DC_new	ncbi_240427	Setbp1	0.429101609617976	0.662864705908891	204	209	0.074	0.134	0.627276581389279	0.11972404675687	1	nosig
DC_new	ncbi_320191	Hook3	0.234458103242348	0.508468707315427	204	209	0.108	0.144	1.11649735219459	0.11981141671453	1	nosig
DC_new	ncbi_18028	Nfib	0.38940813963007	0.842193510112396	204	209	0.103	0.129	1.1126695732618	0.119979830181835	1	nosig
DC_new	ncbi_18538	Pcna	0.46135887578943	0.84007390966771	204	209	0.186	0.215	0.864485902045817	0.120008990946128	1	nosig
DC_new	ncbi_108946	Zzz3	0.141189566143173	0.442233970548806	204	209	0.078	0.124	1.64648111275423	0.120547138350956	1	nosig
DC_new	ncbi_56705	Ranbp9	0.726882813505145	1.43404904556312	204	209	0.211	0.239	0.980201802429498	0.121078238818685	1	nosig
DC_new	ncbi_228012	Tlk1	0.504933923640081	0.908692407709071	204	209	0.157	0.182	0.847570483832791	0.12119601917446	1	nosig
DC_new	ncbi_105245153	Gm40645	0.605261434137182	0.305241189573446	204	209	0.162	0.096	-0.987375	0.121492803656557	1	nosig
DC_new	ncbi_26446	Psmb3	0.73986315284478	0.463613631267281	204	209	0.25	0.172	-0.674219	0.121911905094982	1	nosig
DC_new	ncbi_22668	Sf1	1.2301003559376	1.78589990386652	204	209	0.358	0.407	0.537838704330883	0.12192256842563	1	nosig
DC_new	ncbi_27060	TCIRG1	0.476927242847754	1.05748493003252	204	209	0.137	0.191	1.14862995907172	0.121922956326367	1	nosig
DC_new	ncbi_19718	Rfc2	0.187589382932781	0.0741697478953909	204	209	0.108	0.057	-1.3375	0.122311357316872	1	nosig
DC_new	ncbi_103583	Fbxw11	2.68449673621277	3.62439494772172	204	209	0.485	0.517	0.433074586359556	0.122364563959536	1	nosig
DC_new	ncbi_66887	Lonp2	0.245833081870877	0.635766848751823	204	209	0.098	0.144	1.37045888195671	0.12261687391565	1	nosig
DC_new	ncbi_70078	Nol7	1.00450212061346	0.705821615053212	204	209	0.314	0.225	-0.509044	0.122679228948023	1	nosig
DC_new	ncbi_12492	Scarb2	0.735908441609553	1.32424230709385	204	209	0.25	0.263	0.847481850054522	0.122979100753154	1	nosig
DC_new	ncbi_52635	Esyt2	0.679213343109631	1.11493595522418	204	209	0.201	0.254	0.714941134676845	0.12300333633972	1	nosig
DC_new	ncbi_74203	Eif4enif1	0.19981716963833	0.48153716041058	204	209	0.059	0.115	1.26854432513658	0.123082972261503	1	nosig
DC_new	ncbi_66407	Mrps15	0.65927624276589	0.463422371155933	204	209	0.221	0.144	-0.508463	0.123387489150826	1	nosig
DC_new	ncbi_76890	Memo1	0.184745388570581	0.551179886686672	204	209	0.064	0.12	1.5764659136629	0.123976233689515	1	nosig
DC_new	ncbi_15463	AGFG1	0.432903228787022	0.753965009356305	204	209	0.176	0.167	0.800311123520622	0.124420693108346	1	nosig
DC_new	ncbi_211228	Lrrc25	0.258489866854306	0.13696508901645	204	209	0.113	0.057	-0.915805	0.124428978429225	1	nosig
DC_new	ncbi_259302	Srgap3	1.38805760755452	2.32760032553657	204	209	0.319	0.359	0.745733956923841	0.124719118516658	1	nosig
DC_new	ncbi_67581	Tbc1d23	0.254115236104082	0.480558289878505	204	209	0.088	0.153	0.918961116810813	0.124756315404612	1	nosig
DC_new	ncbi_21341	Taf1c	0.449380314110879	0.182255127774544	204	209	0.132	0.096	-1.30151	0.125008269802804	1	nosig
DC_new	ncbi_18201	Nsmaf	0.567677865775989	1.25428386976384	204	209	0.167	0.22	1.14358039961878	0.125114788383163	1	nosig
DC_new	ncbi_17344	Pias2	0.342046827725621	0.719819360096269	204	209	0.093	0.144	1.07321974462116	0.125121721563121	1	nosig
DC_new	ncbi_22026	Nr2c2	0.345554073071323	0.585846201405436	204	209	0.108	0.177	0.761439283842282	0.125157351793084	1	nosig
DC_new	ncbi_66880	Rsrc1	1.28751140953465	1.84063739364259	204	209	0.328	0.34	0.515586555477783	0.125733379457785	1	nosig
DC_new	ncbi_227619	Man1b1	0.251175264585551	0.562347977196402	204	209	0.088	0.12	1.16245100251897	0.126101730661673	1	nosig
DC_new	ncbi_11946	Atp5f1a	1.57006668001073	1.17613828656266	204	209	0.407	0.311	-0.416737	0.126216951299749	1	nosig
DC_new	ncbi_18634	Pex7	0.131422599108146	0.351852816332279	204	209	0.064	0.12	1.42007131605104	0.126469818808943	1	nosig
DC_new	ncbi_56717	Mtor	0.377636340855043	0.154271457575285	204	209	0.137	0.091	-1.29097	0.126619171788248	1	nosig
DC_new	ncbi_326622	Upf2	0.368235298363012	0.802566765413544	204	209	0.118	0.167	1.12378150332104	0.126779505553889	1	nosig
DC_new	ncbi_22031	Traf3	0.969125505629073	1.64925678876118	204	209	0.245	0.301	0.766999240633547	0.127416218311443	1	nosig
DC_new	ncbi_15469	Prmt1	0.120940579001999	0.371995478469337	204	209	0.059	0.11	1.62018206574527	0.127590160096204	1	nosig
DC_new	ncbi_22680	Znf207	0.464500995296925	0.873448738566065	204	209	0.157	0.23	0.910895953983815	0.127741204120837	1	nosig
DC_new	ncbi_71777	Ing3	0.217394193359863	0.493086343144435	204	209	0.088	0.144	1.18115596599541	0.127749037938954	1	nosig
DC_new	ncbi_68713	Ifitm1	0.528657144313737	0.814568173344603	204	209	0.152	0.105	0.62360729612982	0.127969508336892	1	nosig
DC_new	ncbi_74478	Snx29	0.882384968706088	1.33918608901448	204	209	0.216	0.249	0.601820561700934	0.12893367475814	1	nosig
DC_new	ncbi_20638	SNRPB	1.1489229399331	0.859699417780682	204	209	0.333	0.244	-0.418336	0.129172707914161	1	nosig
DC_new	ncbi_319448	Fndc3a	1.67328199797455	2.38320106229419	204	209	0.382	0.388	0.510194386561253	0.12941434736872	1	nosig
DC_new	ncbi_100040462	Mndal	1.93950354162187	2.70142072357632	204	209	0.387	0.383	0.478009955893687	0.129430438424801	1	nosig
DC_new	ncbi_56036	Ccnl2	1.24380813946307	0.92158095552887	204	209	0.324	0.234	-0.432541	0.129452695662831	1	nosig
DC_new	ncbi_67967	Pold3	0.626142829907549	0.351292955499761	204	209	0.167	0.1	-0.833637	0.12986899762214	1	nosig
DC_new	ncbi_14645	Glul	0.472560259214421	0.342741117918307	204	209	0.191	0.12	-0.463263	0.129879849301006	1	nosig
DC_new	ncbi_236790	Ints6l	0.317842236490016	0.758823562721632	204	209	0.108	0.139	1.2551899060198	0.130267394539274	1	nosig
DC_new	ncbi_72692	Hnrnpll	0.491773948138138	0.948803254719407	204	209	0.147	0.144	0.947972359549326	0.130572208908719	1	nosig
DC_new	ncbi_12388	CTNND1	0.324764745911387	0.902852325289883	204	209	0.098	0.134	1.47481062535912	0.130729190640658	1	nosig
DC_new	ncbi_15452	Hprt1	0.568186332313915	0.351444091042954	204	209	0.196	0.124	-0.692912	0.131677332297141	1	nosig
DC_new	ncbi_71954	Suds3	0.311828461729415	0.563005428428654	204	209	0.132	0.206	0.852189862193406	0.131819975728535	1	nosig
DC_new	ncbi_56469	Pias1	0.870421774871118	1.14398084240988	204	209	0.235	0.321	0.394236708223411	0.131893126037397	1	nosig
DC_new	ncbi_71310	Tbc1d9	2.01029912278642	2.91228678701229	204	209	0.461	0.455	0.534720022254852	0.131923211520403	1	nosig
DC_new	ncbi_71745	Cul2	0.150373896011507	0.398003605282457	204	209	0.069	0.124	1.4036307046449	0.132357154968149	1	nosig
DC_new	ncbi_14020	Evi5	0.163312025070605	0.471569630347392	204	209	0.083	0.115	1.52926256064949	0.132374297498472	1	nosig
DC_new	ncbi_277360	Prex1	1.6732428536342	2.19861257980844	204	209	0.392	0.388	0.393925952947364	0.132529475390801	1	nosig
DC_new	ncbi_70675	Vcpip1	0.207677634292525	0.583151669339145	204	209	0.064	0.12	1.48907816411419	0.132535867849772	1	nosig
DC_new	ncbi_100710	Pds5b	0.376744915505521	0.899552127541032	204	209	0.118	0.182	1.25539632843839	0.132815627840538	1	nosig
DC_new	ncbi_233726	Ipo7	0.585689282934627	0.820347262531478	204	209	0.23	0.196	0.486028802603442	0.133116643537214	1	nosig
DC_new	ncbi_76804	Kdm4c	0.4164587269279	0.572284756960469	204	209	0.113	0.182	0.458465349780893	0.13315791519492	1	nosig
DC_new	ncbi_215476	PRR14L	0.300126067659822	0.426005555253447	204	209	0.074	0.129	0.505161613496409	0.133175669671753	1	nosig
DC_new	ncbi_15289	Hmgb1	2.41353355777356	1.85194830197834	204	209	0.5	0.402	-0.382085	0.133591901744343	1	nosig
DC_new	ncbi_74442	Sgms2	0.29729652652188	0.642124177978221	204	209	0.064	0.115	1.1106891822357	0.133634381814131	1	nosig
DC_new	ncbi_52036	PPP6R3	0.846492313148046	1.42793087239117	204	209	0.24	0.311	0.754287874608903	0.133642422687168	1	nosig
DC_new	ncbi_76884	CYFIP2	0.544677986888147	0.877773235714821	204	209	0.157	0.234	0.688344221798583	0.13366925149198	1	nosig
DC_new	ncbi_66242	Mrps16	0.723902323980089	0.418198160462902	204	209	0.225	0.153	-0.791463	0.134133861517933	1	nosig
DC_new	ncbi_110052	Dek	0.797554576742987	1.25633515746862	204	209	0.284	0.297	0.655500188423725	0.134286578503014	1	nosig
DC_new	ncbi_21429	Ubtf	0.781972797124608	0.512091946663758	204	209	0.23	0.153	-0.610618	0.134635643697039	1	nosig
DC_new	ncbi_20403	Itsn2	0.879737665489436	1.24790473210526	204	209	0.284	0.254	0.504314135664744	0.13488609088444	1	nosig
DC_new	ncbi_223435	Trio	0.67210380400217	1.25398241178585	204	209	0.176	0.254	0.899661545689179	0.135091539056724	1	nosig
DC_new	ncbi_30955	Pik3cg	0.233691314742011	0.435320176121835	204	209	0.108	0.081	0.897186924128714	0.135349961665882	1	nosig
DC_new	ncbi_320615	Dop1a	0.310377023080818	0.594631768292636	204	209	0.093	0.158	0.937752635576526	0.135500896566891	1	nosig
DC_new	ncbi_217463	Snx13	0.444141796427316	0.740981945370143	204	209	0.127	0.124	0.738287942779473	0.136019706394699	1	nosig
DC_new	ncbi_68576	Lamtor5	0.446185348128906	0.318961372101046	204	209	0.196	0.124	-0.484132	0.136075442239511	1	nosig
DC_new	ncbi_22319	Vamp3	0.394731989856437	0.664082149851607	204	209	0.181	0.177	0.750340066622856	0.137377947528962	1	nosig
DC_new	ncbi_94212	Pag1	1.00065109727104	1.46431935297394	204	209	0.255	0.23	0.549245547192571	0.137734040021792	1	nosig
DC_new	ncbi_16186	Il2rg	1.21838684893464	0.824665592963082	204	209	0.338	0.263	-0.563035	0.13813308511472	1	nosig
DC_new	ncbi_69804	Tmem147	0.298090854384678	0.607358830806345	204	209	0.152	0.124	1.02655062618015	0.138524985981454	1	nosig
DC_new	ncbi_214469	Fam168b	0.731056439689619	1.19101061858949	204	209	0.23	0.297	0.704055376464073	0.138586353131078	1	nosig
DC_new	ncbi_66890	Lman2	0.632641012772995	0.347535606541065	204	209	0.23	0.172	-0.864039	0.138687829710455	1	nosig
DC_new	ncbi_66816	Thap2	0.516326308140265	0.232162778737657	204	209	0.132	0.081	-1.1528	0.139058151657771	1	nosig
DC_new	ncbi_69035	Zdhhc3	0.251277476389132	0.135739257669289	204	209	0.118	0.062	-0.887955	0.139349603427453	1	nosig
DC_new	ncbi_226691	Ifi204	1.06672860840459	1.38375993777196	204	209	0.284	0.249	0.375369515084769	0.139660623225506	1	nosig
DC_new	ncbi_235567	DNAJC13	0.322448239789951	0.569864226076351	204	209	0.147	0.129	0.821356427268119	0.139765501722134	1	nosig
DC_new	ncbi_67996	Srsf6	1.10149979056603	1.49059216401028	204	209	0.324	0.316	0.436382173751044	0.140011672224743	1	nosig
DC_new	ncbi_66147	Necap2	0.672339947052429	0.382898216940802	204	209	0.221	0.148	-0.812068	0.14001974501115	1	nosig
DC_new	ncbi_208146	Yeats2	0.207634764977194	0.371263849163679	204	209	0.064	0.12	0.838090705997296	0.140061706508282	1	nosig
DC_new	ncbi_72313	FRYL	0.741406975052376	1.30960466960612	204	209	0.25	0.316	0.820709360828926	0.140094181714935	1	nosig
DC_new	ncbi_100504486	Gdap10	0.168726220722404	0.365651106981263	204	209	0.064	0.12	1.11532324166102	0.14053804733524	1	nosig
DC_new	ncbi_30957	Mapk8ip3	0.345774659130929	0.618767407019862	204	209	0.078	0.139	0.839381026627005	0.140567544474914	1	nosig
DC_new	ncbi_15002	HLA-DOB	1.01216125647808	0.731479213502867	204	209	0.289	0.206	-0.468496	0.141166209824854	1	nosig
DC_new	ncbi_100072	Camta1	0.222848708285191	0.564158791838307	204	209	0.118	0.148	1.33964515151123	0.141241652883805	1	nosig
DC_new	ncbi_19015	Ppard	0.711778506742723	0.430858900569755	204	209	0.186	0.12	-0.724081	0.141270826452775	1	nosig
DC_new	ncbi_67841	Atg3	0.764591414391509	0.39305192782069	204	209	0.221	0.158	-0.959791	0.141698284574177	1	nosig
DC_new	ncbi_18541	Pcnt	0.351653502129896	0.482653557398821	204	209	0.074	0.129	0.456722103097999	0.141968360091375	1	nosig
DC_new	ncbi_18080	Nin	0.328352136086498	0.668801556096987	204	209	0.108	0.172	1.02611075334052	0.142425066193827	1	nosig
DC_new	ncbi_70101	Cyp4f5	0.35764371291788	0.204961796531009	204	209	0.142	0.081	-0.802868	0.142614505702024	1	nosig
DC_new	ncbi_381038	Parl	0.307876603038394	0.166416022497894	204	209	0.142	0.081	-0.88716	0.14274654418869	1	nosig
DC_new	ncbi_210711	Mcmbp	0.222133038496364	0.508305100315054	204	209	0.103	0.158	1.19390519114922	0.143132095301644	1	nosig
DC_new	ncbi_213452	Dstyk	0.446173727328275	0.243595262755716	204	209	0.127	0.072	-0.872851	0.143169016519796	1	nosig
DC_new	ncbi_76809	Bri3bp	0.426853564964055	0.303907210300583	204	209	0.181	0.115	-0.489974	0.143430890452904	1	nosig
DC_new	ncbi_27223	Tp53bp1	0.277264944796142	0.417573601583886	204	209	0.059	0.11	0.590590501160033	0.14426264586774	1	nosig
DC_new	ncbi_232314	Ppp4r2	0.974540702782124	1.39937446575494	204	209	0.304	0.311	0.521942785830647	0.144901211208953	1	nosig
DC_new	ncbi_12870	Cp	1.31662627426738	2.00374935159848	204	209	0.118	0.187	0.605818587314989	0.145036666198649	1	nosig
DC_new	ncbi_102545	Cmtm7	0.838819283309733	0.515489361167756	204	209	0.27	0.191	-0.70231	0.145170196463315	1	nosig
DC_new	ncbi_12866	Cox7a2	1.58443711349399	1.20635981275484	204	209	0.407	0.33	-0.393282	0.145228566982204	1	nosig
DC_new	ncbi_54170	Rragc	0.225399111267507	0.424862873230084	204	209	0.083	0.144	0.914215058510447	0.14561760455904	1	nosig
DC_new	ncbi_18717	Pip5k1c	0.656886885479944	0.844976552541616	204	209	0.201	0.167	0.363217463723221	0.145811640087529	1	nosig
DC_new	ncbi_19324	RAB1A	0.407047736207745	0.80746084020562	204	209	0.186	0.249	0.988018573212013	0.145813717688714	1	nosig
DC_new	ncbi_78937	Avl9	0.291055260074972	0.529330853758305	204	209	0.103	0.158	0.862653590485346	0.145823959305365	1	nosig
DC_new	ncbi_78455	Helz	0.403069826397489	0.786439301382011	204	209	0.123	0.187	0.964131185021365	0.145884061149066	1	nosig
DC_new	ncbi_72925	Marchf1	0.784106882883378	1.37052607654825	204	209	0.176	0.254	0.805528830681291	0.146084091580978	1	nosig
DC_new	ncbi_19334	Rab22a	0.29582760803397	0.629646719588981	204	209	0.132	0.182	1.08952740539262	0.146264736784578	1	nosig
DC_new	ncbi_69171	Cnppd1	0.283610148095564	0.139164023373013	204	209	0.123	0.067	-1.0266	0.146347924405686	1	nosig
DC_new	ncbi_22143	TUBA1B	0.750307578058044	0.383486031362896	204	209	0.196	0.139	-0.968124	0.146349904992063	1	nosig
DC_new	ncbi_68671	Pcyt2	0.175596798105825	0.424102279535626	204	209	0.054	0.105	1.27166447355256	0.146573504752436	1	nosig
DC_new	ncbi_12339	Capn7	0.246379105922968	0.541242777785503	204	209	0.103	0.163	1.13507704238754	0.146924111606537	1	nosig
DC_new	ncbi_18607	Pdpk1	0.372715413402825	0.238186834042684	204	209	0.147	0.086	-0.645762	0.147028224310703	1	nosig
DC_new	ncbi_104082	Wdr7	0.183964006327743	0.426567095775397	204	209	0.054	0.105	1.2129033197438	0.147201368471074	1	nosig
DC_new	ncbi_13017	Ctbp2	0.430518753689513	0.848242092802392	204	209	0.157	0.177	0.978234995887623	0.147396439682125	1	nosig
DC_new	ncbi_210998	Fam91a1	0.301476059283609	0.621721035558347	204	209	0.132	0.167	1.0439775180523	0.147417430726091	1	nosig
DC_new	ncbi_20440	St6gal1	0.513132660251325	0.31938616290852	204	209	0.147	0.086	-0.68386	0.148057272397697	1	nosig
DC_new	ncbi_73341	Arhgef6	0.838821132931429	0.607268248428538	204	209	0.299	0.215	-0.465964	0.148083397120499	1	nosig
DC_new	ncbi_66354	Snw1	0.435499083453905	0.684030946162886	204	209	0.181	0.177	0.651271572276414	0.148600797344314	1	nosig
DC_new	ncbi_54153	Rasa4	0.293403198382606	0.624256112401359	204	209	0.108	0.139	1.0889929052775	0.148653435681544	1	nosig
DC_new	ncbi_11987	Slc7a1	1.81271454311996	1.35945108520879	204	209	0.397	0.306	-0.415101	0.149084305046762	1	nosig
DC_new	ncbi_668880	Stard9	0.374520859606534	0.851625574154985	204	209	0.142	0.144	1.18495743536761	0.149442447388667	1	nosig
DC_new	ncbi_225888	Kmt5b	0.550245850553449	0.774213713947451	204	209	0.132	0.201	0.492579666244656	0.149867260151146	1	nosig
DC_new	ncbi_15467	Eif2ak1	0.373048313307529	0.576656948193009	204	209	0.083	0.144	0.628214314248555	0.151279043191226	1	nosig
DC_new	ncbi_11855	Arhgap5	0.57362825879534	0.986682040706955	204	209	0.157	0.22	0.782363879825756	0.151340404991564	1	nosig
DC_new	ncbi_116870	Mta1	0.102157121486716	0.229760568666106	204	209	0.054	0.105	1.16855768057946	0.151821131513293	1	nosig
DC_new	ncbi_26428	Orc4	0.232246355447571	0.507261016169781	204	209	0.083	0.139	1.12673565695055	0.152113351238855	1	nosig
DC_new	ncbi_71177	IntS13	0.497527843094294	0.285959496971177	204	209	0.127	0.072	-0.798752	0.152345949292404	1	nosig
DC_new	ncbi_11938	Atp2a2	0.897492065600113	1.25333463078592	204	209	0.255	0.254	0.481754930400778	0.152828046605002	1	nosig
DC_new	ncbi_109181	TRIP11	0.726161234724916	1.05237941316526	204	209	0.181	0.258	0.53523153276095	0.153192458431771	1	nosig
DC_new	ncbi_83962	Btbd1	1.37258132488059	1.05771694038473	204	209	0.309	0.23	-0.375907	0.153218707105377	1	nosig
DC_new	ncbi_12798	Cnn2	0.881925864231432	0.547662653136203	204	209	0.26	0.187	-0.68727	0.153302068106093	1	nosig
DC_new	ncbi_67838	Dnajb11	0.56494006601923	0.433335667102755	204	209	0.201	0.134	-0.382535	0.153335372000134	1	nosig
DC_new	ncbi_212880	Ddx46	0.567582861452288	0.996055644331879	204	209	0.211	0.268	0.811285986988649	0.153767447807638	1	nosig
DC_new	ncbi_14679	Gnai3	0.878027379283458	1.34419010477949	204	209	0.294	0.292	0.614342378474617	0.154005133005481	1	nosig
DC_new	ncbi_66052	Sdhc	0.282095053141279	0.160902949322891	204	209	0.103	0.053	-0.809606	0.154042849095051	1	nosig
DC_new	ncbi_17084	Ly86	1.59202059896186	1.20050151876075	204	209	0.402	0.311	-0.407192	0.15465123037744	1	nosig
DC_new	ncbi_214899	Kdm5a	0.5022894092189	0.949764257045034	204	209	0.176	0.244	0.918915304530649	0.155434588500795	1	nosig
DC_new	ncbi_52662	Ldlrad4	0.902940676858112	1.58925765655106	204	209	0.216	0.278	0.815580934462381	0.155483104625471	1	nosig
DC_new	ncbi_57815	Spata5	0.522700006024644	0.902023967251687	204	209	0.181	0.22	0.787066540301095	0.155506965420946	1	nosig
DC_new	ncbi_218850	Tasor	0.658811451369495	1.21872995110921	204	209	0.216	0.254	0.887340352851465	0.155508435839398	1	nosig
DC_new	ncbi_114565	ZBTB21	0.346666238207373	0.544920199209754	204	209	0.103	0.167	0.652346257193496	0.155740140014751	1	nosig
DC_new	ncbi_54608	Abhd2	0.262093384974548	0.13905003046711	204	209	0.103	0.053	-0.91399	0.155841329207432	1	nosig
DC_new	ncbi_83486	Rbm5	0.639310129178034	1.04901775327415	204	209	0.181	0.258	0.714363111722929	0.155997301321897	1	nosig
DC_new	ncbi_20020	POLR2A	1.04897217248979	1.38399067455404	204	209	0.299	0.268	0.399824526220769	0.156065894389723	1	nosig
DC_new	ncbi_66077	Aurkaip1	0.63897229972371	0.390155014941134	204	209	0.216	0.144	-0.711562	0.156089089494404	1	nosig
DC_new	ncbi_52397	ZNF644	1.03932301892811	1.75807298820313	204	209	0.275	0.321	0.758294111301917	0.15684404924204	1	nosig
DC_new	ncbi_17248	Mdm4	0.572582565955299	0.959649567160631	204	209	0.176	0.254	0.744922319932936	0.157066388935462	1	nosig
DC_new	ncbi_53861	ZRANB2	0.370449465912482	0.628130067630632	204	209	0.152	0.172	0.761626847595743	0.157135906745992	1	nosig
DC_new	ncbi_381626	Rbm33	0.734122070750707	1.24024600201097	204	209	0.211	0.268	0.756454237569053	0.157409553969404	1	nosig
DC_new	ncbi_11534	Adk	0.507921687143287	0.879182889693859	204	209	0.147	0.158	0.791437308956264	0.157693979807403	1	nosig
DC_new	ncbi_53356	Eif3g	0.319053147863363	0.199238295979768	204	209	0.118	0.124	-0.67903	0.158369847430861	1	nosig
DC_new	ncbi_72018	Fundc1	0.290692235898515	0.207954704060283	204	209	0.108	0.057	-0.483026	0.158385118519858	1	nosig
DC_new	ncbi_270084	Lpcat2	0.196603419078085	0.5950654286915	204	209	0.098	0.105	1.59726869260486	0.158651336434609	1	nosig
DC_new	ncbi_66235	EIF1AX	0.441820255506584	0.319809739850381	204	209	0.181	0.115	-0.466121	0.158871495872697	1	nosig
DC_new	ncbi_20866	Stim1	0.362966830098363	0.681397475118713	204	209	0.142	0.139	0.908473180918197	0.158871635623745	1	nosig
DC_new	ncbi_19731	Rgl1	0.275852038479291	0.667712982522246	204	209	0.113	0.144	1.27502659730904	0.15927423087672	1	nosig
DC_new	ncbi_66449	Pam16	0.43304745766815	0.188379984819213	204	209	0.113	0.067	-1.20045	0.159362256096924	1	nosig
DC_new	ncbi_115487798	LOC115487798	0.856707484772544	1.33383271359241	204	209	0.181	0.211	0.638642907608213	0.159558275314466	1	nosig
DC_new	ncbi_102637478	Gm34276	0.306860985996939	0.539100003111854	204	209	0.127	0.115	0.812765200668874	0.160939450111556	1	nosig
DC_new	ncbi_12727	Clcn4	0.615932964126588	0.385368629574441	204	209	0.196	0.129	-0.676394	0.161260334027296	1	nosig
DC_new	ncbi_75788	SMURF1	0.229850539988309	0.494195111438139	204	209	0.088	0.144	1.10404905276921	0.161329585875721	1	nosig
DC_new	ncbi_75415	Arhgap12	0.220250770347132	0.664475991327909	204	209	0.083	0.129	1.59263	0.161631627780677	1	nosig
DC_new	ncbi_66060	Cystm1	0.283137157556421	0.64841732810649	204	209	0.083	0.129	1.19513457985109	0.161932305473514	1	nosig
DC_new	ncbi_75410	Kmt2b	0.177039154648762	0.283982767942269	204	209	0.074	0.129	0.681428183243486	0.162469277146155	1	nosig
DC_new	ncbi_223922	ATF7	0.146898575654823	0.481492824861614	204	209	0.074	0.12	1.71201172177172	0.162494872958606	1	nosig
DC_new	ncbi_105855	Nckap1l	0.635283995822415	0.871690633707536	204	209	0.216	0.191	0.456352952212418	0.163138419973941	1	nosig
DC_new	ncbi_65221	Slc15a3	1.28369235364693	1.74042585853723	204	209	0.289	0.268	0.439111374622822	0.163436443947217	1	nosig
DC_new	ncbi_208104	Mlxip	0.347596994279682	0.701979946208455	204	209	0.118	0.182	1.01380472479864	0.163501388407445	1	nosig
DC_new	ncbi_22209	UBE2A	0.53550294528361	0.407591515668689	204	209	0.201	0.134	-0.393686	0.164861454469057	1	nosig
DC_new	ncbi_17075	Epcam	0.806556688573204	1.18145435498752	204	209	0.162	0.148	0.550659297870015	0.164913072359554	1	nosig
DC_new	ncbi_72344	Usp36	0.279819589334428	0.409368837379948	204	209	0.074	0.129	0.54874120662147	0.165137490697905	1	nosig
DC_new	ncbi_100503338	Gm14636	0.729252353839079	0.370109718212543	204	209	0.147	0.096	-0.978273	0.165401957210163	1	nosig
DC_new	ncbi_19732	Rgl2	0.343679651377329	0.570078437000092	204	209	0.059	0.11	0.729929327543966	0.165547118891251	1	nosig
DC_new	ncbi_100503392	4833438C02Rik	0.119407479796878	0.404049638352146	204	209	0.064	0.105	1.75778863949824	0.165647312803225	1	nosig
DC_new	ncbi_83675	Bicc1	0.616537722036927	0.953160599531061	204	209	0.132	0.134	0.628447520510572	0.165700546902837	1	nosig
DC_new	ncbi_241035	PKHD1	0.862739704707592	1.46811260084324	204	209	0.123	0.163	0.76689641849005	0.165959636923683	1	nosig
DC_new	ncbi_245944	Vps54	0.54843825565313	1.0469144966191	204	209	0.172	0.225	0.932617273121772	0.165992516995311	1	nosig
DC_new	ncbi_22139	Ttr	0.582279115247089	1.22326536511385	204	209	0.127	0.167	1.07082481245129	0.166094288205952	1	nosig
DC_new	ncbi_102632602	Gm16553	0.288098988335268	0.141197989844256	204	209	0.108	0.057	-1.02832	0.166437402500599	1	nosig
DC_new	ncbi_19330	Rab18	0.262420857231415	0.355404671710329	204	209	0.142	0.11	0.437436469345147	0.166543892894936	1	nosig
DC_new	ncbi_14102	Fas	0.162775011095887	0.42915404794616	204	209	0.069	0.115	1.39806646209906	0.167466196949659	1	nosig
DC_new	ncbi_108911	Rcc2	0.494235107992141	0.273240846383043	204	209	0.176	0.115	-0.854788	0.168175247870549	1	nosig
DC_new	ncbi_27418	Mkln1	0.724146727091756	1.10022290762662	204	209	0.201	0.273	0.603373803165704	0.168437622523421	1	nosig
DC_new	ncbi_14423	Galnt1	0.886299996716991	0.468073596153783	204	209	0.23	0.177	-0.920914	0.168948988454764	1	nosig
DC_new	ncbi_13626	EED	0.431923466914681	0.923472154560303	204	209	0.137	0.177	1.09611499721156	0.169141151455184	1	nosig
DC_new	ncbi_20740	Sptan1	0.91646406944929	1.39159268574642	204	209	0.225	0.306	0.602533033399971	0.169172874945223	1	nosig
DC_new	ncbi_23942	Mta2	0.164787739038776	0.33218971905469	204	209	0.074	0.129	1.0109575324068	0.169487434577018	1	nosig
DC_new	ncbi_224902	Safb2	0.623605257979996	1.10267590654535	204	209	0.221	0.273	0.822203326459945	0.171079381844369	1	nosig
DC_new	ncbi_320495	Ipcef1	0.246816303209059	0.57406332901646	204	209	0.098	0.105	1.21743909379794	0.171783233057067	1	nosig
DC_new	ncbi_52700	Txndc17	1.10244038919661	0.753525695539186	204	209	0.304	0.234	-0.548911	0.172282704167946	1	nosig
DC_new	ncbi_67568	Mrfap1	0.81887818598019	0.563417256424187	204	209	0.275	0.201	-0.539365	0.172516648502697	1	nosig
DC_new	ncbi_105203	Tasor2	0.408045658618794	0.710509573715091	204	209	0.142	0.206	0.799973013895042	0.172681945063591	1	nosig
DC_new	ncbi_67921	Ube2f	1.24449279077333	0.829605361142293	204	209	0.319	0.249	-0.585003	0.172783778717636	1	nosig
DC_new	ncbi_22289	Kdm6a	0.685382417352548	1.12647340653631	204	209	0.172	0.244	0.716749754966621	0.172987436563859	1	nosig
DC_new	ncbi_11951	Atp5mc1	1.03366935544096	1.41814723783313	204	209	0.343	0.306	0.456194712754206	0.173272151769709	1	nosig
DC_new	ncbi_246694	Hps5	0.353252205285685	0.780429594339433	204	209	0.103	0.163	1.14334642110757	0.173396315907104	1	nosig
DC_new	ncbi_64340	DHX38	0.487719584445576	0.248218077924894	204	209	0.157	0.105	-0.974158	0.173433106991224	1	nosig
DC_new	ncbi_68598	Dnajc8	0.876590718131483	0.548624890571811	204	209	0.275	0.201	-0.675985	0.173863923212452	1	nosig
DC_new	ncbi_26382	Fgd2	0.72314937627408	1.14949722888821	204	209	0.186	0.215	0.668563410189552	0.17387486739683	1	nosig
DC_new	ncbi_71752	Gtf3c2	0.144861290432932	0.457517531683924	204	209	0.064	0.105	1.65847462064427	0.174362450451831	1	nosig
DC_new	ncbi_60365	RBM8A	0.46293300961581	0.287673973014161	204	209	0.216	0.167	-0.686179	0.174367327242627	1	nosig
DC_new	ncbi_80985	Trim44	0.490058346309446	0.892881923569439	204	209	0.167	0.234	0.865383082405291	0.174527721812484	1	nosig
DC_new	ncbi_192232	Hps4	0.147135720150519	0.487702275220007	204	209	0.074	0.11	1.72816876803608	0.174623332370117	1	nosig
DC_new	ncbi_226517	Smg7	0.612910394341208	1.06312785969766	204	209	0.186	0.258	0.794467371180559	0.175091321985722	1	nosig
DC_new	ncbi_11797	Birc2	0.713682616103041	1.20941580767071	204	209	0.181	0.206	0.760872953976292	0.175121478289255	1	nosig
DC_new	ncbi_381269	Mreg	0.334923005816823	0.678559525967188	204	209	0.064	0.115	1.01842780803084	0.175434966509298	1	nosig
DC_new	ncbi_30877	Gnl3	0.40338101444833	0.668652780842717	204	209	0.118	0.182	0.728972195533593	0.17546796379658	1	nosig
DC_new	ncbi_56347	Eif3c	1.09386331129541	1.52626354888901	204	209	0.343	0.364	0.48053426916986	0.17625363597107	1	nosig
DC_new	ncbi_227720	Nup214	0.264800257968232	0.561732057876102	204	209	0.113	0.158	1.08468969767129	0.176737678534376	1	nosig
DC_new	ncbi_338467	Morc3	0.475993815701897	0.861128631508666	204	209	0.181	0.22	0.855150393742822	0.176744274268687	1	nosig
DC_new	ncbi_230857	Ece1	0.952657751874999	1.82921382455977	204	209	0.235	0.258	0.94112124888099	0.176757597118774	1	nosig
DC_new	ncbi_17722	ND6	1.08274259648413	1.91201113466704	204	209	0.211	0.263	0.820342831263914	0.177019499668674	1	nosig
DC_new	ncbi_80750	N4bp1	0.908996156568115	0.701984024307549	204	209	0.245	0.172	-0.372789	0.17734024718525	1	nosig
DC_new	ncbi_73980	4930444A19Rik	0.176450075149379	0.348963280824832	204	209	0.083	0.139	0.983411167597852	0.177368713394427	1	nosig
DC_new	ncbi_56382	Rab9a	0.389846212552091	0.19880946798738	204	209	0.152	0.1	-0.971163	0.177655139489278	1	nosig
DC_new	ncbi_381695	N4bp2l2	0.726990786293334	1.09346436998839	204	209	0.196	0.273	0.588830724740146	0.177865176890458	1	nosig
DC_new	ncbi_328417	Parp4	0.329305353014105	0.620282126670587	204	209	0.083	0.139	0.91329312282384	0.178285709613412	1	nosig
DC_new	ncbi_66694	Uqcrfs1	1.11357932817185	0.668762828061817	204	209	0.294	0.23	-0.735552	0.178467354750935	1	nosig
DC_new	ncbi_69790	Med30	0.68742648244025	0.440999680216995	204	209	0.225	0.191	-0.640311	0.178481056053022	1	nosig
DC_new	ncbi_72795	Ttc19	0.362499218946915	0.274944880031881	204	209	0.142	0.086	-0.398709	0.178648032233765	1	nosig
DC_new	ncbi_218793	Ube2e2	0.416576177547388	0.861107204482936	204	209	0.103	0.139	1.04743376871275	0.17865558142409	1	nosig
DC_new	ncbi_208440	DIP2C	0.261242629871108	0.56206638317838	204	209	0.108	0.153	1.10505471060379	0.178777774058197	1	nosig
DC_new	ncbi_66585	Snrnp40	0.181401522256912	0.24649555622925	204	209	0.103	0.067	0.442165153731125	0.178786077007623	1	nosig
DC_new	ncbi_66266	Eapp	0.352463941790458	0.170045874824983	204	209	0.152	0.1	-1.05111	0.179439788431182	1	nosig
DC_new	ncbi_26397	Map2k3	1.09372584733884	0.799353375293947	204	209	0.324	0.244	-0.452297	0.179571688240388	1	nosig
DC_new	ncbi_56515	Rnf138	0.298351167928081	0.215715720216062	204	209	0.093	0.12	-0.467695	0.179584268686849	1	nosig
DC_new	ncbi_21843	Tial1	0.497240606343832	0.888517404636533	204	209	0.172	0.201	0.837328170935442	0.179726887479984	1	nosig
DC_new	ncbi_101476	Plekha1	0.805180677121063	1.05030868801995	204	209	0.275	0.254	0.383387132894482	0.180067094682039	1	nosig
DC_new	ncbi_70099	Smc4	0.278926389934781	0.663067851422167	204	209	0.142	0.139	1.24897249395469	0.180668441198876	1	nosig
DC_new	ncbi_69232	Qrich1	0.412814583261524	0.815820503170362	204	209	0.167	0.23	0.982585221946529	0.180787906193151	1	nosig
DC_new	ncbi_69833	Polr2f	0.378324181826745	0.187654926864162	204	209	0.142	0.105	-1.01115	0.180889251660339	1	nosig
DC_new	ncbi_54633	Pqbp1	0.274464368308448	0.163340320483371	204	209	0.118	0.067	-0.74838	0.1808967044997	1	nosig
DC_new	ncbi_209707	Gm3414	0.514373693616006	0.980825497556172	204	209	0.147	0.206	0.931046255983614	0.181376948326187	1	nosig
DC_new	ncbi_93696	Chrac1	0.450160591873867	0.283062544214579	204	209	0.162	0.148	-0.66913	0.181696567698111	1	nosig
DC_new	ncbi_80285	Parp9	0.164155654851478	0.390088918314315	204	209	0.064	0.115	1.24822976554652	0.181902074303909	1	nosig
DC_new	ncbi_74173	Rab10os	0.487317005615367	0.246419354212868	204	209	0.186	0.124	-0.983456	0.182750754096324	1	nosig
DC_new	ncbi_209361	Taf3	0.241177162324524	0.58576356194594	204	209	0.093	0.124	1.2798733574593	0.182876942815731	1	nosig
DC_new	ncbi_94184	Pdxdc1	0.296883139426812	0.561826750698748	204	209	0.098	0.158	0.920001054414501	0.182977076271741	1	nosig
DC_new	ncbi_16439	Itpr2	1.30097762725449	0.895599268890284	204	209	0.299	0.22	-0.538621	0.18302269842261	1	nosig
DC_new	ncbi_12537	Cdk11b	1.18167675066608	1.79867024621865	204	209	0.328	0.354	0.606053403567928	0.183115601448636	1	nosig
DC_new	ncbi_20469	Sipa1	0.287906609379679	0.140499785344124	204	209	0.113	0.062	-1.03451	0.183129240115844	1	nosig
DC_new	ncbi_26554	Cul3	1.11482007641596	1.57238313439418	204	209	0.304	0.383	0.496104250057171	0.184049730613738	1	nosig
DC_new	ncbi_232227	Iqsec1	0.255266365106739	0.62963558679683	204	209	0.088	0.139	1.30217768049658	0.184360942971969	1	nosig
DC_new	ncbi_67246	Resf1	0.913055184652524	1.21915181923714	204	209	0.235	0.215	0.417064162422608	0.184807796162317	1	nosig
DC_new	ncbi_110157	Raf1	0.258412866368304	0.355040980184696	204	209	0.118	0.081	0.458155758162026	0.185744507384735	1	nosig
DC_new	ncbi_54351	Elp5	0.28234903657308	0.161510777315872	204	209	0.137	0.081	-0.805467	0.186341051781985	1	nosig
DC_new	ncbi_14236	FOXN2	1.35760145453427	0.959072816303721	204	209	0.333	0.254	-0.501304	0.186408063622482	1	nosig
DC_new	ncbi_54343	Atf7ip	0.77958368739408	1.24965624530481	204	209	0.211	0.239	0.680685880725605	0.186870930126794	1	nosig
DC_new	ncbi_269593	Luzp1	0.564328944636177	0.37620450904164	204	209	0.167	0.105	-0.584891	0.187109717929177	1	nosig
DC_new	ncbi_208715	Hmgcs1	0.290568723879611	0.163653726257782	204	209	0.113	0.062	-0.827848	0.187252103434715	1	nosig
DC_new	ncbi_102626	Mapkapk3	0.85959382711748	0.561553447526805	204	209	0.235	0.167	-0.614143	0.187491409499858	1	nosig
DC_new	ncbi_11972	Atp6v0d1	0.501670616311091	0.918154565262205	204	209	0.181	0.239	0.871866174589524	0.187689531875141	1	nosig
DC_new	ncbi_269470	Wdr3	0.213930747606459	0.540774838020527	204	209	0.108	0.134	1.33747671485087	0.187713901905723	1	nosig
DC_new	ncbi_56430	Clip1	0.315455266729993	0.532982247646076	204	209	0.103	0.163	0.756465436520818	0.187804135666047	1	nosig
DC_new	ncbi_21417	Zeb1	1.50700903551535	2.5259249339147	204	209	0.324	0.388	0.745085083728014	0.188350980095208	1	nosig
DC_new	ncbi_64898	Lpin2	0.728640185209128	1.0729962133271	204	209	0.186	0.258	0.558302980180356	0.188526954206799	1	nosig
DC_new	ncbi_67138	Herc6	0.262555575939926	0.545992882069779	204	209	0.074	0.11	1.05597414051006	0.188879986052398	1	nosig
DC_new	ncbi_67946	Spata6	0.268939507292031	0.638872776130028	204	209	0.113	0.144	1.24793642359087	0.189097729127096	1	nosig
DC_new	ncbi_78885	Coro7	0.173776739920691	0.493481645994606	204	209	0.069	0.11	1.50522379700796	0.190538026317876	1	nosig
DC_new	ncbi_234779	Plcg2	0.808253618289198	1.23562457438715	204	209	0.245	0.292	0.612298772401237	0.19061958529102	1	nosig
DC_new	ncbi_27965	Spg21	0.290761246208803	0.117061209076449	204	209	0.113	0.086	-1.31184	0.190678253276877	1	nosig
DC_new	ncbi_109333	Pkn2	0.648888925274123	0.989864098860607	204	209	0.221	0.234	0.609182347228031	0.190916272426869	1	nosig
DC_new	ncbi_56324	Stam2	0.511629909580306	0.355433292807084	204	209	0.152	0.096	-0.525398	0.192805019109418	1	nosig
DC_new	ncbi_108121	U2AF1	0.756948392793445	1.00896823944468	204	209	0.279	0.249	0.414566312072805	0.19327916514783	1	nosig
DC_new	ncbi_20454	St3gal5	0.434583767310521	0.794697432055909	204	209	0.162	0.163	0.870620990244966	0.193725939846445	1	nosig
DC_new	ncbi_67785	Zmym4	0.49518337431247	0.802109713895593	204	209	0.142	0.201	0.69572524238758	0.194434585761759	1	nosig
DC_new	ncbi_72446	Prr5l	0.491263886003073	0.859164507179487	204	209	0.147	0.153	0.806310477010283	0.194599206010932	1	nosig
DC_new	ncbi_108116	Slco3a1	0.456144049036421	0.924288617261578	204	209	0.132	0.167	1.01869375346779	0.194893744151562	1	nosig
DC_new	ncbi_228829	Phf20	0.290132832775107	0.506406580467932	204	209	0.108	0.167	0.803370278018093	0.195206076192262	1	nosig
DC_new	ncbi_270163	Myo9a	0.794935125947786	1.43523074425043	204	209	0.191	0.244	0.852292708883261	0.195565112063504	1	nosig
DC_new	ncbi_277854	Depdc5	0.229972067477376	0.360270402493733	204	209	0.069	0.12	0.64739468643796	0.19588787047748	1	nosig
DC_new	ncbi_54411	Atp6ap1	0.417584501121431	0.21405418719364	204	209	0.162	0.105	-0.963764	0.197006613864586	1	nosig
DC_new	ncbi_14270	Srgap2	1.22840402091791	2.03559399605097	204	209	0.279	0.321	0.728618133230155	0.197196373445576	1	nosig
DC_new	ncbi_99237	Tm9sf4	0.256821949312296	0.437972581849555	204	209	0.083	0.139	0.769839774298167	0.197824352411408	1	nosig
DC_new	ncbi_19260	Ptpn22	0.430047441865101	0.828995886124518	204	209	0.118	0.163	0.946707703188867	0.197857897718886	1	nosig
DC_new	ncbi_73899	4833407H14Rik	0.227693249597344	0.336423006461146	204	209	0.103	0.072	0.562980143338626	0.198096058993793	1	nosig
DC_new	ncbi_68682	Slc44a2	0.19220629175556	0.440599732321345	204	209	0.069	0.12	1.19639005569701	0.198102100239302	1	nosig
DC_new	ncbi_11745	Anxa3	0.385332759779311	0.850191899118404	204	209	0.069	0.11	1.14147899473656	0.198616291235848	1	nosig
DC_new	ncbi_216131	Trappc10	0.341988232188393	0.589722813940275	204	209	0.137	0.139	0.785913149580137	0.199017150432064	1	nosig
DC_new	ncbi_69562	Cdk13	0.831812904336183	1.12883200413345	204	209	0.265	0.268	0.440454193876703	0.199085849767529	1	nosig
DC_new	ncbi_66356	Knop1	0.342463394689269	0.255249894098157	204	209	0.083	0.12	-0.423896	0.199207750652119	1	nosig
DC_new	ncbi_386649	NSFL1C	0.110206906130439	0.249501153766745	204	209	0.059	0.105	1.17810148451462	0.199262924320495	1	nosig
DC_new	ncbi_100972	Rab28	0.15029099420912	0.291847174273597	204	209	0.069	0.12	0.956989170106843	0.199890366275556	1	nosig
DC_new	ncbi_103963	Rpn1	0.411816360376535	0.88893031020937	204	209	0.137	0.177	1.10988	0.200118373479273	1	nosig
DC_new	ncbi_76952	Nt5c2	0.503000158743189	0.8801431353543	204	209	0.201	0.22	0.807056426323873	0.200939139043329	1	nosig
DC_new	ncbi_16923	Sh2b3	0.329120364460416	0.128048703792617	204	209	0.113	0.077	-1.36123	0.201061664327785	1	nosig
DC_new	ncbi_14479	Usp15	1.24760111697814	1.74230822163291	204	209	0.289	0.368	0.481810284245092	0.201308467232869	1	nosig
DC_new	ncbi_13418	Dnajc1	1.29734773443431	1.80882809153127	204	209	0.299	0.306	0.47945863598109	0.202378241319126	1	nosig
DC_new	ncbi_19062	Inpp5k	0.397582967396694	0.144775985512649	204	209	0.118	0.072	-1.4568	0.202434174668404	1	nosig
DC_new	ncbi_109241	Mbd5	0.665948557012643	1.13713216761674	204	209	0.221	0.225	0.77182754940768	0.202544982965008	1	nosig
DC_new	ncbi_327762	Dna2	0.353408277767644	0.629359768729117	204	209	0.132	0.158	0.832370174877669	0.20265265665645	1	nosig
DC_new	ncbi_14605	Tsc22d3	0.853247018494239	0.564704648000681	204	209	0.221	0.153	-0.595381	0.20287807872696	1	nosig
DC_new	ncbi_18263	Odc1	1.42928030296063	2.26101965384188	204	209	0.27	0.33	0.661647525584755	0.203310412850242	1	nosig
DC_new	ncbi_67726	Fam114a2	0.484285543186473	0.281060205747713	204	209	0.147	0.096	-0.784763	0.203585385182326	1	nosig
DC_new	ncbi_227399	PPIP5K2	0.305137934563269	0.44450546433944	204	209	0.088	0.144	0.542591410115033	0.20418027823577	1	nosig
DC_new	ncbi_66680	Oser1	0.248915137388273	0.453523363613028	204	209	0.113	0.172	0.865261502391312	0.205107201438701	1	nosig
DC_new	ncbi_100855	Tbc1d14	0.396495664695163	0.775327354335553	204	209	0.127	0.163	0.967322722041627	0.205304307408623	1	nosig
DC_new	ncbi_28193	Reep3	1.58657500066951	1.08139595206625	204	209	0.328	0.254	-0.552978	0.205541143688283	1	nosig
DC_new	ncbi_67988	Tmx3	0.195775037894475	0.45273105484354	204	209	0.113	0.144	1.20903934679488	0.206132771835068	1	nosig
DC_new	ncbi_19277	Ptpro	0.999891462137268	1.54621816942064	204	209	0.26	0.273	0.628849515384507	0.206143044160582	1	nosig
DC_new	ncbi_68523	Ciao2b	0.498695232247312	0.295935500143126	204	209	0.186	0.134	-0.752677	0.206751076931111	1	nosig
DC_new	ncbi_19883	Rora	0.74216520769651	1.35844916990815	204	209	0.157	0.191	0.872060130012819	0.207689091916655	1	nosig
DC_new	ncbi_15929	Idh3g	0.354495393611872	0.264827047042431	204	209	0.147	0.091	-0.420579	0.208272833407313	1	nosig
DC_new	ncbi_18139	Znf638	0.929650574699195	1.31778759106513	204	209	0.294	0.268	0.503311681522927	0.208379267512683	1	nosig
DC_new	ncbi_68050	Akirin1	0.694166565610481	0.403156971751855	204	209	0.201	0.144	-0.78379	0.208410000900503	1	nosig
DC_new	ncbi_240613	KIAA2026	0.294301577815656	0.637535775700659	204	209	0.118	0.144	1.11494717320155	0.21000722175848	1	nosig
DC_new	ncbi_75593	Malsu1	0.270371659930711	0.157603450472425	204	209	0.123	0.072	-0.778263	0.210392898708966	1	nosig
DC_new	ncbi_18516	Pbx3	0.322030003830469	0.710632490799213	204	209	0.113	0.129	1.14166361045726	0.210841169982213	1	nosig
DC_new	ncbi_664968	Tmem238	0.392321146915251	0.185028512722806	204	209	0.127	0.1	-1.08388	0.210979251825484	1	nosig
DC_new	ncbi_20826	SNU13	0.715944494125605	0.475192325905761	204	209	0.24	0.172	-0.591234	0.211344298898585	1	nosig
DC_new	ncbi_229323	Gpr171	0.602999316784132	1.11995893414866	204	209	0.167	0.177	0.893107138608095	0.211499127194837	1	nosig
DC_new	ncbi_110750	Cse1l	0.501962787682318	0.326243387012106	204	209	0.186	0.124	-0.621477	0.211690154914258	1	nosig
DC_new	ncbi_70396	Asnsd1	0.221785217571734	0.0955262405786748	204	209	0.113	0.067	-1.21434	0.211737518587351	1	nosig
DC_new	ncbi_18824	Plp2	0.506052299795396	0.326519345185566	204	209	0.221	0.158	-0.631961	0.211879900646568	1	nosig
DC_new	ncbi_68991	Ssu72	0.619604297355898	0.351292542453511	204	209	0.206	0.153	-0.818496	0.211956964853405	1	nosig
DC_new	ncbi_100037258	Dnajc3	1.10649	1.56112459361574	204	209	0.314	0.316	0.496556669175988	0.21230156059721	1	nosig
DC_new	ncbi_13051	Cx3cr1	0.284312249084174	0.125299699372804	204	209	0.103	0.057	-1.18145	0.2123148260068	1	nosig
DC_new	ncbi_53319	Nxf1	0.376043218830635	0.848103277935979	204	209	0.157	0.191	1.17312797686697	0.212629616095239	1	nosig
DC_new	ncbi_16007	Ccn1	0.900265211269947	1.59085617999455	204	209	0.162	0.196	0.821311880335988	0.212851477505323	1	nosig
DC_new	ncbi_11928	Atp1a1	1.90053446993638	2.5094756037363	204	209	0.436	0.435	0.400962310012244	0.213145935028901	1	nosig
DC_new	ncbi_106200	Txndc11	0.223170297395415	0.393861417841574	204	209	0.074	0.124	0.819263011898691	0.2132988812497	1	nosig
DC_new	ncbi_26374	Cop1	0.972692257078949	1.39257330165855	204	209	0.265	0.316	0.51765321416961	0.213379017486583	1	nosig
DC_new	ncbi_67074	Mon2	0.514930872544822	0.93999316357384	204	209	0.162	0.187	0.868144820982755	0.213699728578004	1	nosig
DC_new	ncbi_22194	Ube2e1	0.262035674563536	0.447820407058636	204	209	0.132	0.115	0.772928689993226	0.213708089267987	1	nosig
DC_new	ncbi_52874	Pum3	0.160964928670806	0.390440423062546	204	209	0.069	0.115	1.27782949649311	0.214560895370282	1	nosig
DC_new	ncbi_22327	Vbp1	0.44412157430302	0.214157730028204	204	209	0.132	0.12	-1.05193	0.215055102939889	1	nosig
DC_new	ncbi_67533	Ppfibp1	0.257937864526017	0.564334971372638	204	209	0.078	0.124	1.12922459495546	0.215501595820276	1	nosig
DC_new	ncbi_118568773	LOC118568773	0.625212771435911	0.373674642785727	204	209	0.167	0.124	-0.742409	0.215652669654452	1	nosig
DC_new	ncbi_18129	Notch2	1.7609819394733	2.28630600749903	204	209	0.402	0.388	0.376619575886828	0.216651439962217	1	nosig
DC_new	ncbi_11651	Akt1	0.468246202773173	0.331963021954993	204	209	0.152	0.096	-0.496118	0.217739803790195	1	nosig
DC_new	ncbi_72611	ZNF655	0.154664802214232	0.279778179399407	204	209	0.064	0.11	0.854721611967581	0.217775445667692	1	nosig
DC_new	ncbi_80913	Pum2	0.977978865205655	1.50589849589041	204	209	0.284	0.349	0.622697625651001	0.217961709324594	1	nosig
DC_new	ncbi_67738	Ppid	0.245000261769881	0.53696413100311	204	209	0.123	0.134	1.13172234616224	0.218246221487282	1	nosig
DC_new	ncbi_11740	Slc25a5	1.38590973256969	1.06931384474524	204	209	0.392	0.311	-0.374117	0.218586995943231	1	nosig
DC_new	ncbi_27354	Nbn	0.402263846095069	0.305077723323003	204	209	0.152	0.096	-0.398851	0.218614648456624	1	nosig
DC_new	ncbi_17069	Ly6e	1.45905	1.90578262225718	204	209	0.343	0.325	0.385327457297174	0.218647722106008	1	nosig
DC_new	ncbi_56406	Ncoa6	0.265895198833572	0.425276150524502	204	209	0.074	0.124	0.677338942715068	0.218968240297378	1	nosig
DC_new	ncbi_210376	Mtmr9	0.477030689300862	0.345989604750012	204	209	0.157	0.1	-0.463239	0.219451850198124	1	nosig
DC_new	ncbi_12070	Bex3	0.117146632517446	0.192958903661358	204	209	0.059	0.105	0.719494604126286	0.219755137337494	1	nosig
DC_new	ncbi_214498	CDC73	0.481595503671367	0.835227654854028	204	209	0.172	0.225	0.794220744228566	0.220155511361087	1	nosig
DC_new	ncbi_11430	Acox1	0.161249721143798	0.381554569855911	204	209	0.069	0.115	1.24207638151871	0.220876041805491	1	nosig
DC_new	ncbi_19280	Ptprs	0.83557265316996	0.562863791303553	204	209	0.225	0.163	-0.569896	0.221030871557594	1	nosig
DC_new	ncbi_72386	2610035D17Rik	0.172058982384729	0.435770114727279	204	209	0.069	0.115	1.34015683383256	0.221112049780161	1	nosig
DC_new	ncbi_59046	Arpp19	0.617265224965243	0.469250387331217	204	209	0.23	0.163	-0.395459	0.221114035771744	1	nosig
DC_new	ncbi_17706	ATP8	2.7999254418669	3.92466161701074	204	209	0.471	0.478	0.487165093965613	0.221119870316734	1	nosig
DC_new	ncbi_66048	EMC6	0.725705950764752	0.544129314074062	204	209	0.265	0.196	-0.415369	0.222129500916472	1	nosig
DC_new	ncbi_70508	Bbx	0.922789320730202	1.55304470387299	204	209	0.211	0.268	0.750962704060269	0.22336500647941	1	nosig
DC_new	ncbi_21803	Tgfb1	0.92544421474128	1.32629888569227	204	209	0.255	0.258	0.519140883212825	0.223474662106376	1	nosig
DC_new	ncbi_229675	Rsbn1	0.285898095822457	0.479999063247714	204	209	0.093	0.148	0.747326579502938	0.223670216520944	1	nosig
DC_new	ncbi_70144	Lrch3	0.412556137072437	0.743385804724195	204	209	0.162	0.211	0.849365100884125	0.224463426698275	1	nosig
DC_new	ncbi_17444	Grap2	0.522068731359055	0.911351197661928	204	209	0.162	0.196	0.803649342904444	0.225256566423763	1	nosig
DC_new	ncbi_225363	ETF1	1.6788489850095	2.23019008237711	204	209	0.402	0.445	0.409672971740243	0.225338974276467	1	nosig
DC_new	ncbi_68585	Rtn4	1.97500955897302	2.74493232999841	204	209	0.431	0.455	0.474890459326645	0.225356745558527	1	nosig
DC_new	ncbi_116871	Mta3	1.09521591240367	0.819810699196595	204	209	0.294	0.22	-0.417808	0.225853191778894	1	nosig
DC_new	ncbi_56176	Pigp	0.229728354667458	0.126224415836782	204	209	0.127	0.077	-0.863423	0.225899958075536	1	nosig
DC_new	ncbi_19777	Uri1	0.462729997460906	0.819873003959355	204	209	0.162	0.225	0.825094039484281	0.226093026853875	1	nosig
DC_new	ncbi_231842	Amz1	0.31168415182424	0.711765548583482	204	209	0.118	0.134	1.19105718548748	0.226378181708029	1	nosig
DC_new	ncbi_72949	Ccnt2	0.341259476902971	0.665755074063617	204	209	0.103	0.153	0.963916398422584	0.226883139563235	1	nosig
DC_new	ncbi_11669	Aldh2	0.348254280830495	0.20014652908436	204	209	0.137	0.086	-0.798778	0.226952508477536	1	nosig
DC_new	ncbi_77889	Lbh	0.742180979771422	1.0489569872159	204	209	0.255	0.244	0.499055743824516	0.227019160286664	1	nosig
DC_new	ncbi_69922	Vrk2	0.859538135988428	1.32824025971033	204	209	0.186	0.215	0.627823354826202	0.227549156902636	1	nosig
DC_new	ncbi_18019	Nfatc2	0.270465443116485	0.516209435424071	204	209	0.118	0.129	0.93225837457014	0.22817320175926	1	nosig
DC_new	ncbi_230249	Ecpas	0.472312226545502	0.907559472598727	204	209	0.181	0.22	0.94210483811255	0.228219475725592	1	nosig
DC_new	ncbi_26932	Ppp2r5e	0.376938780172185	0.771436104029747	204	209	0.127	0.172	1.0330207503417	0.229179216398458	1	nosig
DC_new	ncbi_66849	Ppp1r2	0.824457791347759	1.33008567163766	204	209	0.275	0.316	0.689935118366722	0.229186263629217	1	nosig
DC_new	ncbi_23983	PCBP1	1.48072479546157	1.11733100739046	204	209	0.407	0.33	-0.406215	0.229582990030193	1	nosig
DC_new	ncbi_18023	Nfe2l1	0.319211604027462	0.640828544577097	204	209	0.147	0.167	1.00519854106713	0.229862581058313	1	nosig
DC_new	ncbi_21871	Atp6v0a2	0.30174425624935	0.517664186840009	204	209	0.118	0.115	0.778490830536937	0.230097358406609	1	nosig
DC_new	ncbi_70122	Mllt3	0.360678754138835	0.772996519930956	204	209	0.113	0.158	1.09953416130612	0.230356980641989	1	nosig
DC_new	ncbi_71713	Cdc40	0.229651872290068	0.450614970124122	204	209	0.123	0.167	0.972138750420742	0.230515717383665	1	nosig
DC_new	ncbi_216527	Ccm2	0.600583721528196	0.324441857121041	204	209	0.123	0.105	-0.888201	0.230640134155844	1	nosig
DC_new	ncbi_268752	Wdfy2	0.385167976523341	0.744769252108646	204	209	0.137	0.158	0.951124935456894	0.230665038887348	1	nosig
DC_new	ncbi_235682	Znf445	0.17898676134322	0.358937648042932	204	209	0.078	0.129	1.0034764376815	0.231112352017504	1	nosig
DC_new	ncbi_319263	Pcmtd1	0.417992	0.746384751800495	204	209	0.142	0.201	0.836292276956986	0.231149745244102	1	nosig
DC_new	ncbi_69162	Sec31a	0.703402902554907	0.408280040473341	204	209	0.176	0.153	-0.784644	0.231233742921746	1	nosig
DC_new	ncbi_236312	Pyhin1	0.31364522405714	0.57186670097895	204	209	0.137	0.148	0.866337659956819	0.231299555606482	1	nosig
DC_new	ncbi_27399	Ip6k1	0.245993055750131	0.460221359462567	204	209	0.088	0.129	0.903437438468179	0.232059997561274	1	nosig
DC_new	ncbi_73826	Poldip3	0.765575019117018	0.560376201237858	204	209	0.279	0.215	-0.450079	0.232262827218821	1	nosig
DC_new	ncbi_21813	Tgfbr2	0.506683397863461	0.789784420960717	204	209	0.157	0.144	0.640272305026953	0.232348619966056	1	nosig
DC_new	ncbi_432467	HNRNPH3	0.451644955964228	0.328173889539888	204	209	0.162	0.105	-0.460608	0.232507409982311	1	nosig
DC_new	ncbi_93739	GABARAPL2	0.947690158269334	0.718679450891098	204	209	0.309	0.234	-0.399019	0.233957244077322	1	nosig
DC_new	ncbi_68240	Rpa3	0.339124217630696	0.164505187602199	204	209	0.108	0.062	-1.04323	0.235866357019891	1	nosig
DC_new	ncbi_80281	Cttnbp2nl	0.2609307383698	0.538257611055111	204	209	0.113	0.134	1.04434511499016	0.236294342388905	1	nosig
DC_new	ncbi_104001	Rtn1	0.558289743878176	0.9921291138713	204	209	0.172	0.22	0.829400845889043	0.236451336768911	1	nosig
DC_new	ncbi_226594	Rcsd1	0.477113486163145	0.820328556064158	204	209	0.176	0.187	0.781742893032184	0.236613606852439	1	nosig
DC_new	ncbi_21812	Tgfbr1	0.456371770202141	0.998933665445288	204	209	0.132	0.182	1.13000765308514	0.237049489766821	1	nosig
DC_new	ncbi_19286	Pts	0.368874573724698	0.241820621861504	204	209	0.162	0.105	-0.608988	0.237321047374224	1	nosig
DC_new	ncbi_14421	B4galnt1	0.503648088934263	0.269691141739803	204	209	0.123	0.091	-0.900859	0.237439129370101	1	nosig
DC_new	ncbi_103806	Maml1	0.213357423584171	0.491987011968683	204	209	0.098	0.144	1.20496510156113	0.237877607290974	1	nosig
DC_new	ncbi_68177	Ebpl	0.319371047690426	0.147512081386649	204	209	0.118	0.072	-1.11387	0.237993858472567	1	nosig
DC_new	ncbi_57259	Tob2	2.18361296975978	1.60688026799608	204	209	0.451	0.383	-0.442431	0.238286470847436	1	nosig
DC_new	ncbi_26896	Med14	0.329396084685572	0.737791272268507	204	209	0.127	0.148	1.16314692972869	0.238670971714489	1	nosig
DC_new	ncbi_242960	Fbxl5	0.341215220062311	0.650490486286419	204	209	0.127	0.158	0.930644976622927	0.238861291180313	1	nosig
DC_new	ncbi_212391	Lcor	0.608032488294887	1.01341847773136	204	209	0.186	0.234	0.73691482133793	0.238916048208855	1	nosig
DC_new	ncbi_76510	Trappc9	0.331538476379086	0.635224843643076	204	209	0.093	0.134	0.937883038518507	0.239206789224753	1	nosig
DC_new	ncbi_67804	Snx2	0.248464173279683	0.598671733808929	204	209	0.108	0.144	1.26838774879121	0.239739733679315	1	nosig
DC_new	ncbi_328365	Zmiz1	1.57762372441154	2.12153354158651	204	209	0.397	0.402	0.427330891987646	0.240183364777652	1	nosig
DC_new	ncbi_14923	Guk1	0.431009437190872	0.25290356898902	204	209	0.162	0.12	-0.768896	0.24040856106672	1	nosig
DC_new	ncbi_194388	Tet3	0.723411185163334	0.963426998773325	204	209	0.24	0.215	0.413309772163179	0.241705066027796	1	nosig
DC_new	ncbi_72033	TSC22D2	1.1532991608718	1.61612617520294	204	209	0.255	0.234	0.486737225508927	0.242732384488796	1	nosig
DC_new	ncbi_59125	Nek7	0.502401314172191	0.686992985413755	204	209	0.211	0.191	0.451377985206567	0.242789131860834	1	nosig
DC_new	ncbi_18438	P2rx4	0.726182838425881	0.499567663767396	204	209	0.206	0.144	-0.539563	0.242930623250048	1	nosig
DC_new	ncbi_14782	Gsr	0.165689505629792	0.341963270925002	204	209	0.064	0.11	1.04491051486418	0.24296309769759	1	nosig
DC_new	ncbi_18968	Pola1	0.31538926746978	0.672903589118847	204	209	0.083	0.129	1.09302327127534	0.243117341531566	1	nosig
DC_new	ncbi_16801	Arhgef1	0.566997271158508	0.938330404637606	204	209	0.206	0.239	0.726653542514557	0.243360783529241	1	nosig
DC_new	ncbi_105244251	8030431J09Rik	1.39401622278326	1.94179046721866	204	209	0.27	0.268	0.478110988648251	0.243592726538329	1	nosig
DC_new	ncbi_16341	EIF3E	1.79095687720553	1.34545230101375	204	209	0.446	0.373	-0.412613	0.244129368651058	1	nosig
DC_new	ncbi_29817	Igfbp7	0.745162826959941	1.30311453055408	204	209	0.152	0.206	0.806253388562224	0.244674587004231	1	nosig
DC_new	ncbi_19155	Npepps	0.303321896154295	0.599542748782176	204	209	0.108	0.153	0.982778037219076	0.244684912418843	1	nosig
DC_new	ncbi_66625	Pnisr	0.645225703409336	0.989721216894968	204	209	0.225	0.297	0.617140477453503	0.245201545647958	1	nosig
DC_new	ncbi_54721	Tyk2	0.357245351331374	0.710698081265723	204	209	0.093	0.134	0.992120766423623	0.245574753776644	1	nosig
DC_new	ncbi_30838	Fbxw4	0.242237112934252	0.357499673187729	204	209	0.118	0.091	0.561330053501382	0.24645004594366	1	nosig
DC_new	ncbi_68197	Ndufc2	0.941503788931152	0.712644770583845	204	209	0.299	0.239	-0.401735	0.24658332269038	1	nosig
DC_new	ncbi_241633	ATP8B4	1.06849956388127	1.57063750170792	204	209	0.27	0.268	0.555720767187861	0.246911045488117	1	nosig
DC_new	ncbi_67075	Magt1	0.578114168702601	0.348548828634877	204	209	0.201	0.158	-0.729829	0.246968084402233	1	nosig
DC_new	ncbi_69875	Ndufa11	0.561287304831876	0.394522333306374	204	209	0.216	0.153	-0.508524	0.247352625730635	1	nosig
DC_new	ncbi_239027	Arhgap22	0.596771634099875	0.997702638217949	204	209	0.191	0.201	0.741333791516638	0.24785602799212	1	nosig
DC_new	ncbi_53869	RAB11A	0.357417510671949	0.603454117294868	204	209	0.132	0.191	0.755469230447673	0.248034257436362	1	nosig
DC_new	ncbi_65098	Zfand6	1.14693837682783	1.68330276812395	204	209	0.289	0.335	0.553466733896244	0.248285430692326	1	nosig
DC_new	ncbi_12728	Clcn5	0.303683239200325	0.622481647859208	204	209	0.113	0.148	1.03522077698425	0.248364479722462	1	nosig
DC_new	ncbi_229055	ZBTB10	0.333431055085364	0.478261952126853	204	209	0.108	0.163	0.520281548224339	0.24859201550188	1	nosig
DC_new	ncbi_74455	Nsun6	0.474241538983683	0.190758351704373	204	209	0.103	0.077	-1.31342	0.249233205843017	1	nosig
DC_new	ncbi_75974	Dock11	1.41830941573773	2.07475552801779	204	209	0.358	0.359	0.548736866913306	0.249242007042499	1	nosig
DC_new	ncbi_56480	Tbk1	0.450852547973748	0.671472019889812	204	209	0.152	0.215	0.574566491513322	0.249453255641163	1	nosig
DC_new	ncbi_207181	Rbms3	0.596720409772643	0.950317127875465	204	209	0.137	0.153	0.671263962783655	0.249490738747161	1	nosig
DC_new	ncbi_16911	LMO4	0.693662156511212	0.476524813083105	204	209	0.221	0.158	-0.541587	0.249657142121109	1	nosig
DC_new	ncbi_53602	Hpcal1	0.84886859865384	1.25400540962686	204	209	0.26	0.258	0.562875516141704	0.250023255800611	1	nosig
DC_new	ncbi_242860	RSBN1L	0.339894229003076	0.714294484294183	204	209	0.127	0.172	1.07121068318283	0.250427339596184	1	nosig
DC_new	ncbi_13722	Aimp1	0.655046280325263	0.424121601777576	204	209	0.211	0.158	-0.626999	0.250429427749624	1	nosig
DC_new	ncbi_72993	Appl1	1.56982598308279	1.09707294860089	204	209	0.328	0.282	-0.516906	0.250478208454043	1	nosig
DC_new	ncbi_56554	Raet1d	0.461112173948054	0.282419615646986	204	209	0.118	0.072	-0.70708	0.250673414828399	1	nosig
DC_new	ncbi_27973	Vkorc1	0.359486492121412	0.522911656780979	204	209	0.167	0.148	0.540504274351129	0.251016098532328	1	nosig
DC_new	ncbi_74204	Xpo6	0.308040835792192	0.611558796346573	204	209	0.098	0.124	0.989137208417302	0.251142081373807	1	nosig
DC_new	ncbi_50754	Fbxw7	0.38957622221793	0.678145163961041	204	209	0.127	0.172	0.799530953899492	0.251162008486921	1	nosig
DC_new	ncbi_19646	RBBP4	0.573257408491759	0.944147252637919	204	209	0.245	0.254	0.719729942205805	0.251692469491404	1	nosig
DC_new	ncbi_81500	Sil1	0.253479251661383	0.399293127037172	204	209	0.108	0.091	0.655372800112414	0.25170136848861	1	nosig
DC_new	ncbi_12512	Cd63	0.723042974293569	1.17417957284354	204	209	0.147	0.206	0.69942310751245	0.251801716340916	1	nosig
DC_new	ncbi_53761	Prrc2a	0.565020123883879	0.403677693645353	204	209	0.172	0.115	-0.484996	0.252055257266581	1	nosig
DC_new	ncbi_54138	Atxn10	0.338313311830035	0.713560174936833	204	209	0.113	0.158	1.07645094719226	0.253142776760235	1	nosig
DC_new	ncbi_17237	Mgrn1	0.139627252875369	0.333464144125052	204	209	0.064	0.105	1.25535078091414	0.254916104258969	1	nosig
DC_new	ncbi_17156	Man1a2	0.548177611929242	0.987382222340112	204	209	0.167	0.225	0.848848210936308	0.25493738827225	1	nosig
DC_new	ncbi_17974	Nck2	0.273530742619131	0.427630311500235	204	209	0.069	0.115	0.644471121542716	0.255148391552795	1	nosig
DC_new	ncbi_75296	Fgfr1op	0.83316921649646	1.23539294699784	204	209	0.191	0.258	0.568232186198267	0.25531415391553	1	nosig
DC_new	ncbi_55989	Nop58	0.750711984278089	0.966426992207742	204	209	0.245	0.206	0.36435834485655	0.256221606483362	1	nosig
DC_new	ncbi_18746	Pkm	0.782670969653477	0.600720150004642	204	209	0.235	0.22	-0.381657	0.256943016002963	1	nosig
DC_new	ncbi_13445	CDK2AP1	0.54980053915911	0.348645445376981	204	209	0.172	0.134	-0.656996	0.257228591787668	1	nosig
DC_new	ncbi_83796	SMARCD2	0.413589200530572	0.296178331389509	204	209	0.142	0.091	-0.481594	0.257480822875287	1	nosig
DC_new	ncbi_19056	Ppp3cb	0.163052842965001	0.408824474992657	204	209	0.093	0.115	1.32561028694462	0.258231862176976	1	nosig
DC_new	ncbi_69582	Plekhm2	0.551739287448939	0.386073589645748	204	209	0.152	0.153	-0.514999	0.258522216941259	1	nosig
DC_new	ncbi_11911	Atf4	1.47166632629742	1.90585323947302	204	209	0.368	0.397	0.37296409315095	0.258781786616438	1	nosig
DC_new	ncbi_58231	Stk4	1.04083262786888	1.44824658832558	204	209	0.279	0.33	0.476530183331698	0.258964861063751	1	nosig
DC_new	ncbi_78339	Ttyh3	0.346349970099319	0.253104962141652	204	209	0.152	0.1	-0.452341	0.25914240656169	1	nosig
DC_new	ncbi_18673	Phb	0.205360879123942	0.106490353047686	204	209	0.118	0.072	-0.946787	0.259924165375237	1	nosig
DC_new	ncbi_223455	Marchf6	0.350489513292877	0.628990384504983	204	209	0.142	0.172	0.843484467709036	0.260096600389503	1	nosig
DC_new	ncbi_12228	Btg3	0.299841238114698	0.580751514034403	204	209	0.093	0.144	0.953489519335203	0.260189270795734	1	nosig
DC_new	ncbi_216848	CHD3	0.941828687356367	1.22365342619985	204	209	0.221	0.201	0.377623155181439	0.260413108212459	1	nosig
DC_new	ncbi_12607	Cebpz	0.744937513892771	1.04802288195461	204	209	0.225	0.206	0.492422893756477	0.260906639289214	1	nosig
DC_new	ncbi_15980	IFNGR2	0.782309625515129	0.532295544797228	204	209	0.225	0.191	-0.555426	0.261438582735344	1	nosig
DC_new	ncbi_76983	Scfd1	0.182603906052016	0.329653262350325	204	209	0.069	0.115	0.851879454701219	0.261814810782059	1	nosig
DC_new	ncbi_269717	Orai2	0.241645644550256	0.517070640191403	204	209	0.093	0.11	1.09715047820164	0.262268615688524	1	nosig
DC_new	ncbi_228961	Npepl1	0.241799138919565	0.145472376707768	204	209	0.113	0.067	-0.732669	0.262594179266473	1	nosig
DC_new	ncbi_20901	Strap	0.599448379318127	0.390400544634047	204	209	0.181	0.139	-0.618552	0.262754259152382	1	nosig
DC_new	ncbi_67886	Camsap2	0.269605626284309	0.400145665712946	204	209	0.069	0.115	0.569500162075889	0.263423625072337	1	nosig
DC_new	ncbi_102634034	Gm31718	0.744273101515994	0.533866176140564	204	209	0.176	0.12	-0.479278	0.263717942482037	1	nosig
DC_new	ncbi_19014	Med1	0.333780375922321	0.536233223758991	204	209	0.162	0.167	0.683798325106534	0.264176112644431	1	nosig
DC_new	ncbi_16201	Ilf3	0.59628894410936	0.368785892907406	204	209	0.186	0.134	-0.693079	0.264863789112717	1	nosig
DC_new	ncbi_22193	UBE2E3	0.865427053657476	0.586673564488878	204	209	0.26	0.196	-0.560775	0.264890248921878	1	nosig
DC_new	ncbi_214897	Csnk1g1	0.453842191309539	0.871636812090005	204	209	0.152	0.196	0.941384048926515	0.265542266732482	1	nosig
DC_new	ncbi_22339	Vegfa	0.623793589606296	0.846670591901729	204	209	0.172	0.172	0.440671179755931	0.265691301564867	1	nosig
DC_new	ncbi_74325	Cltb	0.151024828131957	0.227059022147371	204	209	0.108	0.077	0.587961907754228	0.266512195263589	1	nosig
DC_new	ncbi_224650	Anks1a	0.489305657310394	0.686728386558644	204	209	0.137	0.196	0.488918888612494	0.266774933580615	1	nosig
DC_new	ncbi_20363	Selenop	1.3896215314178	1.03221678913695	204	209	0.314	0.244	-0.42891	0.267144627589468	1	nosig
DC_new	ncbi_30926	Glrx3	0.421226754832251	0.666318984623648	204	209	0.211	0.201	0.661489968150058	0.267638731268517	1	nosig
DC_new	ncbi_15488	Hsd17b4	0.735724828542558	0.493442063983007	204	209	0.191	0.134	-0.576189	0.267859930817633	1	nosig
DC_new	ncbi_20491	Sla	0.918376433017071	1.41569236512345	204	209	0.255	0.325	0.624295091478289	0.268215208947752	1	nosig
DC_new	ncbi_67972	Atp2b1	3.83309321092697	5.15497497113094	204	209	0.529	0.55	0.427446690533198	0.268474863643394	1	nosig
DC_new	ncbi_108014	Srsf9	0.832965358718376	0.617503321532494	204	209	0.309	0.239	-0.431749	0.26929986116901	1	nosig
DC_new	ncbi_56397	Morf4l2	0.704611971190768	1.13725892209072	204	209	0.255	0.263	0.690581977670595	0.269676570427825	1	nosig
DC_new	ncbi_14056	Ezh2	0.518001674816121	0.836260113078182	204	209	0.181	0.201	0.690889012621964	0.270261641372744	1	nosig
DC_new	ncbi_22427	Wrn	0.253399824845649	0.522604749063634	204	209	0.093	0.139	1.04401151663842	0.270286622546879	1	nosig
DC_new	ncbi_74645	Tent5c	0.908181450238691	0.698550343027027	204	209	0.225	0.163	-0.378569	0.270386783374534	1	nosig
DC_new	ncbi_66231	Thoc7	0.416372011762037	0.727016827454045	204	209	0.181	0.177	0.803967638569156	0.271115360036817	1	nosig
DC_new	ncbi_240832	Tor1aip2	0.796242160174845	1.06428455501105	204	209	0.24	0.263	0.41855913674849	0.271154314536921	1	nosig
DC_new	ncbi_19385	Ranbp1	0.811114694034298	0.498843234185494	204	209	0.216	0.182	-0.701208	0.271533952932162	1	nosig
DC_new	ncbi_230674	Kdm4a	0.228823327260546	0.353802317065478	204	209	0.064	0.105	0.628486726549726	0.271628647907339	1	nosig
DC_new	ncbi_69170	Chaserr	1.2583101221845	1.72676197178237	204	209	0.309	0.373	0.456550592326407	0.272526481973469	1	nosig
DC_new	ncbi_20393	Sgk1	1.34186307934848	0.971414655182292	204	209	0.294	0.225	-0.466037	0.272603408113151	1	nosig
DC_new	ncbi_212168	Zswim4	0.944619598873579	1.34773061887288	204	209	0.25	0.258	0.512681111881948	0.272710195566454	1	nosig
DC_new	ncbi_18176	NRAS	0.480384581982068	0.287544079317861	204	209	0.162	0.139	-0.740205	0.272994233857655	1	nosig
DC_new	ncbi_66197	Cks2	0.665024076345457	0.374804487355099	204	209	0.162	0.144	-0.8271	0.273632107579872	1	nosig
DC_new	ncbi_14265	Fmr1	0.358271778478675	0.56976033802157	204	209	0.113	0.167	0.669151354695324	0.275477746231767	1	nosig
DC_new	ncbi_19158	Cyth2	0.191773940203534	0.404278654174816	204	209	0.069	0.11	1.07554806217969	0.276453578410797	1	nosig
DC_new	ncbi_67676	Rpp21	0.303347591245565	0.151344657027046	204	209	0.123	0.1	-1.00266	0.276806295728222	1	nosig
DC_new	ncbi_56619	Clec4e	1.14883298115382	0.874617392307546	204	209	0.127	0.081	-0.393406	0.277591707362515	1	nosig
DC_new	ncbi_68166	SPIRE1	0.315165236362195	0.551866285087013	204	209	0.103	0.091	0.808014051929735	0.278483535594579	1	nosig
DC_new	ncbi_102640282	Gm26885	0.347186368765607	0.679211810695868	204	209	0.098	0.129	0.967948152448554	0.278575656704225	1	nosig
DC_new	ncbi_107321	Lpxn	0.948474192132169	0.715141390460262	204	209	0.235	0.172	-0.40733	0.278994930386526	1	nosig
DC_new	ncbi_116848	Baz2a	0.876558537203062	0.586422649548072	204	209	0.206	0.206	-0.579828	0.279332092857691	1	nosig
DC_new	ncbi_105722	Ano6	0.62963391386692	1.05353487518266	204	209	0.176	0.22	0.742560734663262	0.279608110827342	1	nosig
DC_new	ncbi_268741	Tox4	0.548786931295805	0.871566556313475	204	209	0.201	0.225	0.667267368068635	0.280279853106616	1	nosig
DC_new	ncbi_101240	Wdr91	0.184054987870373	0.433459674000041	204	209	0.069	0.11	1.23531010240389	0.281187711956281	1	nosig
DC_new	ncbi_68949	Zfas1	0.748710017813985	1.03554933772496	204	209	0.275	0.311	0.467863960143203	0.281834566331886	1	nosig
DC_new	ncbi_53890	Sart3	0.165483572459052	0.259438497710403	204	209	0.074	0.12	0.648389001232831	0.281895096467967	1	nosig
DC_new	ncbi_26445	Psmb2	1.20442205512253	0.919547060440314	204	209	0.343	0.273	-0.389309	0.282541243154048	1	nosig
DC_new	ncbi_17918	Myo5a	1.09851055620903	1.49534321602963	204	209	0.294	0.292	0.444893070999322	0.282693197345599	1	nosig
DC_new	ncbi_434484	SP140L	1.10887726786333	1.47194500567757	204	209	0.314	0.364	0.408591987390799	0.283038405692287	1	nosig
DC_new	ncbi_21928	Tnfaip2	1.08399807570191	1.65003401929936	204	209	0.221	0.23	0.60608792122316	0.283193609649176	1	nosig
DC_new	ncbi_320609	Strip2	0.604945823374586	0.869734834087934	204	209	0.123	0.115	0.523697075675609	0.283400840560625	1	nosig
DC_new	ncbi_50789	Fbxl3	0.604742581383646	0.854621598771233	204	209	0.216	0.187	0.498894869697155	0.28518272671247	1	nosig
DC_new	ncbi_17354	Mllt10	1.15000349536069	1.56866594292821	204	209	0.319	0.359	0.447866428781717	0.285997178141592	1	nosig
DC_new	ncbi_66921	Prpf38b	1.22994402890879	1.72505236414549	204	209	0.314	0.344	0.488013828096141	0.286141110302867	1	nosig
DC_new	ncbi_19229	Ptk2b	1.34553866618887	2.02053744054344	204	209	0.319	0.34	0.586519418328036	0.287030492069611	1	nosig
DC_new	ncbi_18046	Nfyc	0.478920741872971	0.25467181266351	204	209	0.147	0.11	-0.910882	0.2880917372616	1	nosig
DC_new	ncbi_19363	Rad51b	0.519117136331255	0.92265527781097	204	209	0.118	0.153	0.829610085087197	0.288334722904562	1	nosig
DC_new	ncbi_21917	Tmpo	0.666454339338511	0.887311400094386	204	209	0.176	0.239	0.412880594233744	0.289013772263596	1	nosig
DC_new	ncbi_69053	C16orf72	0.790745928358168	1.24759814062137	204	209	0.255	0.287	0.6578003777551	0.290342779754657	1	nosig
DC_new	ncbi_11492	Adam19	0.460611460593957	1.12956842896875	204	209	0.113	0.144	1.29396399494994	0.290624561401173	1	nosig
DC_new	ncbi_66840	Wdr45b	0.308334501574872	0.546367161477848	204	209	0.137	0.129	0.82517064892234	0.290938697764354	1	nosig
DC_new	ncbi_66676	TMED7	0.649796718703618	0.436567629027896	204	209	0.216	0.187	-0.573675	0.29116241772201	1	nosig
DC_new	ncbi_23825	Banf1	0.426881972147421	0.293639837074969	204	209	0.191	0.139	-0.539636	0.291561637494272	1	nosig
DC_new	ncbi_171285	Havcr2	1.35181028668804	1.8797420471641	204	209	0.265	0.278	0.475612028257586	0.291665270920368	1	nosig
DC_new	ncbi_102632858	Gm30821	6.51832017597064	9.21999604467833	204	209	0.667	0.722	0.500259428233248	0.291724894266355	1	nosig
DC_new	ncbi_118568007	Gm53756	0.463361331569907	0.889525261520999	204	209	0.088	0.124	0.940748780898546	0.29175401129242	1	nosig
DC_new	ncbi_16601	Klf9	0.477755551819507	0.910244539911059	204	209	0.137	0.182	0.929838088131091	0.291833226875536	1	nosig
DC_new	ncbi_330812	Rnf150	2.31043142354974	1.78567869283984	204	209	0.373	0.321	-0.371671	0.292012441090539	1	nosig
DC_new	ncbi_67845	Rnf115	0.340356169461223	0.557510123657293	204	209	0.103	0.153	0.711787677471598	0.292061303293385	1	nosig
DC_new	ncbi_17874	Myd88	0.179954467459229	0.40903863181355	204	209	0.108	0.124	1.1841563705486	0.292430486215098	1	nosig
DC_new	ncbi_56258	Hnrnph2	1.05603764227658	0.737021165992931	204	209	0.289	0.239	-0.518824	0.292941972688487	1	nosig
DC_new	ncbi_399101	Snhg3	0.445292283481198	0.868643940032623	204	209	0.167	0.172	0.963854445831389	0.294209758292431	1	nosig
DC_new	ncbi_56501	Elf4	0.393596411354507	0.667282257947764	204	209	0.157	0.187	0.761429771626653	0.294221000974936	1	nosig
DC_new	ncbi_14897	Trip12	1.5370254489869	2.23963400310911	204	209	0.382	0.416	0.543092491978387	0.295235801815437	1	nosig
DC_new	ncbi_233328	Lrrk1	2.09259886824812	2.98620000755728	204	209	0.368	0.431	0.512994379798934	0.295673723600568	1	nosig
DC_new	ncbi_11749	Anxa6	0.296706822812514	0.585235072132881	204	209	0.108	0.148	0.979738468598273	0.295874743262064	1	nosig
DC_new	ncbi_23999	Twf2	0.442740587237128	0.264918238421504	204	209	0.172	0.124	-0.740696	0.296190174435197	1	nosig
DC_new	ncbi_19181	Psmc2	0.339836705571097	0.224963867705267	204	209	0.157	0.105	-0.594932	0.296399996031559	1	nosig
DC_new	ncbi_74549	Mau2	0.324786234301848	0.478520247372179	204	209	0.118	0.115	0.558946812617906	0.296435418511278	1	nosig
DC_new	ncbi_12457	Noct	0.53450057131443	0.364820348424732	204	209	0.157	0.105	-0.55088	0.296558555925283	1	nosig
DC_new	ncbi_18186	Nrp1	0.345400388835259	0.573660344922856	204	209	0.127	0.139	0.731760926350935	0.297128839222163	1	nosig
DC_new	ncbi_223770	Brd1	1.0381871448086	0.747629825831647	204	209	0.24	0.22	-0.473616	0.297934495605631	1	nosig
DC_new	ncbi_19255	Ptpn2	1.10211913608575	1.49615996422462	204	209	0.309	0.34	0.440949774983721	0.298143320102188	1	nosig
DC_new	ncbi_17254	Slc3a2	0.934891413726819	1.34550548386947	204	209	0.304	0.297	0.525230468741105	0.298153396003392	1	nosig
DC_new	ncbi_53611	Vti1a	1.19034689795606	1.61764549683879	204	209	0.279	0.325	0.442481393321411	0.298244032460731	1	nosig
DC_new	ncbi_24074	Taf7	0.612152491684243	0.415834567733037	204	209	0.201	0.144	-0.55777	0.29863266639922	1	nosig
DC_new	ncbi_12393	Runx2	0.609836399732308	0.914985936442809	204	209	0.152	0.211	0.585248418884965	0.298723688517858	1	nosig
DC_new	ncbi_18751	Prkcb	1.39587235391825	2.51856058139461	204	209	0.284	0.33	0.851386344905953	0.29948232322629	1	nosig
DC_new	ncbi_12398	Cbfa2t3	1.93872678421437	2.67483684102258	204	209	0.407	0.402	0.46432090979807	0.299731415791807	1	nosig
DC_new	ncbi_230784	Sesn2	0.336133691996731	0.258596305469165	204	209	0.103	0.062	-0.378205	0.300445495548949	1	nosig
DC_new	ncbi_328572	Ep300	0.46404414951417	0.801044034708879	204	209	0.167	0.187	0.787488709164444	0.301145100352518	1	nosig
DC_new	ncbi_75089	Uhrf1bp1l	0.817958969981708	1.0926300259349	204	209	0.245	0.273	0.417660258217623	0.301184145622024	1	nosig
DC_new	ncbi_217980	Larp4b	0.90431541888096	1.16117317244658	204	209	0.284	0.273	0.36064989180517	0.301262351488827	1	nosig
DC_new	ncbi_56386	B4galt6	0.312796194010277	0.553253800125008	204	209	0.132	0.124	0.822518087302099	0.301534839194683	1	nosig
DC_new	ncbi_11836	Araf	0.187309622146706	0.420342548972986	204	209	0.088	0.129	1.1657136510745	0.302485921750026	1	nosig
DC_new	ncbi_74392	Specc1l	1.42084357120481	1.94998156359108	204	209	0.338	0.325	0.456685203890258	0.302492047992798	1	nosig
DC_new	ncbi_114601	Ehbp1l1	0.284977257876916	0.504473134491851	204	209	0.113	0.163	0.823710441017973	0.302923586508923	1	nosig
DC_new	ncbi_66246	Osgep	0.461157058542489	0.32322221529377	204	209	0.162	0.11	-0.512598	0.305061075282356	1	nosig
DC_new	ncbi_11776	Ap3d1	0.439405119102539	0.269202429889572	204	209	0.142	0.096	-0.706653	0.305088539769865	1	nosig
DC_new	ncbi_15507	Hspb1	0.41200648853547	0.535227098296151	204	209	0.069	0.105	0.377403505081478	0.305338013898831	1	nosig
DC_new	ncbi_234594	CNOT1	1.18431422453447	1.84785144619798	204	209	0.284	0.349	0.64175312915778	0.30593978152208	1	nosig
DC_new	ncbi_216873	Spag7	0.279977935633696	0.194310825020568	204	209	0.113	0.072	-0.52672	0.306180231123739	1	nosig
DC_new	ncbi_67480	Cwc25	0.515586586161255	1.19509837656367	204	209	0.132	0.187	1.21268366931441	0.306607180735661	1	nosig
DC_new	ncbi_113868	Acaa1a	0.46406209284283	0.303404274433846	204	209	0.172	0.12	-0.612912	0.306739353699643	1	nosig
DC_new	ncbi_22381	Tceal9	0.273782434761465	0.522447271319031	204	209	0.123	0.129	0.932004811086888	0.307118974831867	1	nosig
DC_new	ncbi_338366	Mia3	0.55252660882144	0.976316685963351	204	209	0.196	0.249	0.821191920315626	0.308630334984248	1	nosig
DC_new	ncbi_13430	Dnm2	0.424845352666862	0.729692476716344	204	209	0.162	0.201	0.780208953779907	0.309765756833893	1	nosig
DC_new	ncbi_15200	Hbegf	0.422494022618012	0.666794663151455	204	209	0.103	0.105	0.65818654269895	0.310289680460098	1	nosig
DC_new	ncbi_29863	Pde7b	0.282176296399701	0.7555981145527	204	209	0.074	0.11	1.42070203693341	0.311127221341848	1	nosig
DC_new	ncbi_217337	Srp68	0.178842160805621	0.435033865686989	204	209	0.069	0.105	1.28196596083235	0.311184175101621	1	nosig
DC_new	ncbi_14590	Ggh	0.362492732921276	0.76384181006739	204	209	0.123	0.153	1.07511274055196	0.31126737759489	1	nosig
DC_new	ncbi_226178	Wbp1l	0.252683817408831	0.561769367403362	204	209	0.088	0.11	1.15233063932749	0.31137174993983	1	nosig
DC_new	ncbi_231580	Gak	0.684984964665163	0.958083031418127	204	209	0.196	0.258	0.484018341722354	0.312051823950261	1	nosig
DC_new	ncbi_213498	Arhgef11	0.322302164437067	0.179411586755696	204	209	0.103	0.062	-0.844784	0.312189670467007	1	nosig
DC_new	ncbi_67669	Hikeshi	0.406632156897549	0.165876339911294	204	209	0.118	0.081	-1.2931	0.312267904807421	1	nosig
DC_new	ncbi_71602	Myo1e	2.40330232484483	1.5927104705864	204	209	0.314	0.254	-0.593504	0.312268942174621	1	nosig
DC_new	ncbi_15257	Hipk1	0.985703555801355	1.33198824113682	204	209	0.299	0.282	0.434317563662006	0.312568546971915	1	nosig
DC_new	ncbi_17916	MYO1F	0.732429340535172	1.0391348347411	204	209	0.206	0.206	0.504563244148875	0.312902236064311	1	nosig
DC_new	ncbi_66914	Vps28	0.477399177558934	0.369698043512504	204	209	0.211	0.153	-0.368761	0.313199046451205	1	nosig
DC_new	ncbi_98403	Znf451	0.189761408257146	0.433601116608019	204	209	0.088	0.115	1.19175446837804	0.31326523749997	1	nosig
DC_new	ncbi_223754	Tbc1d22a	1.04464146733303	0.716847760883323	204	209	0.24	0.196	-0.543206	0.313533332196434	1	nosig
DC_new	ncbi_110265	Msra	0.348676731572699	0.720179533133052	204	209	0.078	0.12	1.04625311563994	0.313886226393769	1	nosig
DC_new	ncbi_23943	Esyt1	0.299273701258306	0.202238827372743	204	209	0.132	0.086	-0.565174	0.313933655921927	1	nosig
DC_new	ncbi_20481	Ski	0.658681358816266	0.949639699500053	204	209	0.186	0.182	0.527732427605214	0.314211000507927	1	nosig
DC_new	ncbi_22376	Was	0.484152224156687	0.333945171898361	204	209	0.216	0.158	-0.535715	0.315134387670026	1	nosig
DC_new	ncbi_108155	Ogt	0.695721146945854	1.04585842109086	204	209	0.206	0.249	0.588037072562387	0.31583145552105	1	nosig
DC_new	ncbi_56426	Pdcd10	0.642159156316107	0.852136925512649	204	209	0.235	0.263	0.408099008668773	0.317325074250999	1	nosig
DC_new	ncbi_11736	Ankfy1	0.262036017885847	0.501569251299269	204	209	0.108	0.11	0.936420918259467	0.317581094141988	1	nosig
DC_new	ncbi_17060	Blnk	0.473169184495073	0.667903301836792	204	209	0.142	0.129	0.497194245365542	0.317874698626515	1	nosig
DC_new	ncbi_66155	Ufc1	0.495704429663974	0.358295171542302	204	209	0.167	0.153	-0.46822	0.318148154516817	1	nosig
DC_new	ncbi_19171	Psmb10	0.700054370020225	0.491755442640868	204	209	0.216	0.158	-0.509439	0.3189569225416	1	nosig
DC_new	ncbi_229363	Gmps	0.221144385665635	0.3958119187609	204	209	0.088	0.134	0.839538654155331	0.319324385537789	1	nosig
DC_new	ncbi_192119	Dicer1	0.190763153446857	0.445568332607379	204	209	0.069	0.105	1.22343183834707	0.319662357776263	1	nosig
DC_new	ncbi_319934	Sbf2	0.309041810615691	0.6052046209244	204	209	0.098	0.144	0.969392576596307	0.319775803527618	1	nosig
DC_new	ncbi_78757	Rictor	0.703959164994505	0.982038635032604	204	209	0.201	0.263	0.480230014804742	0.320794112047261	1	nosig
DC_new	ncbi_18791	Plat	0.36852590327618	0.807562420363403	204	209	0.078	0.105	1.13159496152117	0.321910838666335	1	nosig
DC_new	ncbi_11898	Ass1	0.260693567790523	0.496462723729407	204	209	0.113	0.11	0.929067677082146	0.322342729122224	1	nosig
DC_new	ncbi_227835	Gtdc1	0.244243932662384	0.436347877996039	204	209	0.103	0.129	0.836896091606089	0.323145717506365	1	nosig
DC_new	ncbi_170707	Usp48	0.216318267400204	0.399723648437433	204	209	0.088	0.129	0.885541526847489	0.323704569882365	1	nosig
DC_new	ncbi_72972	Ccser2	0.384000449942401	0.703973496383963	204	209	0.132	0.172	0.874242382001685	0.323889365011042	1	nosig
DC_new	ncbi_11532	Adh5	0.286744711687154	0.52312078979541	204	209	0.127	0.172	0.867149945917903	0.323917783656476	1	nosig
DC_new	ncbi_66411	Tbcb	0.494097212015824	0.345880681407115	204	209	0.191	0.148	-0.514395	0.324467704338932	1	nosig
DC_new	ncbi_26408	Map3k5	3.0488952715354	1.5557004166304	204	209	0.299	0.297	-0.970677	0.324905314949884	1	nosig
DC_new	ncbi_71653	Shtn1	0.859156425341471	1.16755627275121	204	209	0.265	0.263	0.442455005372409	0.325359049108205	1	nosig
DC_new	ncbi_67458	Ergic1	0.405550173705952	0.240907187788505	204	209	0.123	0.081	-0.75116	0.326570579045791	1	nosig
DC_new	ncbi_68889	Ubac2	1.04628458024708	1.57867150838352	204	209	0.299	0.344	0.593389202458958	0.32668785594088	1	nosig
DC_new	ncbi_13046	CELF1	0.790598347469831	1.04072305434531	204	209	0.221	0.239	0.396525508789517	0.326772558994514	1	nosig
DC_new	ncbi_11765	Ap1g1	0.599612288498284	0.940174777508262	204	209	0.23	0.258	0.648811883851597	0.327532042736935	1	nosig
DC_new	ncbi_215798	Adgrg6	1.04930545897178	0.692916760847974	204	209	0.196	0.163	-0.59861	0.327565979174665	1	nosig
DC_new	ncbi_216345	ZFC3H1	1.37046439354586	1.82332600708516	204	209	0.289	0.311	0.411881545419084	0.328976765117993	1	nosig
DC_new	ncbi_11980	Atp8a1	1.16567795658935	1.68990730981692	204	209	0.27	0.282	0.535736459187175	0.329139840108647	1	nosig
DC_new	ncbi_229584	Pogz	0.236569480821474	0.379110848782203	204	209	0.069	0.11	0.680126560071957	0.329152949107133	1	nosig
DC_new	ncbi_22368	Trpv2	0.406578518373247	0.300074152134866	204	209	0.142	0.096	-0.438089	0.329626738087729	1	nosig
DC_new	ncbi_66309	Tmem128	0.404352558521377	0.305063565673599	204	209	0.142	0.096	-0.406388	0.330225750881765	1	nosig
DC_new	ncbi_106264	NCBP2AS2	0.401759544218894	0.311664753069317	204	209	0.181	0.129	-0.366234	0.330591893404421	1	nosig
DC_new	ncbi_15194	Htt	0.534936046757819	0.98498279564583	204	209	0.157	0.201	0.880608894486141	0.331084506793987	1	nosig
DC_new	ncbi_19684	Rdx	0.567109109001256	0.40042709815385	204	209	0.211	0.158	-0.501981	0.331374933754988	1	nosig
DC_new	ncbi_94067	MRPL43	0.188554539075065	0.358617652980827	204	209	0.103	0.144	0.927101931849856	0.332201754713034	1	nosig
DC_new	ncbi_75320	Etnk1	0.665799060099149	0.992820709345576	204	209	0.186	0.239	0.576375010703414	0.332283768307398	1	nosig
DC_new	ncbi_68592	Syf2	0.721904969527145	0.465839196337216	204	209	0.225	0.187	-0.631867	0.332401201015469	1	nosig
DC_new	ncbi_66494	Prelid1	0.640773918732694	0.446472436838044	204	209	0.24	0.206	-0.521146	0.332747999621846	1	nosig
DC_new	ncbi_100383	Bsdc1	0.353747987006459	0.729274907825546	204	209	0.142	0.163	1.04353085647591	0.333026243684971	1	nosig
DC_new	ncbi_72029	Cnpy3	0.318417624447762	0.544821248342291	204	209	0.137	0.144	0.774674544686232	0.333448636600712	1	nosig
DC_new	ncbi_13014	Cstb	0.76343937543085	0.560393861927433	204	209	0.23	0.172	-0.446004	0.333669341566848	1	nosig
DC_new	ncbi_22003	Tpm1	0.767683188452277	1.21964245325025	204	209	0.191	0.211	0.667805681018135	0.334276519360754	1	nosig
DC_new	ncbi_22234	Ugcg	0.218067941791837	0.511355724474525	204	209	0.083	0.12	1.22917023105455	0.334590944417802	1	nosig
DC_new	ncbi_21672	Prdx2	1.08526127621951	0.831856597605881	204	209	0.328	0.282	-0.383595	0.334762466045793	1	nosig
DC_new	ncbi_195018	Zzef1	0.441362544751298	0.910781515367694	204	209	0.142	0.163	1.04497236525134	0.335404135673579	1	nosig
DC_new	ncbi_69568	Vkorc1l1	0.222952603632371	0.483009545153753	204	209	0.074	0.11	1.11496636905142	0.335729455321249	1	nosig
DC_new	ncbi_218811	SEC24C	0.238042315266121	0.442223030082163	204	209	0.093	0.134	0.893276365447037	0.335847148837025	1	nosig
DC_new	ncbi_93871	Brwd1	0.714548375960224	1.17216084984342	204	209	0.206	0.215	0.713988150745279	0.335904524556542	1	nosig
DC_new	ncbi_26556	Homer1	0.561871544371397	0.854711936619432	204	209	0.167	0.148	0.605109973054858	0.336051934679515	1	nosig
DC_new	ncbi_319817	Rc3h2	0.247299510069754	0.507975104190542	204	209	0.098	0.115	1.03819913012425	0.336691985465212	1	nosig
DC_new	ncbi_73711	Mvb12a	0.354886659782079	0.157490416677972	204	209	0.103	0.086	-1.17159	0.336988099593933	1	nosig
DC_new	ncbi_75398	Mrpl32	0.429207463237338	0.253950468288805	204	209	0.127	0.115	-0.756896	0.33699630081496	1	nosig
DC_new	ncbi_19714	Rev3l	0.517091025286069	0.84694563979725	204	209	0.196	0.215	0.711742465163927	0.337122561316455	1	nosig
DC_new	ncbi_22222	Ubr1	0.220506294986871	0.56153699795864	204	209	0.093	0.11	1.3481640178909	0.337850882487012	1	nosig
DC_new	ncbi_72512	Sting1	0.325214495163291	0.160794017236149	204	209	0.113	0.086	-1.01572	0.33846296923245	1	nosig
DC_new	ncbi_207615	Wdr37	0.533963002635165	0.759576028388586	204	209	0.152	0.144	0.508374353068126	0.338774712768233	1	nosig
DC_new	ncbi_18576	Pde3b	1.62933159992483	2.32833845020393	204	209	0.265	0.311	0.514993954475754	0.33958615483848	1	nosig
DC_new	ncbi_18519	Kat2b	0.639682495918429	1.00403493902843	204	209	0.167	0.191	0.650299729727098	0.339936221468402	1	nosig
DC_new	ncbi_380629	HECA	0.720121659378763	1.02614742669284	204	209	0.211	0.196	0.510865712694144	0.340121193836665	1	nosig
DC_new	ncbi_72198	Mtrex	0.304907560724512	0.57586768266328	204	209	0.123	0.148	0.917142859269938	0.340158976778644	1	nosig
DC_new	ncbi_19258	Ptpn4	0.812562149642663	1.20384229164918	204	209	0.196	0.254	0.567038634990846	0.340486033022124	1	nosig
DC_new	ncbi_15312	Hmgn1	0.51917358269338	0.862863716811726	204	209	0.186	0.239	0.7328050705393	0.34160717013094	1	nosig
DC_new	ncbi_360216	Zranb1	0.675041240022211	0.993861127591394	204	209	0.211	0.239	0.558000084581177	0.341792150994432	1	nosig
DC_new	ncbi_18027	Nfia	0.733921966051016	1.12556455176627	204	209	0.162	0.172	0.616881825740704	0.342416483827598	1	nosig
DC_new	ncbi_17246	Mdm2	1.06161774403874	0.756468210080274	204	209	0.235	0.234	-0.488858	0.342510275592564	1	nosig
DC_new	ncbi_16456	F11r	0.490128002969984	0.251627553685422	204	209	0.127	0.086	-0.96159	0.343134135776504	1	nosig
DC_new	ncbi_17973	Nck1	0.159309564747596	0.494492757824009	204	209	0.069	0.105	1.63350291972419	0.344127591871042	1	nosig
DC_new	ncbi_65961	Utp3	0.601885326137791	0.312620790362815	204	209	0.132	0.11	-0.944853	0.344774723608556	1	nosig
DC_new	ncbi_75965	Zdhhc20	0.487220047222565	0.685557986887282	204	209	0.147	0.201	0.492619552097738	0.345742888846406	1	nosig
DC_new	ncbi_72338	Wdr89	0.374070073237526	0.195251414933201	204	209	0.132	0.1	-0.937622	0.345912138786673	1	nosig
DC_new	ncbi_67772	Chd8	0.369852522059464	0.593347474508376	204	209	0.093	0.139	0.681780209876076	0.346518321776563	1	nosig
DC_new	ncbi_627268	Gm15232	0.320661687978257	0.182923791424409	204	209	0.108	0.072	-0.809471	0.347889208288972	1	nosig
DC_new	ncbi_68040	Znf593	0.295076544845934	0.183993192482381	204	209	0.108	0.081	-0.681142	0.348098365624604	1	nosig
DC_new	ncbi_69150	Snx4	0.221426998555463	0.410910447544937	204	209	0.074	0.115	0.891692528840778	0.348267821781728	1	nosig
DC_new	ncbi_18707	Pik3cd	0.708367765158709	0.508571178133914	204	209	0.191	0.139	-0.477969	0.348482654426233	1	nosig
DC_new	ncbi_233895	Prr14	0.34031512994227	0.561366067526751	204	209	0.132	0.129	0.721903675445238	0.348892649700805	1	nosig
DC_new	ncbi_19058	PPP3R1	0.525453241539665	0.38412861963143	204	209	0.191	0.139	-0.451872	0.348964867941315	1	nosig
DC_new	ncbi_20439	Siah2	0.235745167798001	0.35378487906354	204	209	0.074	0.115	0.585440077049016	0.349253964855411	1	nosig
DC_new	ncbi_209497	Tmem164	0.824381296291452	1.11932786391141	204	209	0.235	0.211	0.441202892718417	0.349491084156998	1	nosig
DC_new	ncbi_320165	Tacc1	1.53737035711739	1.13892997159005	204	209	0.387	0.325	-0.432753	0.349703571884126	1	nosig
DC_new	ncbi_110829	Lims1	0.704097553224925	1.04898975681916	204	209	0.216	0.268	0.57508599604957	0.349847343200829	1	nosig
DC_new	ncbi_26440	Psma1	0.58532400631015	0.421942105369887	204	209	0.24	0.187	-0.472095	0.350670358726441	1	nosig
DC_new	ncbi_29871	Scmh1	0.246141726384532	0.379362361099015	204	209	0.074	0.115	0.623881540250372	0.351207445687771	1	nosig
DC_new	ncbi_218639	Arl15	1.12221754159669	0.796886128780145	204	209	0.25	0.191	-0.493854	0.351475128456975	1	nosig
DC_new	ncbi_14718	Got1	2.65501737011013	2.04083805333456	204	209	0.446	0.378	-0.379543	0.351544631921872	1	nosig
DC_new	ncbi_11839	Areg	1.10058107775602	0.76656871016629	204	209	0.137	0.096	-0.521721	0.351573030699473	1	nosig
DC_new	ncbi_327957	Scimp	0.344725269060618	0.15388806651004	204	209	0.103	0.067	-1.16305	0.351612219184448	1	nosig
DC_new	ncbi_20310	Cxcl2	5.00105876638096	3.38811840144866	204	209	0.245	0.211	-0.561736	0.351755172979907	1	nosig
DC_new	ncbi_380916	Lrch1	1.51524978517611	1.99775624950437	204	209	0.377	0.402	0.39880193497002	0.351889529644103	1	nosig
DC_new	ncbi_319322	SF3B2	0.731148631274415	0.950167619984404	204	209	0.265	0.239	0.377971851772348	0.352125089359665	1	nosig
DC_new	ncbi_13211	Dhx9	0.68454738891081	1.12807311226131	204	209	0.23	0.239	0.720555399479434	0.353050770061722	1	nosig
DC_new	ncbi_106512	Gpsm3	0.5227990008905	0.351843822746792	204	209	0.216	0.167	-0.571187	0.353352883497014	1	nosig
DC_new	ncbi_14083	Ptk2	0.296385181693972	0.389613128381949	204	209	0.078	0.12	0.394452532033445	0.353458329960893	1	nosig
DC_new	ncbi_67420	Far1	0.829677942387581	1.12791586648478	204	209	0.279	0.301	0.442990148268484	0.353550311122189	1	nosig
DC_new	ncbi_68564	Nufip2	1.05962711802967	1.48050339299373	204	209	0.299	0.321	0.482492424231939	0.353747578999187	1	nosig
DC_new	ncbi_56348	Hsd17b12	0.400902678808455	0.617810901563228	204	209	0.176	0.191	0.623786952263458	0.354066761769411	1	nosig
DC_new	ncbi_17931	Ppp1r12a	2.1149698396868	2.82096305083583	204	209	0.446	0.478	0.415533608580146	0.354930176692512	1	nosig
DC_new	ncbi_22388	Wdr1	0.905577961575056	1.18385549748987	204	209	0.284	0.297	0.386544796858876	0.354950095713051	1	nosig
DC_new	ncbi_26936	Mprip	0.521406065880624	0.804928610138287	204	209	0.211	0.249	0.626356022980887	0.355417131151905	1	nosig
DC_new	ncbi_27395	Mrpl15	0.237446081566048	0.435003193758561	204	209	0.123	0.153	0.873150197620044	0.355628073644446	1	nosig
DC_new	ncbi_225010	Lclat1	0.204585332143171	0.359589301120958	204	209	0.069	0.105	0.813343525673058	0.355864065231304	1	nosig
DC_new	ncbi_16800	Arhgef2	0.674418886447831	0.441548761451471	204	209	0.196	0.153	-0.610959	0.35608409219936	1	nosig
DC_new	ncbi_30945	Rnf19a	0.529580004319418	0.852663099628218	204	209	0.172	0.191	0.68702396459673	0.356366750850268	1	nosig
DC_new	ncbi_22057	Tob1	0.519342632378813	0.264653643919897	204	209	0.132	0.1	-0.972314	0.35639386356839	1	nosig
DC_new	ncbi_213326	Scyl2	0.314081428012905	0.471894051510287	204	209	0.108	0.153	0.587170775443657	0.356467864931077	1	nosig
DC_new	ncbi_26416	MAPK14	0.979347324076414	1.39506	204	209	0.289	0.316	0.510385816383397	0.358508198984999	1	nosig
DC_new	ncbi_109711	Actn1	0.581273634912562	0.923230849975305	204	209	0.132	0.158	0.667382042973325	0.359180460856731	1	nosig
DC_new	ncbi_68465	Adipor2	0.646410763845068	0.868297548446004	204	209	0.225	0.206	0.425681263258039	0.359406417567814	1	nosig
DC_new	ncbi_109331	Rnf20	0.339987275100005	0.55009283639576	204	209	0.118	0.129	0.69403232928895	0.360358820754993	1	nosig
DC_new	ncbi_16565	Kif21b	0.81501522787808	0.587966371938055	204	209	0.196	0.182	-0.471025	0.360580837690609	1	nosig
DC_new	ncbi_217232	Cdc27	0.380890073250327	0.222979325160637	204	209	0.132	0.091	-0.772197	0.360706678939108	1	nosig
DC_new	ncbi_68572	Mrpl58	0.214900859251387	0.377359391374193	204	209	0.103	0.148	0.811979016190511	0.360852516014423	1	nosig
DC_new	ncbi_338355	Fkbp15	0.240372151457731	0.389614464673386	204	209	0.103	0.144	0.696547651304337	0.362001086002521	1	nosig
DC_new	ncbi_214359	Tmem51	0.430322363251045	0.261090991432065	204	209	0.118	0.081	-0.720648	0.363873791692478	1	nosig
DC_new	ncbi_22192	UBE2M	0.330507441456379	0.22105886469136	204	209	0.167	0.12	-0.580036	0.363902077746754	1	nosig
DC_new	ncbi_320011	Uggt1	0.491226444622598	0.803875937349958	204	209	0.123	0.167	0.710470431580855	0.364112088242569	1	nosig
DC_new	ncbi_17313	Mgp	0.475116744319565	0.89947725065632	204	209	0.108	0.134	0.920661506798231	0.36470220510636	1	nosig
DC_new	ncbi_109154	Mlec	0.293783070904884	0.421051441087709	204	209	0.137	0.115	0.519096847569334	0.365008745394249	1	nosig
DC_new	ncbi_70155	Ogfrl1	0.446563494811804	0.593595665427117	204	209	0.152	0.148	0.410535230032929	0.365230084184108	1	nosig
DC_new	ncbi_67683	Pbdc1	0.293045625317681	0.162853228616354	204	209	0.118	0.096	-0.84716	0.365236981706643	1	nosig
DC_new	ncbi_54381	Cpq	0.554131378749949	0.898604262928729	204	209	0.142	0.182	0.697358051681323	0.36526275129188	1	nosig
DC_new	ncbi_100038947	SIRPB1	0.402362985281056	0.263303375963372	204	209	0.118	0.077	-0.611582	0.365556876605687	1	nosig
DC_new	ncbi_69155	CXorf38	0.283282347835396	0.180651241060793	204	209	0.118	0.077	-0.648744	0.366356486244544	1	nosig
DC_new	ncbi_68969	EIF1B	0.438509305535337	0.249704001681135	204	209	0.142	0.1	-0.81214	0.366661076378814	1	nosig
DC_new	ncbi_20304	Ccl5	2.66017879588026	8.20495439372987	204	209	0.103	0.1	1.62493545045793	0.36682413617786	1	nosig
DC_new	ncbi_73251	Setd7	0.942980757622592	0.667482775272042	204	209	0.201	0.148	-0.498435	0.366839146006383	1	nosig
DC_new	ncbi_232201	Arhgap25	0.616466672873461	1.03927836867731	204	209	0.172	0.201	0.753392124341515	0.366913246714792	1	nosig
DC_new	ncbi_11774	Ap3b1	0.979159023123997	1.38048196150715	204	209	0.304	0.316	0.495514117782332	0.367278775675148	1	nosig
DC_new	ncbi_50797	Copb2	0.362525863658849	0.504729558441288	204	209	0.176	0.163	0.4773145580391	0.367921508427717	1	nosig
DC_new	ncbi_70361	Lman1	0.256858915525308	0.549544157303899	204	209	0.118	0.124	1.09696020282321	0.369434818581624	1	nosig
DC_new	ncbi_17187	Max	0.155987426468273	0.398062638041389	204	209	0.083	0.105	1.35100352425129	0.370193598000886	1	nosig
DC_new	ncbi_18141	Nup50	0.280586231051946	0.386438848620073	204	209	0.098	0.139	0.461655122987271	0.370929795422749	1	nosig
DC_new	ncbi_27681	Snf8	0.437804028822617	0.272379742707131	204	209	0.167	0.139	-0.684466	0.372052754981401	1	nosig
DC_new	ncbi_171212	Galnt10	0.318537525355005	0.492270931036389	204	209	0.093	0.134	0.627829409018024	0.372916713079278	1	nosig
DC_new	ncbi_12567	Cdk4	0.352837871624607	0.469125870062556	204	209	0.103	0.148	0.410868311092529	0.373066715964617	1	nosig
DC_new	ncbi_68703	Rere	1.28049154727904	1.76211039822776	204	209	0.304	0.349	0.460575791993693	0.373649376702203	1	nosig
DC_new	ncbi_77048	Cep83	1.0460810811092	0.771673329219409	204	209	0.275	0.215	-0.438883	0.374792358314867	1	nosig
DC_new	ncbi_56389	Stx5	0.531646751114023	0.397307270071969	204	209	0.181	0.134	-0.420121	0.375241181788954	1	nosig
DC_new	ncbi_433693	Akirin2	0.266910526175879	0.48531158369325	204	209	0.103	0.144	0.862311919445218	0.375359938954426	1	nosig
DC_new	ncbi_74838	Naa15	0.644796646195194	0.911939541596285	204	209	0.221	0.215	0.5000284071974	0.375965449301797	1	nosig
DC_new	ncbi_60364	Donson	0.454892228768898	0.306617688130424	204	209	0.162	0.115	-0.568931	0.37617787178235	1	nosig
DC_new	ncbi_109032	Sp110	0.674343244891229	0.965220870663308	204	209	0.206	0.263	0.517311526974693	0.376264839182146	1	nosig
DC_new	ncbi_66691	Gapvd1	0.661584571051215	0.920546451177484	204	209	0.221	0.22	0.476503595868778	0.376467891917192	1	nosig
DC_new	ncbi_74747	Ddit4	0.194117909328389	0.495777708698136	204	209	0.078	0.105	1.35230813153758	0.377843428708369	1	nosig
DC_new	ncbi_76707	Clasp1	0.519933268565765	0.852553462615532	204	209	0.142	0.182	0.713355596160309	0.378460621855914	1	nosig
DC_new	ncbi_18950	Pnp	0.464132519557854	0.79345812580046	204	209	0.167	0.191	0.773488312875513	0.378693728627214	1	nosig
DC_new	ncbi_67296	Socs4	0.372673351155335	0.269634167704078	204	209	0.103	0.11	-0.46676	0.378962114267797	1	nosig
DC_new	ncbi_108123	Napg	0.1809764617925	0.396830454628281	204	209	0.069	0.105	1.13228723594281	0.379088486763312	1	nosig
DC_new	ncbi_100039674	Gm10634	0.305327256543904	0.50909918757397	204	209	0.118	0.12	0.737401302421419	0.379704277996789	1	nosig
DC_new	ncbi_212167	Gsap	0.798005950072944	1.09590420747789	204	209	0.216	0.215	0.457601151940563	0.379865304937643	1	nosig
DC_new	ncbi_30948	Bin1	0.875569898770461	0.631585024891857	204	209	0.235	0.196	-0.471182	0.380614260194533	1	nosig
DC_new	ncbi_17191	Mbd2	0.997696134944305	1.37690947738671	204	209	0.299	0.311	0.464721502923315	0.380801016316018	1	nosig
DC_new	ncbi_14391	Gabpb1	0.304652167221735	0.564618074794108	204	209	0.083	0.12	0.889894327550132	0.380832619978673	1	nosig
DC_new	ncbi_115487986	Gm51983	0.346741671745574	0.459113246083163	204	209	0.093	0.134	0.40488701394146	0.381267743269708	1	nosig
DC_new	ncbi_71990	Ddx54	0.480865450760591	1.00519126104064	204	209	0.181	0.206	1.06360838156409	0.381269683745408	1	nosig
DC_new	ncbi_320365	Fry	0.361288877779397	0.47282079697889	204	209	0.093	0.134	0.388046480542116	0.381905770412201	1	nosig
DC_new	ncbi_118567600	Gm26887	0.579690072464226	0.838032612093895	204	209	0.172	0.172	0.531647899066394	0.382054874218648	1	nosig
DC_new	ncbi_100434	Slc44a1	0.543408323465405	0.314206927586861	204	209	0.147	0.105	-0.790128	0.382358922887486	1	nosig
DC_new	ncbi_77305	WDR82	0.18002572405503	0.37420942049921	204	209	0.069	0.105	1.05522712833774	0.384136260101571	1	nosig
DC_new	ncbi_72145	Wdfy3	0.523812222320243	1.02610825492142	204	209	0.181	0.211	0.969926511803527	0.384476053851051	1	nosig
DC_new	ncbi_353242	Mrpl21	0.358349082987974	0.201726449711045	204	209	0.123	0.096	-0.828653	0.384543880660974	1	nosig
DC_new	ncbi_12807	Hps3	0.298438437096195	0.583000833507583	204	209	0.103	0.144	0.965828693256636	0.384944145517279	1	nosig
DC_new	ncbi_66191	Ier3ip1	0.572377164754231	0.395571141116111	204	209	0.221	0.172	-0.532916	0.385862199499922	1	nosig
DC_new	ncbi_11964	Atp6v1a	0.480420004064193	0.813527689402902	204	209	0.152	0.172	0.759772286180448	0.386486240143073	1	nosig
DC_new	ncbi_224742	Abcf1	0.696584675799959	0.897605285439291	204	209	0.206	0.172	0.365736058985534	0.386768992464453	1	nosig
DC_new	ncbi_16396	Itch	0.533855197070122	0.793408236942391	204	209	0.216	0.244	0.571526505077438	0.388947318305052	1	nosig
DC_new	ncbi_105242725	Gm38865	1.25641144087723	0.784792893109349	204	209	0.25	0.196	-0.678856	0.389087813406199	1	nosig
DC_new	ncbi_67705	Stmp1	0.504111159532401	0.359611430926763	204	209	0.172	0.129	-0.487188	0.390177166970694	1	nosig
DC_new	ncbi_16561	Kif1b	0.34898803659865	0.554549771107729	204	209	0.098	0.139	0.667986165471663	0.390209921020569	1	nosig
DC_new	ncbi_67245	Peli1	1.23375747918689	1.88339008668745	204	209	0.304	0.316	0.610232679194601	0.392665301701264	1	nosig
DC_new	ncbi_103573	Xpo1	0.482136061756395	0.743987514273849	204	209	0.157	0.167	0.625732770688271	0.393173669621605	1	nosig
DC_new	ncbi_637515	Nlrp1b	0.66245709839873	1.02740725923171	204	209	0.142	0.139	0.633031891622047	0.393496733508135	1	nosig
DC_new	ncbi_217340	Rnf157	0.737305805814773	1.01819288094213	204	209	0.211	0.23	0.465621888044403	0.394648824864914	1	nosig
DC_new	ncbi_17977	Ncoa1	0.897965847165887	1.37013820347684	204	209	0.255	0.273	0.609533580499757	0.394941373369827	1	nosig
DC_new	ncbi_106585	ANKRD12	0.804903661938734	1.12745561382278	204	209	0.206	0.239	0.486131341378339	0.395060647779676	1	nosig
DC_new	ncbi_68212	Tmbim4	0.681860113077267	0.480798431872926	204	209	0.211	0.167	-0.503955	0.395086005707473	1	nosig
DC_new	ncbi_20813	Srp14	0.773020357111287	1.10678009817073	204	209	0.284	0.287	0.517734020608429	0.395188068293228	1	nosig
DC_new	ncbi_12455	Ccnt1	0.693344225523477	1.03009593935845	204	209	0.221	0.268	0.571067003838787	0.396516883923178	1	nosig
DC_new	ncbi_84092	Usp8	0.633205740233201	1.01704368709239	204	209	0.196	0.23	0.683549435265361	0.396657022977604	1	nosig
DC_new	ncbi_12177	Bnip3l	0.471551532663653	0.691197616374619	204	209	0.181	0.177	0.55158559533372	0.397639722513743	1	nosig
DC_new	ncbi_74244	Atg7	0.49370418566225	0.328394193042804	204	209	0.147	0.115	-0.588071	0.397841796646393	1	nosig
DC_new	ncbi_20014	Rpn2	0.309147984197835	0.190865188474173	204	209	0.123	0.11	-0.695455	0.397941540359682	1	nosig
DC_new	ncbi_27366	TXNL4A	0.236633526373935	0.143441942928751	204	209	0.108	0.072	-0.721792	0.398371378672864	1	nosig
DC_new	ncbi_99152	Anapc2	0.289247794212066	0.2235458648791	204	209	0.113	0.077	-0.371589	0.398575361013044	1	nosig
DC_new	ncbi_231821	ADAP1	0.340489703481986	0.653609812554846	204	209	0.132	0.158	0.940615532084237	0.400553673936012	1	nosig
DC_new	ncbi_94066	Mrpl36	0.271468246724656	0.136852893094031	204	209	0.118	0.081	-0.987635	0.40082834802073	1	nosig
DC_new	ncbi_72938	Hspb11	0.505252345826986	0.33795909109605	204	209	0.186	0.139	-0.580014	0.401266536608956	1	nosig
DC_new	ncbi_13000	Csnk2a2	0.198657697215112	0.333619015530797	204	209	0.088	0.129	0.747623162391563	0.40126769002077	1	nosig
DC_new	ncbi_18044	NFYA	0.34191489683572	0.517689645681667	204	209	0.157	0.172	0.598306951082209	0.401611219286023	1	nosig
DC_new	ncbi_209212	OSGIN2	0.902786997408373	0.639370646980256	204	209	0.211	0.177	-0.497667	0.401768571693167	1	nosig
DC_new	ncbi_210029	Metrnl	0.423797507439527	0.282597674042464	204	209	0.142	0.1	-0.584455	0.402258072143092	1	nosig
DC_new	ncbi_18000	Septin2	0.992992682270693	0.751115853413797	204	209	0.314	0.258	-0.402701	0.40348954311877	1	nosig
DC_new	ncbi_76775	Slc10a7	0.347591540775816	0.515277243540818	204	209	0.088	0.129	0.567820869285976	0.404686059725847	1	nosig
DC_new	ncbi_68817	Ddi2	0.25508323537685	0.439446105966721	204	209	0.093	0.134	0.784480951746401	0.404755806083088	1	nosig
DC_new	ncbi_407819	C18orf32	0.235327214652202	0.523299647469078	204	209	0.127	0.163	1.15263185160642	0.405088690342666	1	nosig
DC_new	ncbi_76055	Oga	0.703591750283054	1.06223484379304	204	209	0.225	0.258	0.594223064843951	0.405137761038263	1	nosig
DC_new	ncbi_60599	Trp53inp1	0.676057538694934	0.421085154765075	204	209	0.127	0.11	-0.682905	0.405497309765893	1	nosig
DC_new	ncbi_12974	Cs	0.353614003419375	0.232628326914814	204	209	0.147	0.115	-0.603937	0.405878468204111	1	nosig
DC_new	ncbi_230125	Slc25a51	0.270551908981346	0.464945966844351	204	209	0.123	0.1	0.780934760715513	0.406033565961382	1	nosig
DC_new	ncbi_76522	LSM8	0.258357815369678	0.122826391317292	204	209	0.108	0.077	-1.07213	0.406542987683902	1	nosig
DC_new	ncbi_66317	Wdr61	0.235519252857971	0.154424184408622	204	209	0.108	0.072	-0.608625	0.40682064696066	1	nosig
DC_new	ncbi_381319	Batf3	0.281460635511613	0.472796680593209	204	209	0.123	0.148	0.748079367649724	0.406949548269597	1	nosig
DC_new	ncbi_17128	Smad4	1.34017096618734	1.82886702719555	204	209	0.338	0.383	0.448504362558123	0.406962590683019	1	nosig
DC_new	ncbi_227659	Slc2a6	0.37550655905661	0.503333335003739	204	209	0.137	0.115	0.422578491810262	0.40797077514919	1	nosig
DC_new	ncbi_13200	Ddost	0.376634120484328	0.535115732720062	204	209	0.191	0.182	0.506573821919766	0.408377807999923	1	nosig
DC_new	ncbi_257632	Nod2	0.342742071080288	0.609438998119424	204	209	0.118	0.139	0.830174369653096	0.409172053690616	1	nosig
DC_new	ncbi_66894	Wwp2	0.39418732349678	0.619084545349911	204	209	0.123	0.129	0.651122134781324	0.410624664501172	1	nosig
DC_new	ncbi_545085	Wdr70	0.486119975952958	0.755234917560786	204	209	0.152	0.196	0.635507314674761	0.410814999434631	1	nosig
DC_new	ncbi_76246	Rtf1	0.779314876932708	1.09702010077791	204	209	0.26	0.249	0.493258090901723	0.410819591728314	1	nosig
DC_new	ncbi_66861	Dnajc10	0.407437957067582	0.621948025890762	204	209	0.137	0.182	0.610091534872425	0.411342773193098	1	nosig
DC_new	ncbi_66208	Nenf	0.320439631029352	0.655262148746972	204	209	0.118	0.12	1.03178961016856	0.411702262036402	1	nosig
DC_new	ncbi_15247	Mfsd14a	0.29090248251696	0.479852868196907	204	209	0.127	0.124	0.721861278147293	0.413019791354112	1	nosig
DC_new	ncbi_52245	Commd2	0.11818989461965	0.251729153229706	204	209	0.069	0.105	1.09011847658804	0.413841936418013	1	nosig
DC_new	ncbi_13008	Csrp2	0.188604388625101	0.381708253255727	204	209	0.078	0.11	1.0167203131794	0.414047975670532	1	nosig
DC_new	ncbi_68202	Ndufa5	0.296504965288522	0.381550546072112	204	209	0.147	0.11	0.363709506263362	0.414484021175404	1	nosig
DC_new	ncbi_225028	Map4k3	0.433400158956831	0.793200292280995	204	209	0.137	0.158	0.871834558071286	0.4151106342288	1	nosig
DC_new	ncbi_14991	H2-L	0.362340293359572	0.280213254863327	204	209	0.162	0.12	-0.370703	0.41519015413117	1	nosig
DC_new	ncbi_67041	Oxct1	0.473090502688623	0.707267657054433	204	209	0.167	0.182	0.580039138327749	0.415242511304724	1	nosig
DC_new	ncbi_99470	Magi3	0.268224593123278	0.535927373653685	204	209	0.108	0.139	0.998327387624348	0.4163270641001	1	nosig
DC_new	ncbi_20744	Strbp	0.459925847968044	0.698534835498616	204	209	0.127	0.172	0.602823654826247	0.416330631147605	1	nosig
DC_new	ncbi_20602	Ncor2	0.412686342446419	0.588440647047976	204	209	0.093	0.134	0.511746819006073	0.416609551493172	1	nosig
DC_new	ncbi_22201	Uba1	0.330233482494306	0.251598655226368	204	209	0.137	0.096	-0.392226	0.418033038440557	1	nosig
DC_new	ncbi_12266	C3	0.909421596817344	1.27961	204	209	0.172	0.167	0.492640807253216	0.418040067406117	1	nosig
DC_new	ncbi_207806	USF3	0.284519340283537	0.186736240755316	204	209	0.103	0.067	-0.607259	0.418834292093451	1	nosig
DC_new	ncbi_268706	Slc38a9	0.273059791118969	0.43726145574847	204	209	0.103	0.139	0.679080946823397	0.41903117096371	1	nosig
DC_new	ncbi_68742	Tmem219	0.364022289630746	0.259805683914946	204	209	0.118	0.086	-0.486435	0.419062266508399	1	nosig
DC_new	ncbi_101869	Unc45a	0.240267095427918	0.534071947514358	204	209	0.088	0.115	1.15206479891048	0.419299941503608	1	nosig
DC_new	ncbi_320184	Lrrc58	0.448608364286728	0.750564481271736	204	209	0.142	0.182	0.742390144233383	0.419834318098629	1	nosig
DC_new	ncbi_56298	Atl2	0.398611744469023	0.287561330349203	204	209	0.142	0.1	-0.470975	0.419899589100478	1	nosig
DC_new	ncbi_74159	Acbd5	0.423555077895903	0.709307242716048	204	209	0.152	0.167	0.743723898394795	0.420066960639807	1	nosig
DC_new	ncbi_22059	Tp53	0.299388839992798	0.399106920638296	204	209	0.108	0.148	0.41463448728081	0.420452915108081	1	nosig
DC_new	ncbi_78304	Naa38	0.216750440092589	0.141679098260512	204	209	0.103	0.067	-0.613056	0.420543291136552	1	nosig
DC_new	ncbi_104718	Ttc7b	0.346846218789592	0.593919375941768	204	209	0.088	0.11	0.775797946651099	0.420578051860804	1	nosig
DC_new	ncbi_240514	Ccdc85b	0.26351202732545	0.181339849322556	204	209	0.103	0.067	-0.538925	0.420633226021636	1	nosig
DC_new	ncbi_68544	Trir	0.697870433701274	0.946475820390333	204	209	0.279	0.263	0.439552145315912	0.420861429467738	1	nosig
DC_new	ncbi_12421	Rb1cc1	0.468356771755059	0.793402558383013	204	209	0.172	0.211	0.760318949513127	0.422087518408695	1	nosig
DC_new	ncbi_13007	Csrp1	0.9279805243932	1.24775784838169	204	209	0.235	0.282	0.427131706234777	0.422240388516419	1	nosig
DC_new	ncbi_74741	C2cd5	0.188671809704102	0.326638768171394	204	209	0.074	0.11	0.791494307940976	0.423373204390534	1	nosig
DC_new	ncbi_56353	Rybp	0.857267703265427	0.625712793057559	204	209	0.221	0.201	-0.454183	0.423505566389938	1	nosig
DC_new	ncbi_21416	TCF7L2	0.659136045375241	0.970221023228324	204	209	0.186	0.191	0.55766700317508	0.424404875589061	1	nosig
DC_new	ncbi_20441	St3gal3	0.502543333549945	0.762612387257602	204	209	0.118	0.158	0.601604077607251	0.424970819153202	1	nosig
DC_new	ncbi_118568357	LOC118568357	0.320241236509877	0.195081568152996	204	209	0.113	0.077	-0.714793	0.425027022305161	1	nosig
DC_new	ncbi_70797	Ankib1	0.317119457184019	0.519963284419368	204	209	0.108	0.134	0.713205925860354	0.425241326116249	1	nosig
DC_new	ncbi_17936	Nab1	0.780126060496817	1.02026979506604	204	209	0.265	0.244	0.387128006056823	0.425260203255679	1	nosig
DC_new	ncbi_65105	Arl6ip4	0.367311916123576	0.513320073317209	204	209	0.137	0.124	0.482741284877932	0.425744289215166	1	nosig
DC_new	ncbi_140481	Man2a2	0.218401660491884	0.377782000603087	204	209	0.078	0.115	0.790291557867877	0.427305584115567	1	nosig
DC_new	ncbi_59042	Cope	0.427955885411461	0.328329493830125	204	209	0.181	0.139	-0.382215	0.427788305861407	1	nosig
[truncated: 34,176 more rows]
