# Supplementary material for: Liver Kinase B1 in CD11c+ Cells Inhibits Fibrosis in Chronic Pancreatitis via the Oncostatin M Signaling
Source: Adv Sci (Weinh). 2026 Mar 30;13(32):e75018. doi: 10.1002/advs.75018 (PMC13252620; doi:10.1002/advs.75018)
Supplement: Supplementary file 6 — Supporting File 6: advs75018‐sup‐0006‐TableS5.xlsx. [file ADVS-13-e75018-s007.xlsx]

## Sheet: all.gene_tf.xls
Table S5. Details of proteomic transcription factor prediction for CD11cCreLkb1f/f and Lkb1f/f mice.
Protein ID	group_id	DIA_Qvalue	cko1	cko2	cko3	wt1	wt2	wt3	wt4	Symbol	KEGG_A_class	KEGG_B_class	K_ID	COG_KOG	TF_family
ncbi_20684	ncbi_101055663;ncbi_20684	0.00425791	115.814	132.444	118.807	99.9922	120.075	123.787	110.101	Sp100	Human Diseases;Human Diseases	Cancer: overview;Infectious disease: viral	K15413;K15413	--	SAND
ncbi_14958	ncbi_14958	0	1331.36	1364.8	1393.46	950.094	1054.6	1073.7	1208.76	H1-0	-	-	-	--	Fork head
ncbi_15289	ncbi_15289	0	726.374	604.166	564.014	740.962	707.233	837.08	801.583	Hmgb1	Cellular Processes;Cellular Processes;Genetic Information Processing	Cell growth and death;Transport and catabolism;Replication and repair	K10802;K10802;K10802	--	HMG
ncbi_15354	ncbi_15354	0	147.964	146.875	155.589	113.918	105.551	152.371	268.655	Hmgb3	-	-	-	--	HMG
ncbi_16978	ncbi_16978	0	150.467	95.1065	123.025	184.32	204.592	181.737	234.97	Lrrfip1	-	-	-	--	LRRFIP
ncbi_17257	ncbi_17257	0	114.193	82.0018	70.1907	164.937	164.399	184.808	120.91	Mecp2	-	-	-	--	MBD
ncbi_19015	ncbi_19015	0.00138793	27474.5	6244.72	12228.7	13789.3	9068.04	10800	15278.2	Ppard	Human Diseases;Human Diseases;Organismal Systems;Environmental Information Processing	Cancer: overview;Cancer: specific types;Endocrine system;Signal transduction	K04504;K04504;K04504;K04504	--	THR-like
ncbi_19664	ncbi_19664	0.00188324	88.1457	78.6409	39.7598	62.7373	67.9865	90.4755	87.3858	Rbpj	Human Diseases;Human Diseases;Human Diseases;Organismal Systems;Environmental Information Processing	Cancer: overview;Infectious disease: viral;Infectious disease: viral;Immune system;Signal transduction	K06053;K06053;K06053;K06053;K06053	--	CSL
ncbi_20024	ncbi_20024	0	385.977	305.502	330.612	461.416	455.215	377.734	364.014	Sub1	-	-	-	--	PC4
ncbi_20588	ncbi_20588;ncbi_68094	0	589.534	595.549	719.885	570.406	861.065	738.117	720.844	Smarcc1	Organismal Systems;Human Diseases	Environmental adaptation;Cancer: specific types	K11649;K11649	--	MYB
ncbi_68094	ncbi_20588;ncbi_68094	0	589.534	595.549	719.885	570.406	861.065	738.117	720.844	Smarcc2	Organismal Systems;Human Diseases	Environmental adaptation;Cancer: specific types	K11649;K11649	--	MYB
ncbi_20846	ncbi_20846	0	276.247	258.117	266.777	292.077	289.726	306.602	326.029	Stat1	Human Diseases;Human Diseases;Cellular Processes;Human Diseases;Human Diseases;Human Diseases;Organismal Systems;Human Diseases;Organismal Systems;Human Diseases;Organismal Systems;Human Diseases;Organismal Systems;Human Diseases;Human Diseases;Organismal Systems;Human Diseases;Human Diseases;Organismal Systems;Organismal Systems;Human Diseases;Organismal Systems;Organismal Systems;Environmental …	Cancer: overview;Infectious disease: viral;Cell growth and death;Infectious disease: bacterial;Infectious disease: viral;Infectious disease: viral;Immune system;Infectious disease: viral;Immune system;Infectious disease: viral;Endocrine system;Endocrine and metabolic disease;Immune system;Infectious disease: parasitic;Infectious disease: parasitic;Development and regeneration;Infectious disease: …	K11220;K11220;K11220;K11220;K11220;K11220;K11220;K11220;K11220;K11220;K11220;K11220;K11220;K11220;K11220;K11220;K11220;K11220;K11220;K11220;K11220;K11220;K11220;K11220;K11220	--	STAT
ncbi_20848	ncbi_20848	0.00138793	37.2381	167.979	95.1891	68.1668	68.4813	60.0988	71.8993	Stat3	Human Diseases;Human Diseases;Human Diseases;Human Diseases;Human Diseases;Cellular Processes;Human Diseases;Organismal Systems;Environmental Information Processing;Human Diseases;Human Diseases;Human Diseases;Human Diseases;Environmental Information Processing;Human Diseases;Human Diseases;Human Diseases;Human Diseases;Organismal Systems;Human Diseases;Cellular Processes;Organismal Systems;Human…	Cancer: overview;Cancer: overview;Infectious disease: viral;Infectious disease: viral;Cancer: overview;Cell growth and death;Infectious disease: viral;Immune system;Signal transduction;Infectious disease: viral;Cancer: overview;Endocrine and metabolic disease;Infectious disease: parasitic;Signal transduction;Cancer: specific types;Drug resistance: antineoplastic;Infectious disease: viral;Infectio…	K04692;K04692;K04692;K04692;K04692;K04692;K04692;K04692;K04692;K04692;K04692;K04692;K04692;K04692;K04692;K04692;K04692;K04692;K04692;K04692;K04692;K04692;K04692;K04692;K04692;K04692;K04692	--	STAT
ncbi_21429	ncbi_21429	0.000739645	331.335	121.458	325.945	164.073	138.902	180.588	142.83	Ubtf	-	-	-	--	HMG
ncbi_21780	ncbi_21780	0	151.222	112.265	85.1178	79.3025	87.3907	91.6183	104.115	Tfam	Human Diseases;Environmental Information Processing	Neurodegenerative disease;Signal transduction	K11830;K11830	--	HMG
ncbi_22608	ncbi_22608	0.000739645	176.61	179.868	155.938	154.077	173.458	168.109	144.012	Ybx1	-	-	-	--	CSD
ncbi_269639	ncbi_269639	0.00138793	214.722	124.854	168.642	117.173	103.541	112.238	112.868	Znf512	-	-	-	--	zf-C2H2
ncbi_319180	ncbi_319179;ncbi_319180;ncbi_319181;ncbi_319182;ncbi_319183;ncbi_319184;ncbi_319185;ncbi_319187;ncbi_665596;ncbi_665622;ncbi_68024	0	15543.7	14126.4	13768	12637.8	9190.94	11438	9358.55	H2bc7	Human Diseases;Human Diseases;Human Diseases	Cancer: overview;Substance dependence;Immune disease	K11252;K11252;K11252	--	NF-YB
ncbi_319183	ncbi_319179;ncbi_319180;ncbi_319181;ncbi_319182;ncbi_319183;ncbi_319184;ncbi_319185;ncbi_319187;ncbi_665596;ncbi_665622;ncbi_68024	0	15543.7	14126.4	13768	12637.8	9190.94	11438	9358.55	H2bc7	Human Diseases;Human Diseases;Human Diseases	Cancer: overview;Substance dependence;Immune disease	K11252;K11252;K11252	--	NF-YB
ncbi_319184	ncbi_319179;ncbi_319180;ncbi_319181;ncbi_319182;ncbi_319183;ncbi_319184;ncbi_319185;ncbi_319187;ncbi_665596;ncbi_665622;ncbi_68024	0	15543.7	14126.4	13768	12637.8	9190.94	11438	9358.55	H2bc12	Human Diseases;Human Diseases;Human Diseases	Cancer: overview;Substance dependence;Immune disease	K11252;K11252;K11252	--	NF-YB
ncbi_319185	ncbi_319179;ncbi_319180;ncbi_319181;ncbi_319182;ncbi_319183;ncbi_319184;ncbi_319185;ncbi_319187;ncbi_665596;ncbi_665622;ncbi_68024	0	15543.7	14126.4	13768	12637.8	9190.94	11438	9358.55	H2bc7	Human Diseases;Human Diseases;Human Diseases	Cancer: overview;Substance dependence;Immune disease	K11252;K11252;K11252	--	NF-YB
ncbi_319187	ncbi_319179;ncbi_319180;ncbi_319181;ncbi_319182;ncbi_319183;ncbi_319184;ncbi_319185;ncbi_319187;ncbi_665596;ncbi_665622;ncbi_68024	0	15543.7	14126.4	13768	12637.8	9190.94	11438	9358.55	H2bc7	Human Diseases;Human Diseases;Human Diseases	Cancer: overview;Substance dependence;Immune disease	K11252;K11252;K11252	--	NF-YB
ncbi_665596	ncbi_319179;ncbi_319180;ncbi_319181;ncbi_319182;ncbi_319183;ncbi_319184;ncbi_319185;ncbi_319187;ncbi_665596;ncbi_665622;ncbi_68024	0	15543.7	14126.4	13768	12637.8	9190.94	11438	9358.55	H2bc7	Human Diseases;Human Diseases;Human Diseases	Cancer: overview;Substance dependence;Immune disease	K11252;K11252;K11252	--	NF-YB
ncbi_665622	ncbi_319179;ncbi_319180;ncbi_319181;ncbi_319182;ncbi_319183;ncbi_319184;ncbi_319185;ncbi_319187;ncbi_665596;ncbi_665622;ncbi_68024	0	15543.7	14126.4	13768	12637.8	9190.94	11438	9358.55	H2bc7	Human Diseases;Human Diseases;Human Diseases	Cancer: overview;Substance dependence;Immune disease	K11252;K11252;K11252	--	NF-YB
ncbi_52502	ncbi_52502	0.000739645	374.575	456.569	392.702	201.643	170.633	265.132	285.323	Carhsp1	-	-	-	--	CSD
ncbi_56449	ncbi_56449	0.00138793	77.9477	61.8096	89.1543	0	0	0	0	Ybx3	Cellular Processes	Cellular community - eukaryotes	K06099	--	CSD
ncbi_56758	ncbi_56758	0.000739645	293.131	304.476	373.17	400.178	433.33	373.717	415.004	MBNL1	-	-	-	--	zf-CCCH
ncbi_57376	ncbi_57376	0.000739645	187.437	185.518	183.599	224.937	239.193	325.145	293.024	Smarce1	Organismal Systems;Human Diseases	Environmental adaptation;Cancer: specific types	K11651;K11651	--	HMG
ncbi_668525	ncbi_668525	0.00425791	0	0	476.388	299.05	299.876	305.657	407.492	Znf431	-	-	-	--	zf-C2H2
ncbi_93760	ncbi_93760	0.00596303	66.4561	107.226	115.339	127.089	91.7943	127.089	162.384	Arid1a	Organismal Systems;Human Diseases	Environmental adaptation;Cancer: specific types	K11653;K11653	--	HASH(0x283f050)
ncbi_93762	ncbi_93762	0.00138793	0	0	0	83.6622	122.715	112.671	98.431	Smarca5	-	-	-	--	MYB
ncbi_97165	ncbi_97165	0	591.949	673.728	738.203	693.134	913.244	767.418	872.243	Hmgb2	-	-	-	--	HMG
