# Supplementary material for: Liver Kinase B1 in CD11c+ Cells Inhibits Fibrosis in Chronic Pancreatitis via the Oncostatin M Signaling
Source: Adv Sci (Weinh). 2026 Mar 30;13(32):e75018. doi: 10.1002/advs.75018 (PMC13252620; doi:10.1002/advs.75018)
Supplement: Supplementary file 7 — Supporting File 7: advs75018‐sup‐0007‐TableS6.xlsx. [file ADVS-13-e75018-s004.xlsx]

## Sheet: Sheet1
Table S6. The antibodys used for IHC/Immunofluorescence staining in the study.
Name	Dilution ratio	Manufacture	Cat, No.
Rabbit anti-MCP1 polyclonal antibody	1:500	Abcam	ab25124
Rabbit anti-MCP1 monoclonal antibody	1:100	Abcam	ab315478
Rabbit anti-FOXP3 monoclonal antibody	1:200	Abcam	ab215206
Rabbit anti-alpha smooth muscle Actin polyclonal antibody	1:200	Abcam	ab5694
Rabbit anti-Cytokeratin 19 monoclonal antibody	1:400	Abcam	ab52625
Rabbit anti-CD206 monoclonal antibody	1:200	Cell Signaling	#24595
Rabbit anti-F4/80 monoclonal antibody	1:200	Cell Signaling	#70076
Rabbit anti-LKB1 monoclonal antibody	1:500	Cell Signaling	#13031
Rabbit anti-CD11c monoclonal antibody	1:400	Cell Signaling	#45581
Rabbit anti-α-Amylase monoclonal antibody	1:1600	Cell Signaling	#3796
Rabbit anti-Collagen Type I polyclonal antibody	1:100	Proteintech	14695-1-AP
Rabbit anti-INS polyclonal antibody	1:1000	Proteintech	15848-1-AP
Rabbit anti-CD45 polyclonal antibody	1:500	Proteintech	20103-1-AP
Rabbit anti-OSMR polyclonal antibody	1:100	Proteintech	10982-1-AP
Rabbit anti-OSM monoclonal antibody	1:100	ABclonal	A8705
Rabbit anti-iNOS polyclonal antibody	1:500	Servicebio	GB11119
Rabbit anti-CD11c polyclonal antibody	1:400	Servicebio	GB11059
Anti-CD4 antibody	1:400	Abcam	ab133616
Rabbit anti-CD68 polyclonal antibody	1:500	Servicebio	GB113150
TGF Beta 1 Recombinant monoclonal antibody	1:400	Proteintech	81746-2-RR
