# Supplementary material for: Liver Kinase B1 in CD11c+ Cells Inhibits Fibrosis in Chronic Pancreatitis via the Oncostatin M Signaling
Source: Adv Sci (Weinh). 2026 Mar 30;13(32):e75018. doi: 10.1002/advs.75018 (PMC13252620; doi:10.1002/advs.75018)
Supplement: Supplementary file 8 — Supporting File 8: advs75018‐sup‐0008‐TableS7.xlsx. [file ADVS-13-e75018-s002.xlsx]

## Sheet: Sheet1
Table S7. The antibodys used for Flow cytometry in the study.
Name	Manufacture	Cat, No.
FITC anti-mouse CD8a	Miltenyi Biotec	130-112-082
APC anti-mouse CD45	Miltenyi Biotec	130-110-798
FITC anti-mouse CD45	Biolegend	#157213
PE anti-mouse CD45	Biolegend	#103105
Brilliant Violet 510™ anti-mouse CD11c	Biolegend	#117353
Brilliant Violet 421™ anti-mouse CD192 (CCR2)	Biolegend	#150605
PE/Cyanine7 anti-mouse I-A/I-E	Biolegend	#107629
APC anti-mouse F4/80	Biolegend	#123115
APC/Cyanine7 anti-mouse/human CD11b	Biolegend	#101225
PE anti-mouse NK-1.1	Biolegend	#108707
PE/Cyanine7 anti-mouse CD19	Biolegend	#115519
APC/Cyanine7 anti-mouse CD3	Biolegend	#100221
Brilliant Violet 510™-anti-mouse CD4	Biolegend	#100553
PE/Cyanine7 anti-mouse CD25	Biolegend	#101915
PE anti-mouse FOXP3	Biolegend	#126403
CD206 Rat anti-Mouse, PE, Clone: Y17-505	BD Pharmingen	#568273
BD 7-AAD Staining Solution	BD Pharmingen	#559925
Transcription Factor Buffer Set	BD Pharmingen	#562574
