# Supplementary material for: Liver Kinase B1 in CD11c+ Cells Inhibits Fibrosis in Chronic Pancreatitis via the Oncostatin M Signaling
Source: Adv Sci (Weinh). 2026 Mar 30;13(32):e75018. doi: 10.1002/advs.75018 (PMC13252620; doi:10.1002/advs.75018)
Supplement: Supplementary file 9 — Supporting File 9: advs75018‐sup‐0009‐TableS8.xlsx. [file ADVS-13-e75018-s008.xlsx]

## Sheet: Sheet1
Table S8. The primer sequences used for RT-qPCR in the study.
Primer/Purpose	5’-Sequence-3’
mouse β-actin	F：CATCCGTAAAGACCTCTATGCCAAC
	R：ATGGAGCCACCGATCCACA
mouse Tgf-β1	F：ACTGGAGTTGTACGGCAGTGG
	R：TTTGGGGCTGATCCCGTTGAT
mouse Pdgf-β	F：GCCGGTCCAGGTGAGAAAGAT
	R：AGGTGGTCCTCCAAGGTCACT
mouse α-SMA	F：GTACCACCATGTACCCAGGCAT
	R：CGTTCTGGAGGGGCAATGATCT
Mouse CCL2	F：TAAAAACCTGGATCGGAACCAAA
	R：GCATTAGCTTCAGATTTACGGGT
Mouse CCL3	F：CCCAGCCAGGTGTCATTTTCC
	R：AGGCATTCAGTTCCAGGTCAGT
Mouse CCL5	F：CCTCACCATATGGCTCGGACAC
	R：CACGACTGCAAGATTGGAGCAC
Mouse CCL7	F：GTGCTGACCCCAAGAAGGAAT
	R：TTGAGGTGGTTGTGGAAAAGGTA
Mouse CCL8	F：CCCATGGAAGCTGTGGTTTTCC
	R：TCCATGTACTCACTGACCCACT
Mouse CXCL12	F：CATCGCCAGAGCCAACGTCAA
	R：TCTTCAGCCGTGCAACAATCTG
Mouse Osm	F：ATCGTGGCTGCTCCAACTCTT
	R：GAGGCGGATATAGGGCTCCAA
